# Supplementary material for: Identification and Validation of a Novel Biologics Target in Triple Negative Breast Cancer
Source: Sci Rep. 2019 Oct 17;9:14934. doi: 10.1038/s41598-019-51453-w (PMC6797726; doi:10.1038/s41598-019-51453-w)
Supplement: Supplementary file 3 — Supplementary Table 3 [file 41598_2019_51453_MOESM3_ESM.xls]

## Sheet: Supp Tab S2
n4467_Sample_No	sample_name	dataset	GSE	GPL	GSM	GABRP_205044_at	ESR1_205225_at	PGR_208305_at	HER2_216836_s_at	MKI67_212020_s_at	MKI67_212021_s_at	MKI67_212022_s_at	MKI67_212023_s_at	Ki67_Mean	ESR_0.0075	PGR_min0.0078	HER2_0.0135	MSubTypeHugh	Sample_Web_Query
1	X003WI	Stockholm	GSE1456	GPL96	GSM107072	-0.011114	0.016771	-0.003892	0.005055	0.000722	0.001204	0.000562	0.000602	0.000772	1	1	2	3	http://www.ncbi.nlm.nih.gov/geo/query/acc.cgi?acc=GSM107072
2	X005JO	Stockholm	GSE1456	GPL96	GSM107073	-0.009676	0.014266	-0.011619	0.007898	0.000992	0.002936	-0.000289	-0.000331	0.000827	1	2	2	3	http://www.ncbi.nlm.nih.gov/geo/query/acc.cgi?acc=GSM107073
3	X010BJ	Stockholm	GSE1456	GPL96	GSM107074	-0.008513	0.016088	0.000976	0.007458	0.001054	0.002694	0.000976	-7.8e-05	0.001162	1	1	2	3	http://www.ncbi.nlm.nih.gov/geo/query/acc.cgi?acc=GSM107074
4	X011DA	Stockholm	GSE1456	GPL96	GSM107075	-0.010271	0.014038	-0.001705	0.001864	0.002102	0.003172	0.000753	-0.00234	0.000922	1	1	2	3	http://www.ncbi.nlm.nih.gov/geo/query/acc.cgi?acc=GSM107075
5	X014ER	Stockholm	GSE1456	GPL96	GSM107076	0.007583	0.002184	-0.01257	0.004451	0.002596	0.003421	0.001937	0.002349	0.002576	2	2	2	4	http://www.ncbi.nlm.nih.gov/geo/query/acc.cgi?acc=GSM107076
6	X015HE	Stockholm	GSE1456	GPL96	GSM107077	-0.009778	0.012635	-0.016458	0.017424	0.003179	0.003501	0.001851	0.001569	0.002525	1	2	1	3	http://www.ncbi.nlm.nih.gov/geo/query/acc.cgi?acc=GSM107077
7	X018GU	Stockholm	GSE1456	GPL96	GSM107078	0.003864	0.017062	-0.002127	0.007511	0.000868	0.001606	-0.001693	-0.000174	0.000152	1	1	2	2	http://www.ncbi.nlm.nih.gov/geo/query/acc.cgi?acc=GSM107078
8	X019ER	Stockholm	GSE1456	GPL96	GSM107079	-0.008852	0.016841	-0.000324	0.012019	0.000828	0.002447	0.000864	-0.001259	0.00072	1	1	2	3	http://www.ncbi.nlm.nih.gov/geo/query/acc.cgi?acc=GSM107079
9	X024BJ	Stockholm	GSE1456	GPL96	GSM107080	-0.010658	0.015759	-0.012109	0.007465	0.002281	0.002779	0.001576	0.00141	0.002011	1	2	2	3	http://www.ncbi.nlm.nih.gov/geo/query/acc.cgi?acc=GSM107080
10	X026NA	Stockholm	GSE1456	GPL96	GSM107081	-0.003099	0.016873	0.002583	0.0065	0.001334	0.00353	-0.001464	-0.000646	0.000688	1	1	2	3	http://www.ncbi.nlm.nih.gov/geo/query/acc.cgi?acc=GSM107081
11	X027JO	Stockholm	GSE1456	GPL96	GSM107082	-0.001237	0.012129	-0.010732	0.006703	-0.000559	0.001556	0.000399	-0.001596	-5e-05	1	2	2	2	http://www.ncbi.nlm.nih.gov/geo/query/acc.cgi?acc=GSM107082
12	X028JA	Stockholm	GSE1456	GPL96	GSM107083	-0.00901	0.01776	-0.001132	0.008662	0.00296	0.002742	-0.000784	-0.001698	0.000805	1	1	2	3	http://www.ncbi.nlm.nih.gov/geo/query/acc.cgi?acc=GSM107083
13	X029AN	Stockholm	GSE1456	GPL96	GSM107084	0.000378	-0.001665	-0.012523	0.006621	0.003897	0.005448	0.004313	0.002346	0.004001	2	2	2	4	http://www.ncbi.nlm.nih.gov/geo/query/acc.cgi?acc=GSM107084
14	X031ER	Stockholm	GSE1456	GPL96	GSM107085	-0.001446	0.014639	-0.002259	0.007545	0.000949	0.002711	0.001265	0.000361	0.001322	1	1	2	3	http://www.ncbi.nlm.nih.gov/geo/query/acc.cgi?acc=GSM107085
15	X035SI	Stockholm	GSE1456	GPL96	GSM107086	0.000408	0.014467	-0.012389	0.010637	4.1e-05	0.001671	-0.001671	-0.00053	-0.000122	1	2	2	2	http://www.ncbi.nlm.nih.gov/geo/query/acc.cgi?acc=GSM107086
16	X036AR	Stockholm	GSE1456	GPL96	GSM107087	-0.011284	0.017034	-0.004574	0.009105	0.001699	0.003311	0.001089	0.002919	0.002255	1	1	2	3	http://www.ncbi.nlm.nih.gov/geo/query/acc.cgi?acc=GSM107087
17	X040TH	Stockholm	GSE1456	GPL96	GSM107088	-0.003054	0.012089	-0.010859	0.010308	0.003606	0.003521	0.002375	-0.001994	0.001877	1	2	2	3	http://www.ncbi.nlm.nih.gov/geo/query/acc.cgi?acc=GSM107088
18	X041LA	Stockholm	GSE1456	GPL96	GSM107089	-0.01155	0.013542	-0.014418	0.008324	0.000637	0.002748	4e-05	-0.000518	0.000727	1	2	2	3	http://www.ncbi.nlm.nih.gov/geo/query/acc.cgi?acc=GSM107089
19	X045OL	Stockholm	GSE1456	GPL96	GSM107090	-0.002804	0.013337	-0.005848	0.006969	0.002804	0.003725	0.002683	0.001882	0.002773	1	1	2	3	http://www.ncbi.nlm.nih.gov/geo/query/acc.cgi?acc=GSM107090
20	X048SA	Stockholm	GSE1456	GPL96	GSM107091	-0.005247	0.015858	0.00288	0.0086	0.001657	0.002209	-0.000316	7.9e-05	0.000907	1	1	2	3	http://www.ncbi.nlm.nih.gov/geo/query/acc.cgi?acc=GSM107091
21	X049SA	Stockholm	GSE1456	GPL96	GSM107092	-0.003553	0.015838	-0.012878	0.007623	0.000666	0.00148	-0.000148	-0.001332	0.000167	1	2	2	2	http://www.ncbi.nlm.nih.gov/geo/query/acc.cgi?acc=GSM107092
22	X052ZA	Stockholm	GSE1456	GPL96	GSM107093	-0.007938	0.015199	-0.014898	0.013431	0.001317	0.001994	0.000527	-0.000451	0.000847	1	2	2	3	http://www.ncbi.nlm.nih.gov/geo/query/acc.cgi?acc=GSM107093
23	X054BO	Stockholm	GSE1456	GPL96	GSM107094	0.01203	0.0009	-0.014198	0.005442	0.003314	0.00356	0.002578	0.000737	0.002547	2	2	2	4	http://www.ncbi.nlm.nih.gov/geo/query/acc.cgi?acc=GSM107094
24	X055SV	Stockholm	GSE1456	GPL96	GSM107095	-0.008241	0.015102	0.003126	0.007429	0.002964	0.00272	-0.001096	-0.000487	0.001025	1	1	2	3	http://www.ncbi.nlm.nih.gov/geo/query/acc.cgi?acc=GSM107095
25	X056EN	Stockholm	GSE1456	GPL96	GSM107096	-0.005055	0.013572	-0.008711	0.008555	0.002683	0.001555	-0.000661	-0.002333	0.000311	1	2	2	3	http://www.ncbi.nlm.nih.gov/geo/query/acc.cgi?acc=GSM107096
26	X057FR	Stockholm	GSE1456	GPL96	GSM107097	0.000245	0.017403	0.000531	0.007844	0.002247	0.002369	-0.009355	-0.002002	-0.001685	1	1	2	2	http://www.ncbi.nlm.nih.gov/geo/query/acc.cgi?acc=GSM107097
27	X059HO	Stockholm	GSE1456	GPL96	GSM107098	0.002263	0.010183	-0.010938	0.012572	0.000796	0.001131	-0.001131	0.001006	0.000451	1	2	2	3	http://www.ncbi.nlm.nih.gov/geo/query/acc.cgi?acc=GSM107098
28	X063PE	Stockholm	GSE1456	GPL96	GSM107099	-0.00865	0.013298	-0.000215	0.006972	0.00198	0.00241	-0.00043	-0.001377	0.000646	1	1	2	3	http://www.ncbi.nlm.nih.gov/geo/query/acc.cgi?acc=GSM107099
29	X069EK	Stockholm	GSE1456	GPL96	GSM107100	0.003494	0.003334	-0.003535	0.004057	0.004619	0.005623	0.006025	0.003936	0.005051	2	1	2	4	http://www.ncbi.nlm.nih.gov/geo/query/acc.cgi?acc=GSM107100
30	X071AV	Stockholm	GSE1456	GPL96	GSM107101	-0.008183	0.016533	-0.010533	0.006966	0.00214	0.002979	0.000965	0.001259	0.001836	1	2	2	3	http://www.ncbi.nlm.nih.gov/geo/query/acc.cgi?acc=GSM107101
31	X072TE	Stockholm	GSE1456	GPL96	GSM107102	-0.001689	0.011075	-0.00184	0.010625	0.003154	0.003717	0.003642	0.001765	0.00307	1	1	2	3	http://www.ncbi.nlm.nih.gov/geo/query/acc.cgi?acc=GSM107102
32	X074KA	Stockholm	GSE1456	GPL96	GSM107103	0.008181	0.009391	-0.012605	0.006261	-0.002296	0.000292	-0.005593	-0.000793	-0.002098	1	2	2	2	http://www.ncbi.nlm.nih.gov/geo/query/acc.cgi?acc=GSM107103
33	X075DA	Stockholm	GSE1456	GPL96	GSM107104	-0.011111	0.009172	-0.012404	0.00998	0.003596	0.004444	0.003232	0.003636	0.003727	1	2	2	3	http://www.ncbi.nlm.nih.gov/geo/query/acc.cgi?acc=GSM107104
34	X076ER	Stockholm	GSE1456	GPL96	GSM107105	-0.004771	0.015846	-0.003876	0.008008	0.000596	0.003323	0.000426	-0.001406	0.000735	1	1	2	3	http://www.ncbi.nlm.nih.gov/geo/query/acc.cgi?acc=GSM107105
35	X079JA	Stockholm	GSE1456	GPL96	GSM107106	-0.0002	0.015684	-0.003521	0.010603	-0.00136	0.00116	-0.009723	-0.004321	-0.003561	1	1	2	2	http://www.ncbi.nlm.nih.gov/geo/query/acc.cgi?acc=GSM107106
36	X081UL	Stockholm	GSE1456	GPL96	GSM107107	0.002493	0.013469	-0.007157	0.014354	0.002171	0.00201	-0.004584	-0.00189	-0.000573	1	1	1	3	http://www.ncbi.nlm.nih.gov/geo/query/acc.cgi?acc=GSM107107
37	X084GE	Stockholm	GSE1456	GPL96	GSM107108	-0.010922	0.015038	-0.01112	0.014801	0.002177	0.003878	0.003047	0.001385	0.002622	1	2	1	3	http://www.ncbi.nlm.nih.gov/geo/query/acc.cgi?acc=GSM107108
38	X085RY	Stockholm	GSE1456	GPL96	GSM107109	0.000246	0.01055	-0.00431	0.00821	0.001232	0.000903	-0.006897	0.000575	-0.001047	1	1	2	2	http://www.ncbi.nlm.nih.gov/geo/query/acc.cgi?acc=GSM107109
39	X086LI	Stockholm	GSE1456	GPL96	GSM107110	0.003141	0.013265	-0.011653	0.007355	-0.00095	0.000909	-0.006488	-0.00186	-0.002097	1	2	2	2	http://www.ncbi.nlm.nih.gov/geo/query/acc.cgi?acc=GSM107110
40	X087BU	Stockholm	GSE1456	GPL96	GSM107111	-0.009806	0.014826	-0.006926	0.009339	0.000739	0.002023	-0.000506	-0.000311	0.000486	1	1	2	3	http://www.ncbi.nlm.nih.gov/geo/query/acc.cgi?acc=GSM107111
41	X089HO	Stockholm	GSE1456	GPL96	GSM107112	-0.001646	0.014689	-0.01259	0.007982	0.004032	0.004279	0.00107	4.1e-05	0.002356	1	2	2	3	http://www.ncbi.nlm.nih.gov/geo/query/acc.cgi?acc=GSM107112
42	X092NO	Stockholm	GSE1456	GPL96	GSM107113	0.005053	0.013807	-0.005332	0.004019	0.000995	0.001313	-0.006287	-0.001711	-0.001422	1	1	2	2	http://www.ncbi.nlm.nih.gov/geo/query/acc.cgi?acc=GSM107113
43	X095NI	Stockholm	GSE1456	GPL96	GSM107114	-0.002976	0.000496	-0.016405	0.00721	0.000839	0.002556	0.00248	-0.000877	0.00125	2	2	2	4	http://www.ncbi.nlm.nih.gov/geo/query/acc.cgi?acc=GSM107114
44	X101GL	Stockholm	GSE1456	GPL96	GSM107115	-0.004472	0.016885	0.000836	0.007481	0.000293	0.002758	-0.000711	-0.000376	0.000491	1	1	2	3	http://www.ncbi.nlm.nih.gov/geo/query/acc.cgi?acc=GSM107115
45	X111MA	Stockholm	GSE1456	GPL96	GSM107117	0.014816	0.006571	-0.010221	0.004595	0.002147	0.003049	0.000859	0.001675	0.001933	2	2	2	4	http://www.ncbi.nlm.nih.gov/geo/query/acc.cgi?acc=GSM107117
46	X112FR	Stockholm	GSE1456	GPL96	GSM107118	-0.000132	0.013014	-0.000616	0.007254	0.001539	0.003781	0.001275	-0.001627	0.001242	1	1	2	3	http://www.ncbi.nlm.nih.gov/geo/query/acc.cgi?acc=GSM107118
47	X113SO	Stockholm	GSE1456	GPL96	GSM107119	-0.003309	0.009684	-0.00117	0.013275	0.003874	0.005972	0.004035	0.002825	0.004176	1	1	2	3	http://www.ncbi.nlm.nih.gov/geo/query/acc.cgi?acc=GSM107119
48	X115LU	Stockholm	GSE1456	GPL96	GSM107120	0.01532	0.004467	-0.0113	0.005271	0.003886	0.004601	0.004422	0.003127	0.004009	2	2	2	4	http://www.ncbi.nlm.nih.gov/geo/query/acc.cgi?acc=GSM107120
49	X117KO	Stockholm	GSE1456	GPL96	GSM107121	-0.008128	0.010631	-0.013328	0.00547	0.000847	0.003043	0.00235	-0.000963	0.001319	1	2	2	3	http://www.ncbi.nlm.nih.gov/geo/query/acc.cgi?acc=GSM107121
50	X119AN	Stockholm	GSE1456	GPL96	GSM107122	-0.011979	0.015088	-0.010197	0.0097	0.001244	0.001865	0.000249	-0.002114	0.000311	1	2	2	3	http://www.ncbi.nlm.nih.gov/geo/query/acc.cgi?acc=GSM107122
51	X121LE	Stockholm	GSE1456	GPL96	GSM107123	-0.000854	0.01461	-0.011918	0.008458	0.001367	0.002819	-0.000726	-0.001111	0.000587	1	2	2	3	http://www.ncbi.nlm.nih.gov/geo/query/acc.cgi?acc=GSM107123
52	X122FO	Stockholm	GSE1456	GPL96	GSM107124	-0.00197	0.006246	-0.011612	0.012199	0.001132	0.002683	-0.001048	4.2e-05	0.000702	2	2	2	4	http://www.ncbi.nlm.nih.gov/geo/query/acc.cgi?acc=GSM107124
53	X123ER	Stockholm	GSE1456	GPL96	GSM107125	0.002242	0.012656	-0.01277	0.007753	-0.001254	0.000494	-0.012314	-0.002698	-0.003943	1	2	2	2	http://www.ncbi.nlm.nih.gov/geo/query/acc.cgi?acc=GSM107125
54	X125WA	Stockholm	GSE1456	GPL96	GSM107126	-0.002088	0.002758	-0.013633	0.016588	0.000749	0.002916	0.001694	-0.002207	0.000788	2	2	1	1	http://www.ncbi.nlm.nih.gov/geo/query/acc.cgi?acc=GSM107126
55	X126AS	Stockholm	GSE1456	GPL96	GSM107127	0.003331	0.015049	-0.010715	0.014849	0.002649	0.000642	-0.001164	-0.001043	0.000271	1	2	1	3	http://www.ncbi.nlm.nih.gov/geo/query/acc.cgi?acc=GSM107127
56	X128SA	Stockholm	GSE1456	GPL96	GSM107128	0.005652	0.000148	-0.015922	0.002401	0.001958	0.003916	0.004175	0.001145	0.002799	2	2	2	4	http://www.ncbi.nlm.nih.gov/geo/query/acc.cgi?acc=GSM107128
57	X132VI	Stockholm	GSE1456	GPL96	GSM107129	0.008092	0.01286	-0.017847	0.008836	0.002931	0.001487	-0.000962	0.000525	0.000995	1	2	2	3	http://www.ncbi.nlm.nih.gov/geo/query/acc.cgi?acc=GSM107129
58	X136ER	Stockholm	GSE1456	GPL96	GSM107130	0.006243	0.010875	-0.013131	0.007895	-0.000201	0.000926	-0.001893	-0.002175	-0.000836	1	2	2	2	http://www.ncbi.nlm.nih.gov/geo/query/acc.cgi?acc=GSM107130
59	X137TH	Stockholm	GSE1456	GPL96	GSM107131	0.008362	0.003667	-0.014086	0.006305	-0.000492	0.002951	-0.002415	-0.003667	-0.000906	2	2	2	4	http://www.ncbi.nlm.nih.gov/geo/query/acc.cgi?acc=GSM107131
60	X138BR	Stockholm	GSE1456	GPL96	GSM107132	0.000686	0.011202	-0.011012	0.007163	0.002439	0.001562	0.000305	0.000572	0.00122	1	2	2	3	http://www.ncbi.nlm.nih.gov/geo/query/acc.cgi?acc=GSM107132
61	X142SW	Stockholm	GSE1456	GPL96	GSM107133	-0.002887	0.015609	-0.002553	0.00929	0.003222	0.003306	0.00159	0.001004	0.002281	1	1	2	3	http://www.ncbi.nlm.nih.gov/geo/query/acc.cgi?acc=GSM107133
62	X146HO	Stockholm	GSE1456	GPL96	GSM107134	-0.000982	0.010272	-0.01326	0.009167	0.000491	0	-0.004706	-0.0009	-0.001279	1	2	2	2	http://www.ncbi.nlm.nih.gov/geo/query/acc.cgi?acc=GSM107134
63	X150JO	Stockholm	GSE1456	GPL96	GSM107135	-0.00134	0.00739	-0.011142	0.014167	0.002106	0.003178	0.003255	0.000804	0.002336	2	2	1	1	http://www.ncbi.nlm.nih.gov/geo/query/acc.cgi?acc=GSM107135
64	X154AN	Stockholm	GSE1456	GPL96	GSM107136	0.002523	0.002862	-0.013106	0.017889	-0.000414	0.001356	-0.000866	-0.001167	-0.000273	2	2	1	1	http://www.ncbi.nlm.nih.gov/geo/query/acc.cgi?acc=GSM107136
65	X157HA	Stockholm	GSE1456	GPL96	GSM107137	0.003769	0.011666	-0.009301	0.010464	0.000962	0.001844	8e-05	-0.000802	0.000521	1	2	2	3	http://www.ncbi.nlm.nih.gov/geo/query/acc.cgi?acc=GSM107137
66	X158KU	Stockholm	GSE1456	GPL96	GSM107138	0.006209	0.01255	-0.001717	0.006869	-0.001849	0.001893	-0.002686	-0.002862	-0.001376	1	1	2	2	http://www.ncbi.nlm.nih.gov/geo/query/acc.cgi?acc=GSM107138
67	X160LU	Stockholm	GSE1456	GPL96	GSM107139	-0.001906	0.015983	-0.012605	0.007797	0.002382	0.002599	-0.001603	-0.001776	0.0004	1	2	2	3	http://www.ncbi.nlm.nih.gov/geo/query/acc.cgi?acc=GSM107139
68	X161JO	Stockholm	GSE1456	GPL96	GSM107140	-0.001135	0.011347	-0.012103	0.017987	0.002437	0.004161	0.002437	0.000841	0.002469	1	2	1	3	http://www.ncbi.nlm.nih.gov/geo/query/acc.cgi?acc=GSM107140
69	X164MY	Stockholm	GSE1456	GPL96	GSM107141	-0.000296	0.010306	-0.010898	0.008659	0.000591	0.002365	-0.003295	-0.001267	-0.000402	1	2	2	2	http://www.ncbi.nlm.nih.gov/geo/query/acc.cgi?acc=GSM107141
70	X165AN	Stockholm	GSE1456	GPL96	GSM107142	-0.001046	0.011696	-0.014088	0.008408	-0.000598	0.000224	-0.002429	-0.004708	-0.001878	1	2	2	2	http://www.ncbi.nlm.nih.gov/geo/query/acc.cgi?acc=GSM107142
71	X166JO	Stockholm	GSE1456	GPL96	GSM107143	-0.000443	0.001411	-0.012014	0.006007	0.003225	0.002016	0.001048	0.000726	0.001754	2	2	2	4	http://www.ncbi.nlm.nih.gov/geo/query/acc.cgi?acc=GSM107143
72	X170FA	Stockholm	GSE1456	GPL96	GSM107144	0.015316	0.002839	-0.012357	0.010118	0.004559	0.004039	0.002999	0.00208	0.003419	2	2	2	4	http://www.ncbi.nlm.nih.gov/geo/query/acc.cgi?acc=GSM107144
73	X171SO	Stockholm	GSE1456	GPL96	GSM107145	-0.009042	0.013949	-0.014258	0.008308	0.001275	0.001893	-3.9e-05	-0.001236	0.000473	1	2	2	3	http://www.ncbi.nlm.nih.gov/geo/query/acc.cgi?acc=GSM107145
74	X172SA	Stockholm	GSE1456	GPL96	GSM107146	-0.009406	0.013675	-0.011501	0.007509	-0.001265	0.001265	-0.002727	-0.003043	-0.001443	1	2	2	2	http://www.ncbi.nlm.nih.gov/geo/query/acc.cgi?acc=GSM107146
75	X174HE	Stockholm	GSE1456	GPL96	GSM107147	0.00452	0.008999	-0.011072	0.008709	0.001327	0.00253	-0.000995	-0.002074	0.000197	1	2	2	2	http://www.ncbi.nlm.nih.gov/geo/query/acc.cgi?acc=GSM107147
76	X176TH	Stockholm	GSE1456	GPL96	GSM107148	-0.010387	0.002738	-0.012642	0.004268	-0.000121	0.002335	-0.000886	-0.001007	8e-05	2	2	2	4	http://www.ncbi.nlm.nih.gov/geo/query/acc.cgi?acc=GSM107148
77	X178WA	Stockholm	GSE1456	GPL96	GSM107149	0.003283	0.013091	0.001702	0.009159	-0.000648	0.001783	-0.001864	-0.006809	-0.001885	1	1	2	2	http://www.ncbi.nlm.nih.gov/geo/query/acc.cgi?acc=GSM107149
78	X183AN	Stockholm	GSE1456	GPL96	GSM107150	-0.00937	0.001379	-0.016145	0.003123	0.000487	0.002515	0.003489	-0.002028	0.001116	2	2	2	4	http://www.ncbi.nlm.nih.gov/geo/query/acc.cgi?acc=GSM107150
79	X184LO	Stockholm	GSE1456	GPL96	GSM107151	-0.001819	0.01451	-0.0012	0.008164	-0.000116	0.000851	0.000426	-0.001161	0	1	1	2	2	http://www.ncbi.nlm.nih.gov/geo/query/acc.cgi?acc=GSM107151
80	X185NY	Stockholm	GSE1456	GPL96	GSM107152	-0.00511	0.013899	-0.012836	0.017578	0.000858	0.003025	0.003434	0.000818	0.002034	1	2	1	3	http://www.ncbi.nlm.nih.gov/geo/query/acc.cgi?acc=GSM107152
81	X187OL	Stockholm	GSE1456	GPL96	GSM107153	0.01122	0.001507	-0.011735	0.010387	0.00333	0.002656	0.000872	0.001229	0.002022	2	2	2	4	http://www.ncbi.nlm.nih.gov/geo/query/acc.cgi?acc=GSM107153
82	X188AH	Stockholm	GSE1456	GPL96	GSM107154	-0.010537	0.008706	-0.003092	0.004394	0.002238	0.003051	0.000325	0.000651	0.001566	1	1	2	3	http://www.ncbi.nlm.nih.gov/geo/query/acc.cgi?acc=GSM107154
83	X191SA	Stockholm	GSE1456	GPL96	GSM107155	0.000303	0.001428	-0.00541	0.006838	0.002813	0.002164	-0.002424	-0.002467	2.2e-05	2	1	2	4	http://www.ncbi.nlm.nih.gov/geo/query/acc.cgi?acc=GSM107155
84	X192LA	Stockholm	GSE1456	GPL96	GSM107156	-0.010615	-0.002484	-0.010803	0.016186	0.002183	0.002484	0.002146	-0.000753	0.001515	2	2	1	1	http://www.ncbi.nlm.nih.gov/geo/query/acc.cgi?acc=GSM107156
85	X196SA	Stockholm	GSE1456	GPL96	GSM107157	0.00552	0.00728	-0.00816	0.0084	-0.00116	-0.00032	-0.00448	-0.0014	-0.00184	2	2	2	4	http://www.ncbi.nlm.nih.gov/geo/query/acc.cgi?acc=GSM107157
86	X199PO	Stockholm	GSE1456	GPL96	GSM107158	-0.015433	0.015681	0.002105	0.005571	-0.006396	0.002105	-0.000578	-0.002022	-0.001723	1	1	2	2	http://www.ncbi.nlm.nih.gov/geo/query/acc.cgi?acc=GSM107158
87	X202NI	Stockholm	GSE1456	GPL96	GSM107159	-0.001463	0.013333	-0.012927	0.009837	-0.000935	0.000935	-0.005488	-0.001707	-0.001799	1	2	2	2	http://www.ncbi.nlm.nih.gov/geo/query/acc.cgi?acc=GSM107159
88	X204FA	Stockholm	GSE1456	GPL96	GSM107160	-0.002798	0.010554	0.002079	0.008435	-0.00028	0.002119	-0.000879	-0.000959	0	1	1	2	2	http://www.ncbi.nlm.nih.gov/geo/query/acc.cgi?acc=GSM107160
89	X206RI	Stockholm	GSE1456	GPL96	GSM107161	0.001692	0.014344	0.001269	0.007691	0.000961	0.000808	-0.0015	-0.001577	-0.000327	1	1	2	2	http://www.ncbi.nlm.nih.gov/geo/query/acc.cgi?acc=GSM107161
90	X210NI	Stockholm	GSE1456	GPL96	GSM107162	0.008655	0.009078	-0.003462	0.013764	0.000802	0.002576	-0.008867	-0.001478	-0.001742	1	1	1	3	http://www.ncbi.nlm.nih.gov/geo/query/acc.cgi?acc=GSM107162
91	X211WA	Stockholm	GSE1456	GPL96	GSM107163	-0.009318	0.012854	-0.005117	0.009526	-0.005741	0.001747	-0.013229	-0.00312	-0.005086	1	1	2	2	http://www.ncbi.nlm.nih.gov/geo/query/acc.cgi?acc=GSM107163
92	X213BI	Stockholm	GSE1456	GPL96	GSM107164	-0.005788	0.012403	-0.011655	0.010434	-0.000551	0.00126	-0.002205	-0.003111	-0.001152	1	2	2	2	http://www.ncbi.nlm.nih.gov/geo/query/acc.cgi?acc=GSM107164
93	X214WI	Stockholm	GSE1456	GPL96	GSM107165	0.00259	0.009167	-0.011634	0.007071	0.004481	0.00444	0.003042	0.002754	0.003679	1	2	2	3	http://www.ncbi.nlm.nih.gov/geo/query/acc.cgi?acc=GSM107165
94	X215HE	Stockholm	GSE1456	GPL96	GSM107166	-0.003797	0.014308	-0.000417	0.008242	-0.000278	0.004399	-0.002778	9.3e-05	0.000359	1	1	2	3	http://www.ncbi.nlm.nih.gov/geo/query/acc.cgi?acc=GSM107166
95	X216AN	Stockholm	GSE1456	GPL96	GSM107167	-0.005622	0.00093	-0.015086	0.004773	0.004206	0.003074	0.001982	0.002993	0.003064	2	2	2	4	http://www.ncbi.nlm.nih.gov/geo/query/acc.cgi?acc=GSM107167
96	X218BE	Stockholm	GSE1456	GPL96	GSM107168	0.001844	0.014833	-0.003478	0.008255	0.00088	0.001844	-0.001131	-0.000629	0.000241	1	1	2	2	http://www.ncbi.nlm.nih.gov/geo/query/acc.cgi?acc=GSM107168
97	X219WO	Stockholm	GSE1456	GPL96	GSM107169	-0.008411	0.008627	-0.006039	0.005349	-0.001682	0.002804	-0.009619	-0.001984	-0.00262	1	1	2	2	http://www.ncbi.nlm.nih.gov/geo/query/acc.cgi?acc=GSM107169
98	X221LU	Stockholm	GSE1456	GPL96	GSM107170	-0.011166	0.007602	-0.017343	0.015323	0.002217	0.001584	-0.000554	-4e-05	0.000802	1	2	1	3	http://www.ncbi.nlm.nih.gov/geo/query/acc.cgi?acc=GSM107170
99	X223LI	Stockholm	GSE1456	GPL96	GSM107171	-0.003646	0.011588	-0.013367	0.00191	0.001866	0.002691	0.000564	0.000434	0.001389	1	2	2	3	http://www.ncbi.nlm.nih.gov/geo/query/acc.cgi?acc=GSM107171
100	X225KA	Stockholm	GSE1456	GPL96	GSM107172	0.000122	0.015202	-0.000815	0.009048	-0.002364	0.000774	-0.00216	-0.00269	-0.00161	1	1	2	2	http://www.ncbi.nlm.nih.gov/geo/query/acc.cgi?acc=GSM107172
101	X229LA	Stockholm	GSE1456	GPL96	GSM107173	-0.00612	0.0122	-0.012281	0.008242	0.001918	0.001877	8.2e-05	-0.002162	0.000429	1	2	2	3	http://www.ncbi.nlm.nih.gov/geo/query/acc.cgi?acc=GSM107173
102	X231CA	Stockholm	GSE1456	GPL96	GSM107174	0.002368	0.008287	-0.008205	0.00694	0.000204	0.002327	-0.001184	-0.002	-0.000163	1	2	2	2	http://www.ncbi.nlm.nih.gov/geo/query/acc.cgi?acc=GSM107174
103	X240SM	Stockholm	GSE1456	GPL96	GSM107175	-0.011594	0.015177	-0.013285	0.006602	0.000926	0.001892	-0.011514	-0.000966	-0.002416	1	2	2	2	http://www.ncbi.nlm.nih.gov/geo/query/acc.cgi?acc=GSM107175
104	X242KR	Stockholm	GSE1456	GPL96	GSM107176	-0.003535	0.010729	0.00079	0.011103	0.000624	0.002661	0.00025	-0.00025	0.000821	1	1	2	3	http://www.ncbi.nlm.nih.gov/geo/query/acc.cgi?acc=GSM107176
105	X243BE	Stockholm	GSE1456	GPL96	GSM107177	0.002361	0.014125	-0.002081	0.008723	0.00076	0.001841	-0.002241	-0.002001	-0.00041	1	1	2	2	http://www.ncbi.nlm.nih.gov/geo/query/acc.cgi?acc=GSM107177
106	X244SO	Stockholm	GSE1456	GPL96	GSM107178	0.000576	0.012431	0.00037	0.007327	0.003951	0.004034	0.002511	0.001317	0.002953	1	1	2	3	http://www.ncbi.nlm.nih.gov/geo/query/acc.cgi?acc=GSM107178
107	X246TA	Stockholm	GSE1456	GPL96	GSM107179	-0.004569	0.01228	-0.008404	0.011995	0.000286	0.002326	0.000449	4.1e-05	0.000776	1	2	2	3	http://www.ncbi.nlm.nih.gov/geo/query/acc.cgi?acc=GSM107179
108	X249LU	Stockholm	GSE1456	GPL96	GSM107180	-0.004888	0.013132	0.001077	0.006877	0.001616	0.002983	-0.00145	0.000787	0.000984	1	1	2	3	http://www.ncbi.nlm.nih.gov/geo/query/acc.cgi?acc=GSM107180
109	X258VE	Stockholm	GSE1456	GPL96	GSM107181	0.002756	0.006211	-0.010637	0.005862	0.002213	0.002562	0.000543	0.000776	0.001523	2	2	2	4	http://www.ncbi.nlm.nih.gov/geo/query/acc.cgi?acc=GSM107181
110	X259AB	Stockholm	GSE1456	GPL96	GSM107182	-0.002063	0.013247	0.000619	0.010193	-0.003384	0.001568	-0.004581	-0.004704	-0.002775	1	1	2	2	http://www.ncbi.nlm.nih.gov/geo/query/acc.cgi?acc=GSM107182
111	X260LI	Stockholm	GSE1456	GPL96	GSM107183	-0.003054	0.012889	-0.011462	0.008804	-0.003014	0.001824	-0.002538	-0.002499	-0.001557	1	2	2	2	http://www.ncbi.nlm.nih.gov/geo/query/acc.cgi?acc=GSM107183
112	X261EN	Stockholm	GSE1456	GPL96	GSM107184	0.003789	0.012569	-0.004436	0.008734	-0.001525	0.001802	-0.002495	-0.002449	-0.001167	1	1	2	2	http://www.ncbi.nlm.nih.gov/geo/query/acc.cgi?acc=GSM107184
113	X262SP	Stockholm	GSE1456	GPL96	GSM107185	-0.009688	0.007981	-0.011991	0.006869	0.001072	-0.000159	-7.9e-05	-0.002621	-0.000447	1	2	2	2	http://www.ncbi.nlm.nih.gov/geo/query/acc.cgi?acc=GSM107185
114	X264LA	Stockholm	GSE1456	GPL96	GSM107186	-0.010844	0.014014	-0.001168	0.010051	0.000792	0.002711	0.000417	0.000876	0.001199	1	1	2	3	http://www.ncbi.nlm.nih.gov/geo/query/acc.cgi?acc=GSM107186
115	X268AR	Stockholm	GSE1456	GPL96	GSM107187	0.001126	0.013667	0.000925	0.007839	0.001367	0.002733	0.001206	-0.002251	0.000764	1	1	2	3	http://www.ncbi.nlm.nih.gov/geo/query/acc.cgi?acc=GSM107187
116	X275WE	Stockholm	GSE1456	GPL96	GSM107188	-0.004686	0.01506	0.00024	0.00757	0.003725	0.004686	0.003004	0.003124	0.003635	1	1	2	3	http://www.ncbi.nlm.nih.gov/geo/query/acc.cgi?acc=GSM107188
117	X276EK	Stockholm	GSE1456	GPL96	GSM107189	-0.009768	0.01396	0.007186	0.009619	0.000711	0.00363	0.002246	-0.001085	0.001376	1	1	2	3	http://www.ncbi.nlm.nih.gov/geo/query/acc.cgi?acc=GSM107189
118	X281BR	Stockholm	GSE1456	GPL96	GSM107190	-0.003914	0.011825	0.000208	0.004871	0.002373	0.002998	0.002123	-0.001582	0.001478	1	1	2	3	http://www.ncbi.nlm.nih.gov/geo/query/acc.cgi?acc=GSM107190
119	X282WI	Stockholm	GSE1456	GPL96	GSM107191	-0.002422	0.015634	-0.001997	0.008114	0.001827	0.001742	-0.000935	0.000935	0.000892	1	1	2	3	http://www.ncbi.nlm.nih.gov/geo/query/acc.cgi?acc=GSM107191
120	X283AN	Stockholm	GSE1456	GPL96	GSM107192	-0.000592	0.011051	-0.015235	0.006867	0.000908	0.001934	0.000592	-0.00071	0.000681	1	2	2	3	http://www.ncbi.nlm.nih.gov/geo/query/acc.cgi?acc=GSM107192
121	X284JE	Stockholm	GSE1456	GPL96	GSM107193	0.005805	0.014354	-0.000824	0.009295	-0.001177	-0.000824	-0.006197	-0.004236	-0.003109	1	1	2	2	http://www.ncbi.nlm.nih.gov/geo/query/acc.cgi?acc=GSM107193
122	X285FL	Stockholm	GSE1456	GPL96	GSM107194	-0.00172	0.013609	0.006728	0.007072	0.000956	0.002485	-0.001529	-0.00172	4.8e-05	1	1	2	2	http://www.ncbi.nlm.nih.gov/geo/query/acc.cgi?acc=GSM107194
123	X288BE	Stockholm	GSE1456	GPL96	GSM107195	-0.012905	0.011966	-0.011149	0.004165	0.00049	0.001879	-0.000408	0.000449	0.000602	1	2	2	3	http://www.ncbi.nlm.nih.gov/geo/query/acc.cgi?acc=GSM107195
124	X296NY	Stockholm	GSE1456	GPL96	GSM107196	-0.001722	0.012457	-0.004446	0.006289	0.004166	0.005728	0.003725	0.001682	0.003825	1	1	2	3	http://www.ncbi.nlm.nih.gov/geo/query/acc.cgi?acc=GSM107196
125	X297PE	Stockholm	GSE1456	GPL96	GSM107197	-0.001494	0.008275	-0.007145	0.006297	0.000444	0.002059	-0.003875	-0.000404	-0.000444	1	1	2	2	http://www.ncbi.nlm.nih.gov/geo/query/acc.cgi?acc=GSM107197
126	X298LA	Stockholm	GSE1456	GPL96	GSM107198	-0.000832	0.015963	0.003208	0.006615	-0.002139	0.001268	-0.002218	-0.001941	-0.001257	1	1	2	2	http://www.ncbi.nlm.nih.gov/geo/query/acc.cgi?acc=GSM107198
127	X304VE	Stockholm	GSE1456	GPL96	GSM107199	-0.004069	0.016355	0.00012	0.006382	-0.000558	0.003072	-0.000519	-0.000878	0.000279	1	1	2	3	http://www.ncbi.nlm.nih.gov/geo/query/acc.cgi?acc=GSM107199
128	X307EG	Stockholm	GSE1456	GPL96	GSM107200	-0.001516	0.010942	0.001434	0.005942	-0.003729	0.001967	-0.003237	-0.003483	-0.002121	1	1	2	2	http://www.ncbi.nlm.nih.gov/geo/query/acc.cgi?acc=GSM107200
129	X309EV	Stockholm	GSE1456	GPL96	GSM107201	0.000702	0.006535	-0.011272	0.009386	0.000702	0.002851	-0.003026	-0.00136	-0.000208	2	2	2	4	http://www.ncbi.nlm.nih.gov/geo/query/acc.cgi?acc=GSM107201
130	X310WI	Stockholm	GSE1456	GPL96	GSM107202	0.00118	0.010299	-0.001221	0.010176	-8.1e-05	0.002117	-0.000244	-0.000163	0.000407	1	1	2	3	http://www.ncbi.nlm.nih.gov/geo/query/acc.cgi?acc=GSM107202
131	X318KI	Stockholm	GSE1456	GPL96	GSM107203	8.1e-05	0.01241	0.003102	0.008461	0.00278	0.000806	-0.000806	-0.00274	1e-05	1	1	2	2	http://www.ncbi.nlm.nih.gov/geo/query/acc.cgi?acc=GSM107203
132	X319AN	Stockholm	GSE1456	GPL96	GSM107204	0.00325	-0.00076	-0.012872	0.005487	0.00287	0.004094	0.002406	0.001393	0.002691	2	2	2	4	http://www.ncbi.nlm.nih.gov/geo/query/acc.cgi?acc=GSM107204
133	X325OS	Stockholm	GSE1456	GPL96	GSM107205	0.000885	0.011147	-0.011268	0.01666	0.003099	0.0033	0.001006	8e-05	0.001871	1	2	1	3	http://www.ncbi.nlm.nih.gov/geo/query/acc.cgi?acc=GSM107205
134	X327EN	Stockholm	GSE1456	GPL96	GSM107206	0.011586	0.004206	-0.012083	0.005927	0.000918	0.00218	0.00195	-0.000841	0.001052	2	2	2	4	http://www.ncbi.nlm.nih.gov/geo/query/acc.cgi?acc=GSM107206
135	X330IG	Stockholm	GSE1456	GPL96	GSM107207	0.002369	0.010265	-0.001856	0.007541	0.001579	0.003277	0.000869	0.000276	0.0015	1	1	2	3	http://www.ncbi.nlm.nih.gov/geo/query/acc.cgi?acc=GSM107207
136	X331HA	Stockholm	GSE1456	GPL96	GSM107208	-0.010091	0.013865	-0.001271	0.013018	0.00362	0.003813	0.003774	0.00181	0.003254	1	1	2	3	http://www.ncbi.nlm.nih.gov/geo/query/acc.cgi?acc=GSM107208
137	X333SI	Stockholm	GSE1456	GPL96	GSM107209	0.000532	0.013473	0.002334	0.01036	-0.000983	0.001761	-0.00131	-0.003767	-0.001075	1	1	2	2	http://www.ncbi.nlm.nih.gov/geo/query/acc.cgi?acc=GSM107209
138	X336MO	Stockholm	GSE1456	GPL96	GSM107210	0.010109	-0.000601	-0.011086	0.007291	0.004698	0.005186	0.002743	0.003608	0.004059	2	2	2	4	http://www.ncbi.nlm.nih.gov/geo/query/acc.cgi?acc=GSM107210
139	X341UL	Stockholm	GSE1456	GPL96	GSM107211	0.011302	0.002488	-0.011766	0.00291	0.006073	0.006832	0.006031	0.005609	0.006136	2	2	2	4	http://www.ncbi.nlm.nih.gov/geo/query/acc.cgi?acc=GSM107211
140	X342BL	Stockholm	GSE1456	GPL96	GSM107212	-0.009862	0.011013	0.000307	0.007291	-0.001228	0.001919	0.000652	0.000652	0.000499	1	1	2	3	http://www.ncbi.nlm.nih.gov/geo/query/acc.cgi?acc=GSM107212
141	X345VI	Stockholm	GSE1456	GPL96	GSM107213	0.004908	0.011626	-0.016533	0.007402	-0.000282	0.001488	0.001167	-0.001086	0.000322	1	2	2	3	http://www.ncbi.nlm.nih.gov/geo/query/acc.cgi?acc=GSM107213
142	X347JA	Stockholm	GSE1456	GPL96	GSM107214	0.013752	0.001223	-0.007382	0.005104	0.004471	0.005273	0.002784	0.003037	0.003891	2	1	2	4	http://www.ncbi.nlm.nih.gov/geo/query/acc.cgi?acc=GSM107214
143	X349LE	Stockholm	GSE1456	GPL96	GSM107215	0.003111	0.009219	-0.008335	0.016555	0.003956	0.004264	0.002804	0.001268	0.003073	1	2	1	3	http://www.ncbi.nlm.nih.gov/geo/query/acc.cgi?acc=GSM107215
144	X350JO	Stockholm	GSE1456	GPL96	GSM107216	-0.001298	0.012496	8.1e-05	0.007506	0.001866	0.00353	0.002313	0.000568	0.002069	1	1	2	3	http://www.ncbi.nlm.nih.gov/geo/query/acc.cgi?acc=GSM107216
145	X351OL	Stockholm	GSE1456	GPL96	GSM107217	-0.010907	-0.000704	-0.011024	0.009382	0.002072	0.004535	0.004887	-0.000547	0.002737	2	2	2	4	http://www.ncbi.nlm.nih.gov/geo/query/acc.cgi?acc=GSM107217
146	X352AN	Stockholm	GSE1456	GPL96	GSM107218	0.011581	0.00646	-0.002064	0.006498	0.000306	0.00042	-0.001452	-0.001185	-0.000478	2	1	2	4	http://www.ncbi.nlm.nih.gov/geo/query/acc.cgi?acc=GSM107218
147	X356AL	Stockholm	GSE1456	GPL96	GSM107219	-0.000449	0.00999	-0.010887	0.005627	0.002487	0.004078	0.002936	0.002202	0.002926	1	2	2	3	http://www.ncbi.nlm.nih.gov/geo/query/acc.cgi?acc=GSM107219
148	X360RI	Stockholm	GSE1456	GPL96	GSM107220	-0.005963	0.012354	-0.003585	0.007794	0.002494	0.002923	0.00039	-0.000663	0.001286	1	1	2	3	http://www.ncbi.nlm.nih.gov/geo/query/acc.cgi?acc=GSM107220
149	X361NO	Stockholm	GSE1456	GPL96	GSM107221	-0.009942	0.014548	0.000861	0.008264	0.001506	0.001808	-0.005423	0.000947	-0.000291	1	1	2	2	http://www.ncbi.nlm.nih.gov/geo/query/acc.cgi?acc=GSM107221
150	X365MA	Stockholm	GSE1456	GPL96	GSM107222	-0.001574	0.013422	-0.002817	0.007871	0.002817	0.002941	0.002071	0.001864	0.002423	1	1	2	3	http://www.ncbi.nlm.nih.gov/geo/query/acc.cgi?acc=GSM107222
151	X371AS	Stockholm	GSE1456	GPL96	GSM107223	0.00769	0.007084	-0.003258	0.009206	0.003106	0.003599	0.003334	0.002652	0.003173	2	1	2	4	http://www.ncbi.nlm.nih.gov/geo/query/acc.cgi?acc=GSM107223
152	X372LU	Stockholm	GSE1456	GPL96	GSM107224	0.010593	0.001291	-0.015667	0.005474	0.003116	0.005163	0.001647	0.00089	0.002704	2	2	2	4	http://www.ncbi.nlm.nih.gov/geo/query/acc.cgi?acc=GSM107224
153	X373LI	Stockholm	GSE1456	GPL96	GSM107225	0.011928	0.000262	-0.01573	0.003495	0.00568	0.007035	0.00568	0.003059	0.005364	2	2	2	4	http://www.ncbi.nlm.nih.gov/geo/query/acc.cgi?acc=GSM107225
154	X374BR	Stockholm	GSE1456	GPL96	GSM107226	0.002526	0.010144	0.000505	0.007463	0.000233	0.001477	-0.00241	-0.00206	-0.00069	1	1	2	2	http://www.ncbi.nlm.nih.gov/geo/query/acc.cgi?acc=GSM107226
155	X376FR	Stockholm	GSE1456	GPL96	GSM107227	-0.011271	0.011725	-0.001899	0.008257	0.002642	0.002973	-0.000702	-0.001156	0.000939	1	1	2	3	http://www.ncbi.nlm.nih.gov/geo/query/acc.cgi?acc=GSM107227
156	X377DE	Stockholm	GSE1456	GPL96	GSM107228	0.011526	0.006163	-0.007044	0.015048	0.001281	0.001761	-0.00056	-0.00088	0.0004	2	1	1	1	http://www.ncbi.nlm.nih.gov/geo/query/acc.cgi?acc=GSM107228
157	X379BA	Stockholm	GSE1456	GPL96	GSM107229	-0.0006	0.011763	-0.0008	0.006522	0.00068	0.00068	-0.003561	-0.00188	-0.00102	1	1	2	2	http://www.ncbi.nlm.nih.gov/geo/query/acc.cgi?acc=GSM107229
158	X380MO	Stockholm	GSE1456	GPL96	GSM107230	-0.002209	0.006995	-0.000205	0.004541	0.00135	0.0036	0.00135	8.2e-05	0.001595	2	1	2	4	http://www.ncbi.nlm.nih.gov/geo/query/acc.cgi?acc=GSM107230
159	X382GU	Stockholm	GSE1456	GPL96	GSM107231	-0.001938	0.00211	-0.011153	0.016708	0.003617	0.004392	0.002885	0.002368	0.003315	2	2	1	1	http://www.ncbi.nlm.nih.gov/geo/query/acc.cgi?acc=GSM107231
160	GSM26804	EORTC	GSE1561	GPL96	GSM26804	-0.001873	0.011321	-0.010311	0.003222	0.003783	0.002793	0.002181	0.000306	0.002266	1	2	2	3	http://www.ncbi.nlm.nih.gov/geo/query/acc.cgi?acc=GSM26804
161	GSM26867	EORTC	GSE1561	GPL96	GSM26867	-0.005146	0.010354	0.001769	0.011881	0.003702	0.007026	0.006166	0.003511	0.005101	1	1	2	3	http://www.ncbi.nlm.nih.gov/geo/query/acc.cgi?acc=GSM26867
162	GSM26868	EORTC	GSE1561	GPL96	GSM26868	5.3e-05	0.015822	-0.007638	0.004933	0.00163	0.001748	0.000471	0.000606	0.001114	1	1	2	3	http://www.ncbi.nlm.nih.gov/geo/query/acc.cgi?acc=GSM26868
163	GSM26869	EORTC	GSE1561	GPL96	GSM26869	0.002292	0.013358	-0.010613	0.004672	0.000835	0.001402	-0.004343	-0.001925	-0.001008	1	2	2	2	http://www.ncbi.nlm.nih.gov/geo/query/acc.cgi?acc=GSM26869
164	GSM26870	EORTC	GSE1561	GPL96	GSM26870	0.001429	0.010322	-0.012051	0.013167	0.001867	0.003851	-0.002269	0.001888	0.001334	1	2	2	3	http://www.ncbi.nlm.nih.gov/geo/query/acc.cgi?acc=GSM26870
165	GSM26871	EORTC	GSE1561	GPL96	GSM26871	0.011218	0.002335	-0.012274	0.001881	0.003373	0.004864	0.003769	0.002496	0.003625	2	2	2	4	http://www.ncbi.nlm.nih.gov/geo/query/acc.cgi?acc=GSM26871
166	GSM26872	EORTC	GSE1561	GPL96	GSM26872	-0.00139	0.012733	-0.00341	0.001873	0.001082	0.001133	-0.001451	-0.000866	-2.6e-05	1	1	2	2	http://www.ncbi.nlm.nih.gov/geo/query/acc.cgi?acc=GSM26872
167	GSM26873	EORTC	GSE1561	GPL96	GSM26873	0.003074	0.009482	-0.001725	0.010566	0.001217	0.003363	0.000381	0.00028	0.00131	1	1	2	3	http://www.ncbi.nlm.nih.gov/geo/query/acc.cgi?acc=GSM26873
168	GSM26874	EORTC	GSE1561	GPL96	GSM26874	-0.008975	0.015066	-0.009198	0.005619	3e-06	0.001044	-0.002527	-0.002083	-0.000891	1	2	2	2	http://www.ncbi.nlm.nih.gov/geo/query/acc.cgi?acc=GSM26874
169	GSM26875	EORTC	GSE1561	GPL96	GSM26875	0.000879	0.014159	-0.010209	0.003301	0.0014	0.004683	0.004168	0.001817	0.003017	1	2	2	3	http://www.ncbi.nlm.nih.gov/geo/query/acc.cgi?acc=GSM26875
170	GSM26876	EORTC	GSE1561	GPL96	GSM26876	0.004914	0.013488	-0.00089	0.002028	0.001341	0.001928	-0.001626	0.001562	0.000801	1	1	2	3	http://www.ncbi.nlm.nih.gov/geo/query/acc.cgi?acc=GSM26876
171	GSM26877	EORTC	GSE1561	GPL96	GSM26877	-0.008363	0.011752	0.001137	0.003746	0.00011	0.002484	0.001759	-0.001027	0.000831	1	1	2	3	http://www.ncbi.nlm.nih.gov/geo/query/acc.cgi?acc=GSM26877
172	GSM26878	EORTC	GSE1561	GPL96	GSM26878	-0.009407	0.002894	-0.014282	0.008576	0.002429	0.003996	0.002347	0.000298	0.002268	2	2	2	4	http://www.ncbi.nlm.nih.gov/geo/query/acc.cgi?acc=GSM26878
173	GSM26879	EORTC	GSE1561	GPL96	GSM26879	-0.003886	0.011122	-0.014865	0.001907	0.002521	0.004003	0.00298	0.0019	0.002851	1	2	2	3	http://www.ncbi.nlm.nih.gov/geo/query/acc.cgi?acc=GSM26879
174	GSM26880	EORTC	GSE1561	GPL96	GSM26880	0.001773	0.003	-0.012887	0.001706	0.001242	0.003776	0.00372	0.002191	0.002732	2	2	2	4	http://www.ncbi.nlm.nih.gov/geo/query/acc.cgi?acc=GSM26880
175	GSM26881	EORTC	GSE1561	GPL96	GSM26881	0.001047	0.012935	-0.015502	0.003222	0.001637	0.003973	0.001359	0.001664	0.002158	1	2	2	3	http://www.ncbi.nlm.nih.gov/geo/query/acc.cgi?acc=GSM26881
176	GSM26882	EORTC	GSE1561	GPL96	GSM26882	0.011252	0.002598	-0.01229	0.001156	0.00348	0.003497	0.004991	0.002789	0.003689	2	2	2	4	http://www.ncbi.nlm.nih.gov/geo/query/acc.cgi?acc=GSM26882
177	GSM26883	EORTC	GSE1561	GPL96	GSM26883	-0.007689	0.000976	-0.014083	0.012074	0.001981	0.00402	0.002626	0.000709	0.002334	2	2	2	4	http://www.ncbi.nlm.nih.gov/geo/query/acc.cgi?acc=GSM26883
178	GSM26884	EORTC	GSE1561	GPL96	GSM26884	0.011358	-0.00026	-0.015814	0.003937	0.004819	0.00474	0.005971	0.003725	0.004814	2	2	2	4	http://www.ncbi.nlm.nih.gov/geo/query/acc.cgi?acc=GSM26884
179	GSM26885	EORTC	GSE1561	GPL96	GSM26885	0.006051	0.01185	-0.010756	0.005387	0.000746	0.000976	-0.002759	-0.001574	-0.000653	1	2	2	2	http://www.ncbi.nlm.nih.gov/geo/query/acc.cgi?acc=GSM26885
180	GSM26886	EORTC	GSE1561	GPL96	GSM26886	-0.008572	0.002548	-0.012563	0.003731	0.001917	0.003291	0.001871	0.0001	0.001795	2	2	2	4	http://www.ncbi.nlm.nih.gov/geo/query/acc.cgi?acc=GSM26886
181	GSM26887	EORTC	GSE1561	GPL96	GSM26887	-0.010303	0.005576	-0.014388	0.013043	0.002405	0.004958	0.003446	-0.001276	0.002383	2	2	2	4	http://www.ncbi.nlm.nih.gov/geo/query/acc.cgi?acc=GSM26887
182	GSM26888	EORTC	GSE1561	GPL96	GSM26888	0.008357	0.00237	-0.015104	0.001694	0.00224	0.002052	0.001389	0.001103	0.001696	2	2	2	4	http://www.ncbi.nlm.nih.gov/geo/query/acc.cgi?acc=GSM26888
183	GSM26889	EORTC	GSE1561	GPL96	GSM26889	0.015102	0.001934	-0.011354	0.002109	0.006267	0.008599	0.007323	0.006923	0.007278	2	2	2	4	http://www.ncbi.nlm.nih.gov/geo/query/acc.cgi?acc=GSM26889
184	GSM26890	EORTC	GSE1561	GPL96	GSM26890	-0.001726	0.009523	-0.011682	0.012181	0.003507	0.005167	0.004208	-0.000286	0.003149	1	2	2	3	http://www.ncbi.nlm.nih.gov/geo/query/acc.cgi?acc=GSM26890
185	GSM26891	EORTC	GSE1561	GPL96	GSM26891	-0.012884	0.01549	-0.007973	0.004887	0.001541	0.004239	0.003474	0.001855	0.002777	1	2	2	3	http://www.ncbi.nlm.nih.gov/geo/query/acc.cgi?acc=GSM26891
186	GSM26892	EORTC	GSE1561	GPL96	GSM26892	0.013001	0.005351	-0.013995	0.002532	0.003021	0.005178	0.004175	0.004512	0.004222	2	2	2	4	http://www.ncbi.nlm.nih.gov/geo/query/acc.cgi?acc=GSM26892
187	GSM26893	EORTC	GSE1561	GPL96	GSM26893	0.013835	0.001434	-0.013268	0.004671	0.002003	0.002086	0.000573	-0.000104	0.00114	2	2	2	4	http://www.ncbi.nlm.nih.gov/geo/query/acc.cgi?acc=GSM26893
188	GSM26894	EORTC	GSE1561	GPL96	GSM26894	0.000558	0.012866	0.000766	0.012161	0.002437	0.004346	0.001698	0.001342	0.002456	1	1	2	3	http://www.ncbi.nlm.nih.gov/geo/query/acc.cgi?acc=GSM26894
189	GSM26895	EORTC	GSE1561	GPL96	GSM26895	0.003047	0.001098	-0.014199	0.00334	0.005471	0.004856	0.004477	0.004852	0.004914	2	2	2	4	http://www.ncbi.nlm.nih.gov/geo/query/acc.cgi?acc=GSM26895
190	GSM26896	EORTC	GSE1561	GPL96	GSM26896	0.007701	0.012619	0.001508	0.002506	0.000812	0.002198	-0.00064	0.000133	0.000626	1	1	2	3	http://www.ncbi.nlm.nih.gov/geo/query/acc.cgi?acc=GSM26896
191	GSM26897	EORTC	GSE1561	GPL96	GSM26897	-0.007814	0.011913	-0.010967	0.011296	0.001257	0.002549	0.001244	-0.001252	0.00095	1	2	2	3	http://www.ncbi.nlm.nih.gov/geo/query/acc.cgi?acc=GSM26897
192	GSM26898	EORTC	GSE1561	GPL96	GSM26898	0.01457	-0.000596	-0.015147	0.001499	0.001472	0.004316	0.003528	0.002935	0.003063	2	2	2	4	http://www.ncbi.nlm.nih.gov/geo/query/acc.cgi?acc=GSM26898
193	GSM26899	EORTC	GSE1561	GPL96	GSM26899	-0.007199	0.013299	-0.009784	0.005413	0.001858	0.003017	0.001842	0.001867	0.002146	1	2	2	3	http://www.ncbi.nlm.nih.gov/geo/query/acc.cgi?acc=GSM26899
194	GSM26900	EORTC	GSE1561	GPL96	GSM26900	0.001785	0.001339	0.000197	0.011011	0.001746	0.00356	0.00241	0.001311	0.002257	2	1	2	4	http://www.ncbi.nlm.nih.gov/geo/query/acc.cgi?acc=GSM26900
195	GSM26901	EORTC	GSE1561	GPL96	GSM26901	-0.008025	0.015317	-0.001547	0.002223	0.003581	0.004781	0.0029	0.003059	0.00358	1	1	2	3	http://www.ncbi.nlm.nih.gov/geo/query/acc.cgi?acc=GSM26901
196	GSM26902	EORTC	GSE1561	GPL96	GSM26902	0.007247	0.001743	-0.01167	0.005209	0.004784	0.003647	0.004065	0.005156	0.004413	2	2	2	4	http://www.ncbi.nlm.nih.gov/geo/query/acc.cgi?acc=GSM26902
197	GSM26903	EORTC	GSE1561	GPL96	GSM26903	-0.007755	0.000973	-0.01449	0.003702	0.000814	0.003279	0.002188	-0.001287	0.001249	2	2	2	4	http://www.ncbi.nlm.nih.gov/geo/query/acc.cgi?acc=GSM26903
198	GSM26904	EORTC	GSE1561	GPL96	GSM26904	-0.008921	0.013705	-0.014562	0.002051	0.001748	0.004108	0.003054	0.001913	0.002706	1	2	2	3	http://www.ncbi.nlm.nih.gov/geo/query/acc.cgi?acc=GSM26904
199	GSM26905	EORTC	GSE1561	GPL96	GSM26905	0.008099	0.000169	-0.011512	0.003497	0.004353	0.005869	0.00605	0.00372	0.004998	2	2	2	4	http://www.ncbi.nlm.nih.gov/geo/query/acc.cgi?acc=GSM26905
200	GSM26906	EORTC	GSE1561	GPL96	GSM26906	0.012297	0.003868	-0.015814	0.00021	0.003849	0.004644	0.004618	0.002422	0.003883	2	2	2	4	http://www.ncbi.nlm.nih.gov/geo/query/acc.cgi?acc=GSM26906
201	GSM26907	EORTC	GSE1561	GPL96	GSM26907	0.000786	0.010404	-0.004969	0.004414	0.004037	0.002781	0.000954	0.002171	0.002486	1	1	2	3	http://www.ncbi.nlm.nih.gov/geo/query/acc.cgi?acc=GSM26907
202	GSM26908	EORTC	GSE1561	GPL96	GSM26908	0.014922	0.002504	-0.013485	0.003246	0.004754	0.003833	0.003267	0.00301	0.003716	2	2	2	4	http://www.ncbi.nlm.nih.gov/geo/query/acc.cgi?acc=GSM26908
203	GSM26909	EORTC	GSE1561	GPL96	GSM26909	-0.008999	0.010021	-0.002844	0.004266	0.003634	0.002766	-0.002255	-0.000692	0.000863	1	1	2	3	http://www.ncbi.nlm.nih.gov/geo/query/acc.cgi?acc=GSM26909
204	GSM26910	EORTC	GSE1561	GPL96	GSM26910	-0.000855	0.003985	-0.011358	0.003822	0.002854	0.003612	0.000565	0.000324	0.001839	2	2	2	4	http://www.ncbi.nlm.nih.gov/geo/query/acc.cgi?acc=GSM26910
205	GSM26911	EORTC	GSE1561	GPL96	GSM26911	-0.009406	0.013838	-0.000324	0.010854	0.005888	0.005016	0.002064	0.004289	0.004314	1	1	2	3	http://www.ncbi.nlm.nih.gov/geo/query/acc.cgi?acc=GSM26911
206	GSM26912	EORTC	GSE1561	GPL96	GSM26912	0.01306	0.007166	-0.013925	0.002517	0.004395	0.004414	0.003462	0.003098	0.003842	2	2	2	4	http://www.ncbi.nlm.nih.gov/geo/query/acc.cgi?acc=GSM26912
207	GSM26913	EORTC	GSE1561	GPL96	GSM26913	-0.000944	0.013097	0.002029	0.004845	0.000886	0.001617	-0.001154	-0.0013	1.2e-05	1	1	2	2	http://www.ncbi.nlm.nih.gov/geo/query/acc.cgi?acc=GSM26913
208	GSM26914	EORTC	GSE1561	GPL96	GSM26914	0.001189	0.016049	-0.009884	0.003522	0.003181	0.003769	0.000657	0.001358	0.002241	1	2	2	3	http://www.ncbi.nlm.nih.gov/geo/query/acc.cgi?acc=GSM26914
209	GSM36777	Rotterdam-EMC344	GSE2034	GPL96	GSM36777	0.000371	0.01576	-0.000609	0.009429	0.001404	0.001086	-0.002331	-0.002384	-0.000556	1	1	2	2	http://www.ncbi.nlm.nih.gov/geo/query/acc.cgi?acc=GSM36777
210	GSM36778	Rotterdam-EMC344	GSE2034	GPL96	GSM36778	0.00087	0.016361	-0.012822	0.008616	0.00322	0.003626	0.003655	0.000725	0.002807	1	2	2	3	http://www.ncbi.nlm.nih.gov/geo/query/acc.cgi?acc=GSM36778
211	GSM36779	Rotterdam-EMC344	GSE2034	GPL96	GSM36779	-0.00276	0.012995	-0.00138	0.007786	-0.000312	0.001641	-0.001745	-0.004167	-0.001146	1	1	2	2	http://www.ncbi.nlm.nih.gov/geo/query/acc.cgi?acc=GSM36779
212	GSM36780	Rotterdam-EMC344	GSE2034	GPL96	GSM36780	0.005221	0.000687	-0.010031	0.020254	0.002281	0.003435	0.003105	-0.000687	0.002034	2	2	1	1	http://www.ncbi.nlm.nih.gov/geo/query/acc.cgi?acc=GSM36780
213	GSM36781	Rotterdam-EMC344	GSE2034	GPL96	GSM36781	-0.000875	0.002258	-0.014845	0.017668	0.003274	0.002992	0.003133	0.001976	0.002844	2	2	1	1	http://www.ncbi.nlm.nih.gov/geo/query/acc.cgi?acc=GSM36781
214	GSM36782	Rotterdam-EMC344	GSE2034	GPL96	GSM36782	0.000982	0.014533	-0.0018	0.008698	-0.001336	0.001581	-0.001391	-0.001881	-0.000757	1	1	2	2	http://www.ncbi.nlm.nih.gov/geo/query/acc.cgi?acc=GSM36782
215	GSM36783	Rotterdam-EMC344	GSE2034	GPL96	GSM36783	0.001322	0.015007	0.003991	0.011093	-5.2e-05	0.000233	-2.4e-05	-0.00013	7e-06	1	1	2	2	http://www.ncbi.nlm.nih.gov/geo/query/acc.cgi?acc=GSM36783
216	GSM36784	Rotterdam-EMC344	GSE2034	GPL96	GSM36784	0.005347	0.013596	-0.010154	0.010922	0.00165	0.003015	0.001337	-0.000626	0.001344	1	2	2	3	http://www.ncbi.nlm.nih.gov/geo/query/acc.cgi?acc=GSM36784
217	GSM36785	Rotterdam-EMC344	GSE2034	GPL96	GSM36785	-0.006826	0.017107	-0.01486	0.006938	0.002921	0.003006	-8.4e-05	0.001096	0.001735	1	2	2	3	http://www.ncbi.nlm.nih.gov/geo/query/acc.cgi?acc=GSM36785
218	GSM36786	Rotterdam-EMC344	GSE2034	GPL96	GSM36786	0.01028	0.010653	-0.001119	0.015979	-0.00016	0.000453	-0.001438	-0.002397	-0.000886	1	1	1	3	http://www.ncbi.nlm.nih.gov/geo/query/acc.cgi?acc=GSM36786
219	GSM36787	Rotterdam-EMC344	GSE2034	GPL96	GSM36787	-0.003098	0.018205	-0.00121	0.00832	0.002331	0.002036	0.000561	-0.000443	0.001121	1	1	2	3	http://www.ncbi.nlm.nih.gov/geo/query/acc.cgi?acc=GSM36787
220	GSM36788	Rotterdam-EMC344	GSE2034	GPL96	GSM36788	0.01127	0.001682	-0.012552	0.004593	0.003792	0.004513	0.005448	0.001896	0.003912	2	2	2	4	http://www.ncbi.nlm.nih.gov/geo/query/acc.cgi?acc=GSM36788
221	GSM36789	Rotterdam-EMC344	GSE2034	GPL96	GSM36789	0.001065	0.012647	-0.00672	0.008878	0.002977	0.001694	0.003387	-0.000219	0.00196	1	1	2	3	http://www.ncbi.nlm.nih.gov/geo/query/acc.cgi?acc=GSM36789
222	GSM36790	Rotterdam-EMC344	GSE2034	GPL96	GSM36790	0.000459	0.014678	0.000434	0.009036	-0.001225	-0.00023	-0.00268	-0.009215	-0.003338	1	1	2	2	http://www.ncbi.nlm.nih.gov/geo/query/acc.cgi?acc=GSM36790
223	GSM36791	Rotterdam-EMC344	GSE2034	GPL96	GSM36791	0.002401	0.010462	-0.001658	0.009747	0.001029	0.002887	0.000257	-0.001658	0.000629	1	1	2	3	http://www.ncbi.nlm.nih.gov/geo/query/acc.cgi?acc=GSM36791
224	GSM36792	Rotterdam-EMC344	GSE2034	GPL96	GSM36792	0.000492	0.014568	-0.003444	0.009812	0.003089	0.001093	0.002378	-0.00123	0.001332	1	1	2	3	http://www.ncbi.nlm.nih.gov/geo/query/acc.cgi?acc=GSM36792
225	GSM36793	Rotterdam-EMC344	GSE2034	GPL96	GSM36793	0.009036	0.005637	-0.011744	0.00724	0.002183	0.000608	-0.001437	0.001105	0.000615	2	2	2	4	http://www.ncbi.nlm.nih.gov/geo/query/acc.cgi?acc=GSM36793
226	GSM36794	Rotterdam-EMC344	GSE2034	GPL96	GSM36794	-0.00212	0.004071	-0.005569	0.006587	0.002516	0.001159	0.001074	-0.004467	7.1e-05	2	1	2	4	http://www.ncbi.nlm.nih.gov/geo/query/acc.cgi?acc=GSM36794
227	GSM36795	Rotterdam-EMC344	GSE2034	GPL96	GSM36795	0.015326	0.002621	-0.011082	0.008489	0.004729	0.003105	0.001766	0.002336	0.002984	2	2	2	4	http://www.ncbi.nlm.nih.gov/geo/query/acc.cgi?acc=GSM36795
228	GSM36796	Rotterdam-EMC344	GSE2034	GPL96	GSM36796	-0.001581	0.012759	0.001718	0.005562	0.001036	0.00229	0.001908	-0.001254	0.000995	1	1	2	3	http://www.ncbi.nlm.nih.gov/geo/query/acc.cgi?acc=GSM36796
229	GSM36797	Rotterdam-EMC344	GSE2034	GPL96	GSM36797	0.016178	0.000768	-0.013477	0.006169	0.004951	0.004872	0.004475	0.001456	0.003939	2	2	2	4	http://www.ncbi.nlm.nih.gov/geo/query/acc.cgi?acc=GSM36797
230	GSM36798	Rotterdam-EMC344	GSE2034	GPL96	GSM36798	0.010956	0.002127	-0.010983	0.00428	0.003957	0.002423	0.002827	0.002207	0.002854	2	2	2	4	http://www.ncbi.nlm.nih.gov/geo/query/acc.cgi?acc=GSM36798
231	GSM36799	Rotterdam-EMC344	GSE2034	GPL96	GSM36799	-0.000668	0.014615	-0.013446	0.015478	0.002895	0.00245	0.000724	-0.000724	0.001336	1	2	1	3	http://www.ncbi.nlm.nih.gov/geo/query/acc.cgi?acc=GSM36799
232	GSM36800	Rotterdam-EMC344	GSE2034	GPL96	GSM36800	-0.002523	0.017493	0.002745	0.010451	0.000499	0.001081	5.5e-05	0.001552	0.000797	1	1	2	3	http://www.ncbi.nlm.nih.gov/geo/query/acc.cgi?acc=GSM36800
233	GSM36801	Rotterdam-EMC344	GSE2034	GPL96	GSM36801	-0.003857	0.015186	-0.013124	0.013632	0.001955	0.001634	0.000402	-0.00075	0.00081	1	2	1	3	http://www.ncbi.nlm.nih.gov/geo/query/acc.cgi?acc=GSM36801
234	GSM36802	Rotterdam-EMC344	GSE2034	GPL96	GSM36802	-0.000187	0.014343	0.003199	0.009864	-0.001253	0.00072	-0.003226	-0.002959	-0.00168	1	1	2	2	http://www.ncbi.nlm.nih.gov/geo/query/acc.cgi?acc=GSM36802
235	GSM36803	Rotterdam-EMC344	GSE2034	GPL96	GSM36803	-0.001767	0.018749	-0.004031	0.008532	0.000746	0.001022	0.00058	-0.000276	0.000518	1	1	2	3	http://www.ncbi.nlm.nih.gov/geo/query/acc.cgi?acc=GSM36803
236	GSM36804	Rotterdam-EMC344	GSE2034	GPL96	GSM36804	-0.001367	0.012356	0.001972	0.010385	0.000657	0.001814	-0.00071	-0.001499	6.6e-05	1	1	2	2	http://www.ncbi.nlm.nih.gov/geo/query/acc.cgi?acc=GSM36804
237	GSM36805	Rotterdam-EMC344	GSE2034	GPL96	GSM36805	-0.008261	0.016415	0.002897	0.011694	0.002253	0.002602	0.000671	-0.000134	0.001348	1	1	2	3	http://www.ncbi.nlm.nih.gov/geo/query/acc.cgi?acc=GSM36805
238	GSM36806	Rotterdam-EMC344	GSE2034	GPL96	GSM36806	-0.001129	0.014406	0.002392	0.01118	0.000538	0.001586	-0.00129	-0.002876	-0.00051	1	1	2	2	http://www.ncbi.nlm.nih.gov/geo/query/acc.cgi?acc=GSM36806
239	GSM36807	Rotterdam-EMC344	GSE2034	GPL96	GSM36807	0.013307	0.00969	-5.7e-05	0.008673	-0.002034	0.001215	-0.000565	-0.001667	-0.000763	1	1	2	2	http://www.ncbi.nlm.nih.gov/geo/query/acc.cgi?acc=GSM36807
240	GSM36808	Rotterdam-EMC344	GSE2034	GPL96	GSM36808	0.001407	0.010269	-0.011282	0.011029	0.001829	0.00242	0.000647	-0.000225	0.001168	1	2	2	3	http://www.ncbi.nlm.nih.gov/geo/query/acc.cgi?acc=GSM36808
241	GSM36809	Rotterdam-EMC344	GSE2034	GPL96	GSM36809	0.00807	0.002004	-0.014442	0.003784	0.002226	0.004035	0.003423	9e-06	0.002423	2	2	2	4	http://www.ncbi.nlm.nih.gov/geo/query/acc.cgi?acc=GSM36809
242	GSM36810	Rotterdam-EMC344	GSE2034	GPL96	GSM36810	-0.001853	0.01319	0.00094	0.010536	0.000885	0.003705	0.002848	0.000498	0.001984	1	1	2	3	http://www.ncbi.nlm.nih.gov/geo/query/acc.cgi?acc=GSM36810
243	GSM36811	Rotterdam-EMC344	GSE2034	GPL96	GSM36811	0.003161	0.015318	0.00046	0.006754	0.001897	0.0025	0.000287	-0.001351	0.000833	1	1	2	3	http://www.ncbi.nlm.nih.gov/geo/query/acc.cgi?acc=GSM36811
244	GSM36812	Rotterdam-EMC344	GSE2034	GPL96	GSM36812	0.00382	0.010413	-2.8e-05	0.006565	-3e-06	0.002235	-0.000283	-0.007102	-0.001288	1	1	2	2	http://www.ncbi.nlm.nih.gov/geo/query/acc.cgi?acc=GSM36812
245	GSM36813	Rotterdam-EMC344	GSE2034	GPL96	GSM36813	0.005165	0.015407	-0.008638	0.007778	0.000653	0.003859	0.002197	0.000623	0.001833	1	2	2	3	http://www.ncbi.nlm.nih.gov/geo/query/acc.cgi?acc=GSM36813
246	GSM36814	Rotterdam-EMC344	GSE2034	GPL96	GSM36814	0.003817	0.012247	0.000137	0.01686	0.000769	0.002499	0.002389	-0.000247	0.001353	1	1	1	3	http://www.ncbi.nlm.nih.gov/geo/query/acc.cgi?acc=GSM36814
247	GSM36815	Rotterdam-EMC344	GSE2034	GPL96	GSM36815	-0.000546	0.016041	-0.010749	0.017133	0.000655	0.001664	-0.002073	-0.000846	-0.00015	1	2	1	3	http://www.ncbi.nlm.nih.gov/geo/query/acc.cgi?acc=GSM36815
248	GSM36816	Rotterdam-EMC344	GSE2034	GPL96	GSM36816	-0.002361	0.006512	-0.001628	0.005372	0.002713	0.001384	0.002985	-0.001004	0.00152	2	1	2	4	http://www.ncbi.nlm.nih.gov/geo/query/acc.cgi?acc=GSM36816
249	GSM36817	Rotterdam-EMC344	GSE2034	GPL96	GSM36817	0.01036	0.006842	-0.002793	0.006339	0.003547	0.002318	0.003547	-0.001927	0.001871	2	1	2	4	http://www.ncbi.nlm.nih.gov/geo/query/acc.cgi?acc=GSM36817
250	GSM36818	Rotterdam-EMC344	GSE2034	GPL96	GSM36818	-0.006984	0.014772	0.00083	0.006476	-0.000107	0.002168	0.000856	-0.000241	0.000669	1	1	2	3	http://www.ncbi.nlm.nih.gov/geo/query/acc.cgi?acc=GSM36818
251	GSM36819	Rotterdam-EMC344	GSE2034	GPL96	GSM36819	0.00551	0.012755	0.00193	0.007245	-2.2e-05	0.002014	0.000503	8.4e-05	0.000645	1	1	2	3	http://www.ncbi.nlm.nih.gov/geo/query/acc.cgi?acc=GSM36819
252	GSM36820	Rotterdam-EMC344	GSE2034	GPL96	GSM36820	0.000184	0.013153	-0.00071	0.006366	0.001157	0.002631	0.003683	0.000289	0.00194	1	1	2	3	http://www.ncbi.nlm.nih.gov/geo/query/acc.cgi?acc=GSM36820
253	GSM36821	Rotterdam-EMC344	GSE2034	GPL96	GSM36821	-0.004894	0.013209	0.002837	0.007703	0.002336	0.0047	0.004199	0.000417	0.002913	1	1	2	3	http://www.ncbi.nlm.nih.gov/geo/query/acc.cgi?acc=GSM36821
254	GSM36822	Rotterdam-EMC344	GSE2034	GPL96	GSM36822	0.015731	8e-05	-0.013366	0.007892	0.002259	0.002817	0.001036	0.00271	0.002206	2	2	2	4	http://www.ncbi.nlm.nih.gov/geo/query/acc.cgi?acc=GSM36822
255	GSM36823	Rotterdam-EMC344	GSE2034	GPL96	GSM36823	-0.006266	0.014008	-0.004679	0.008884	0.00376	0.004706	0.005486	0.001337	0.003822	1	1	2	3	http://www.ncbi.nlm.nih.gov/geo/query/acc.cgi?acc=GSM36823
256	GSM36824	Rotterdam-EMC344	GSE2034	GPL96	GSM36824	0.018591	0.000496	-0.010411	0.007684	0.002782	0.002176	-0.001129	0.001515	0.001336	2	2	2	4	http://www.ncbi.nlm.nih.gov/geo/query/acc.cgi?acc=GSM36824
257	GSM36825	Rotterdam-EMC344	GSE2034	GPL96	GSM36825	-0.00328	0.013688	0.000488	0.008321	0.000352	0.001166	-0.000271	-0.001708	-0.000115	1	1	2	2	http://www.ncbi.nlm.nih.gov/geo/query/acc.cgi?acc=GSM36825
258	GSM36826	Rotterdam-EMC344	GSE2034	GPL96	GSM36826	-0.002717	0.011703	-0.011138	0.009335	0.001103	0.001587	0.00156	-0.001022	0.000807	1	2	2	3	http://www.ncbi.nlm.nih.gov/geo/query/acc.cgi?acc=GSM36826
259	GSM36827	Rotterdam-EMC344	GSE2034	GPL96	GSM36827	0.01609	0.000734	-0.006822	0.006306	0.003669	0.003696	0.004077	0	0.002861	2	1	2	4	http://www.ncbi.nlm.nih.gov/geo/query/acc.cgi?acc=GSM36827
260	GSM36828	Rotterdam-EMC344	GSE2034	GPL96	GSM36828	0.010462	0.000903	-0.012968	0.007344	0.001748	0.002681	0.004925	0.001457	0.002703	2	2	2	4	http://www.ncbi.nlm.nih.gov/geo/query/acc.cgi?acc=GSM36828
261	GSM36829	Rotterdam-EMC344	GSE2034	GPL96	GSM36829	-0.001575	0.016146	-0.009361	0.009619	0.003493	0.004094	0.005525	-0.001202	0.002978	1	2	2	3	http://www.ncbi.nlm.nih.gov/geo/query/acc.cgi?acc=GSM36829
262	GSM36830	Rotterdam-EMC344	GSE2034	GPL96	GSM36830	-0.004262	0.016506	-0.014362	0.009882	0.000407	0.002498	-0.001765	-8.1e-05	0.000265	1	2	2	3	http://www.ncbi.nlm.nih.gov/geo/query/acc.cgi?acc=GSM36830
263	GSM36831	Rotterdam-EMC344	GSE2034	GPL96	GSM36831	-0.001966	0.01062	-0.015262	0.009747	-0.001037	-0.001065	-0.010866	-0.004587	-0.004389	1	2	2	2	http://www.ncbi.nlm.nih.gov/geo/query/acc.cgi?acc=GSM36831
264	GSM36832	Rotterdam-EMC344	GSE2034	GPL96	GSM36832	-0.000137	0.016512	-0.004808	0.009506	-0.000165	0.001291	0.000577	-0.001703	0	1	1	2	2	http://www.ncbi.nlm.nih.gov/geo/query/acc.cgi?acc=GSM36832
265	GSM36833	Rotterdam-EMC344	GSE2034	GPL96	GSM36833	0.004316	-0.00077	-0.013058	0.018803	0.003299	0.002062	0.002694	0.002007	0.002515	2	2	1	1	http://www.ncbi.nlm.nih.gov/geo/query/acc.cgi?acc=GSM36833
266	GSM36834	Rotterdam-EMC344	GSE2034	GPL96	GSM36834	0.001302	0.014327	-0.00956	0.017843	0.002006	0.00409	0.005392	0.00086	0.003087	1	2	1	3	http://www.ncbi.nlm.nih.gov/geo/query/acc.cgi?acc=GSM36834
267	GSM36835	Rotterdam-EMC344	GSE2034	GPL96	GSM36835	-0.01051	0.00535	-0.01485	0.005733	0.002921	0.003658	0.006688	-0.000682	0.003146	2	2	2	4	http://www.ncbi.nlm.nih.gov/geo/query/acc.cgi?acc=GSM36835
268	GSM36836	Rotterdam-EMC344	GSE2034	GPL96	GSM36836	0.005529	0.011896	-0.002777	0.010402	-0.001939	0.00055	-0.008411	-0.006472	-0.004068	1	1	2	2	http://www.ncbi.nlm.nih.gov/geo/query/acc.cgi?acc=GSM36836
269	GSM36837	Rotterdam-EMC344	GSE2034	GPL96	GSM36837	-0.007163	0.01599	-0.01269	0.007324	0.001824	0.002039	0.000161	0.00059	0.001154	1	2	2	3	http://www.ncbi.nlm.nih.gov/geo/query/acc.cgi?acc=GSM36837
270	GSM36838	Rotterdam-EMC344	GSE2034	GPL96	GSM36838	0.003084	0.015062	-0.002093	0.007958	0.002533	0.002396	0.002175	0.000991	0.002024	1	1	2	3	http://www.ncbi.nlm.nih.gov/geo/query/acc.cgi?acc=GSM36838
271	GSM36839	Rotterdam-EMC344	GSE2034	GPL96	GSM36839	0.005929	0.014876	0.00194	0.01016	0.000189	0.001078	-0.003207	-0.004096	-0.001509	1	1	2	2	http://www.ncbi.nlm.nih.gov/geo/query/acc.cgi?acc=GSM36839
272	GSM36840	Rotterdam-EMC344	GSE2034	GPL96	GSM36840	-0.000559	0.015175	-0.002375	0.007071	0.000922	0.000335	0.000252	-0.000279	0.000307	1	1	2	3	http://www.ncbi.nlm.nih.gov/geo/query/acc.cgi?acc=GSM36840
273	GSM36841	Rotterdam-EMC344	GSE2034	GPL96	GSM36841	-0.001132	0.015396	0.000162	0.009276	0.000755	0.001941	0.00151	-0.001618	0.000647	1	1	2	3	http://www.ncbi.nlm.nih.gov/geo/query/acc.cgi?acc=GSM36841
274	GSM36842	Rotterdam-EMC344	GSE2034	GPL96	GSM36842	0.001163	0.015337	0.002935	0.020467	-0.00045	0.002671	-0.001216	0.001216	0.000555	1	1	1	3	http://www.ncbi.nlm.nih.gov/geo/query/acc.cgi?acc=GSM36842
275	GSM36843	Rotterdam-EMC344	GSE2034	GPL96	GSM36843	-0.003829	0.015571	0.004086	0.009686	0.000171	0.002371	0.000914	-0.0026	0.000214	1	1	2	2	http://www.ncbi.nlm.nih.gov/geo/query/acc.cgi?acc=GSM36843
276	GSM36844	Rotterdam-EMC344	GSE2034	GPL96	GSM36844	0.0004	0.013836	-0.000373	0.006132	0.002693	0.005465	0.004159	0.000507	0.003206	1	1	2	3	http://www.ncbi.nlm.nih.gov/geo/query/acc.cgi?acc=GSM36844
277	GSM36845	Rotterdam-EMC344	GSE2034	GPL96	GSM36845	-0.001612	0.017563	-0.000679	0.0112	8.5e-05	-8.5e-05	-0.000679	0.000792	2.8e-05	1	1	2	2	http://www.ncbi.nlm.nih.gov/geo/query/acc.cgi?acc=GSM36845
278	GSM36846	Rotterdam-EMC344	GSE2034	GPL96	GSM36846	0.017019	0.001511	-0.014197	0.005559	0.002224	0.003307	0.00382	-0.001767	0.001896	2	2	2	4	http://www.ncbi.nlm.nih.gov/geo/query/acc.cgi?acc=GSM36846
279	GSM36847	Rotterdam-EMC344	GSE2034	GPL96	GSM36847	0.015245	0.00209	-0.005519	0.006966	0.003322	0.00493	0.004474	0.002251	0.003744	2	1	2	4	http://www.ncbi.nlm.nih.gov/geo/query/acc.cgi?acc=GSM36847
280	GSM36848	Rotterdam-EMC344	GSE2034	GPL96	GSM36848	-0.000505	0.014506	-0.003188	0.009538	-0.00101	-0.000903	-0.006801	-0.001541	-0.002564	1	1	2	2	http://www.ncbi.nlm.nih.gov/geo/query/acc.cgi?acc=GSM36848
281	GSM36849	Rotterdam-EMC344	GSE2034	GPL96	GSM36849	-0.008465	0.017918	-0.008748	0.010553	-0.000141	0.00127	-0.000564	-0.000395	4.3e-05	1	2	2	2	http://www.ncbi.nlm.nih.gov/geo/query/acc.cgi?acc=GSM36849
282	GSM36850	Rotterdam-EMC344	GSE2034	GPL96	GSM36850	0.000797	0.015289	-0.001292	0.008854	1.8e-05	0.002805	-0.002035	-0.00418	-0.000848	1	1	2	2	http://www.ncbi.nlm.nih.gov/geo/query/acc.cgi?acc=GSM36850
283	GSM36851	Rotterdam-EMC344	GSE2034	GPL96	GSM36851	0.004281	0.003682	-0.017239	0.01624	0.000314	0.001627	0.000685	-0.0002	0.000607	2	2	1	1	http://www.ncbi.nlm.nih.gov/geo/query/acc.cgi?acc=GSM36851
284	GSM36852	Rotterdam-EMC344	GSE2034	GPL96	GSM36852	-0.008251	0.007454	-0.006515	0.017696	-0.000313	0.001309	-0.000313	-0.00165	-0.000242	2	1	1	1	http://www.ncbi.nlm.nih.gov/geo/query/acc.cgi?acc=GSM36852
285	GSM36853	Rotterdam-EMC344	GSE2034	GPL96	GSM36853	-0.008425	0.017142	-0.004279	0.008823	0.000558	0.000797	8e-05	-0.002312	-0.000219	1	1	2	2	http://www.ncbi.nlm.nih.gov/geo/query/acc.cgi?acc=GSM36853
286	GSM36854	Rotterdam-EMC344	GSE2034	GPL96	GSM36854	-0.004485	0.012552	-0.013088	0.002962	0.000649	0.001382	-0.001213	0.001636	0.000614	1	2	2	3	http://www.ncbi.nlm.nih.gov/geo/query/acc.cgi?acc=GSM36854
287	GSM36855	Rotterdam-EMC344	GSE2034	GPL96	GSM36855	0.009381	-0.000209	-0.010714	0.004991	0.002352	0.002247	0.002613	0.00047	0.00192	2	2	2	4	http://www.ncbi.nlm.nih.gov/geo/query/acc.cgi?acc=GSM36855
288	GSM36856	Rotterdam-EMC344	GSE2034	GPL96	GSM36856	-0.00451	0.012397	0.001598	0.012319	-0.000902	0.001675	0.000979	-0.001392	9e-05	1	1	2	2	http://www.ncbi.nlm.nih.gov/geo/query/acc.cgi?acc=GSM36856
289	GSM36857	Rotterdam-EMC344	GSE2034	GPL96	GSM36857	-0.009446	0.012275	-0.002444	0.009035	0.000989	0.001318	0.001648	0.000412	0.001092	1	1	2	3	http://www.ncbi.nlm.nih.gov/geo/query/acc.cgi?acc=GSM36857
290	GSM36858	Rotterdam-EMC344	GSE2034	GPL96	GSM36858	0.000849	0.011838	-0.010325	0.017253	0.002681	0.001513	0.004194	0.001911	0.002575	1	2	1	3	http://www.ncbi.nlm.nih.gov/geo/query/acc.cgi?acc=GSM36858
291	GSM36859	Rotterdam-EMC344	GSE2034	GPL96	GSM36859	-0.001141	0.013664	0.000648	0.009775	-0.000156	0.001711	-0.001063	-0.002748	-0.000564	1	1	2	2	http://www.ncbi.nlm.nih.gov/geo/query/acc.cgi?acc=GSM36859
292	GSM36860	Rotterdam-EMC344	GSE2034	GPL96	GSM36860	-0.001583	0.008201	-0.000882	0.015986	0.001687	0.00301	0.002725	0.001246	0.002167	1	1	1	3	http://www.ncbi.nlm.nih.gov/geo/query/acc.cgi?acc=GSM36860
293	GSM36861	Rotterdam-EMC344	GSE2034	GPL96	GSM36861	0.004583	0.015943	0.000768	0.011745	0.000412	0.001317	-0.000906	0.000686	0.000377	1	1	2	3	http://www.ncbi.nlm.nih.gov/geo/query/acc.cgi?acc=GSM36861
294	GSM36862	Rotterdam-EMC344	GSE2034	GPL96	GSM36862	0.012846	0.002252	-0.011874	0.006986	0.002482	0.002457	0.001587	0.000205	0.001683	2	2	2	4	http://www.ncbi.nlm.nih.gov/geo/query/acc.cgi?acc=GSM36862
295	GSM36863	Rotterdam-EMC344	GSE2034	GPL96	GSM36863	-0.004702	0.008799	-0.003437	0.008386	0.001787	0.004207	0.003437	0.000467	0.002475	1	1	2	3	http://www.ncbi.nlm.nih.gov/geo/query/acc.cgi?acc=GSM36863
296	GSM36864	Rotterdam-EMC344	GSE2034	GPL96	GSM36864	-0.00497	0.01214	-0.003685	0.007969	0.001857	0.002771	0.001457	-0.001257	0.001207	1	1	2	3	http://www.ncbi.nlm.nih.gov/geo/query/acc.cgi?acc=GSM36864
297	GSM36865	Rotterdam-EMC344	GSE2034	GPL96	GSM36865	0.007245	0.004666	-0.00601	0.004803	0.002635	0.003458	0.003623	0.001345	0.002765	2	1	2	4	http://www.ncbi.nlm.nih.gov/geo/query/acc.cgi?acc=GSM36865
298	GSM36866	Rotterdam-EMC344	GSE2034	GPL96	GSM36866	-0.009674	0.017636	0.001199	0.009446	0.001027	0.001513	-0.000685	-0.003082	-0.000307	1	1	2	2	http://www.ncbi.nlm.nih.gov/geo/query/acc.cgi?acc=GSM36866
299	GSM36867	Rotterdam-EMC344	GSE2034	GPL96	GSM36867	-0.00309	0.017491	0.003063	0.009538	0.001209	0.002552	0.000779	0.000188	0.001182	1	1	2	3	http://www.ncbi.nlm.nih.gov/geo/query/acc.cgi?acc=GSM36867
300	GSM36868	Rotterdam-EMC344	GSE2034	GPL96	GSM36868	-0.000105	0.016035	0.001604	0.008543	-0.00347	0.000894	-0.001893	-0.009279	-0.003437	1	1	2	2	http://www.ncbi.nlm.nih.gov/geo/query/acc.cgi?acc=GSM36868
301	GSM36869	Rotterdam-EMC344	GSE2034	GPL96	GSM36869	0.008437	0.016149	-0.004353	0.00919	-0.00215	0.000967	-0.001236	-0.002257	-0.001169	1	1	2	2	http://www.ncbi.nlm.nih.gov/geo/query/acc.cgi?acc=GSM36869
302	GSM36870	Rotterdam-EMC344	GSE2034	GPL96	GSM36870	-0.008007	0.017327	-0.012744	0.014572	0.001081	0.003167	0.003682	0.001313	0.002311	1	2	1	3	http://www.ncbi.nlm.nih.gov/geo/query/acc.cgi?acc=GSM36870
303	GSM36871	Rotterdam-EMC344	GSE2034	GPL96	GSM36871	0.004186	0.014341	-0.001318	0.008578	0.000233	0.000362	-0.002377	-0.003126	-0.001227	1	1	2	2	http://www.ncbi.nlm.nih.gov/geo/query/acc.cgi?acc=GSM36871
304	GSM36872	Rotterdam-EMC344	GSE2034	GPL96	GSM36872	-0.003201	0.013871	-0.01051	0.016619	0.002828	0.003068	-0.000987	0.002454	0.001841	1	2	1	3	http://www.ncbi.nlm.nih.gov/geo/query/acc.cgi?acc=GSM36872
305	GSM36873	Rotterdam-EMC344	GSE2034	GPL96	GSM36873	-0.001759	0.016073	-0.002787	0.006305	0.003761	0.002462	0.001326	0.000947	0.002124	1	1	2	3	http://www.ncbi.nlm.nih.gov/geo/query/acc.cgi?acc=GSM36873
306	GSM36874	Rotterdam-EMC344	GSE2034	GPL96	GSM36874	0.005604	0.014512	-0.001745	0.008115	-0.000344	0.001718	-0.000714	5.3e-05	0.000178	1	1	2	2	http://www.ncbi.nlm.nih.gov/geo/query/acc.cgi?acc=GSM36874
307	GSM36875	Rotterdam-EMC344	GSE2034	GPL96	GSM36875	0.00816	0.000109	-0.004476	0.003166	0.005431	0.002893	0.007014	0.002402	0.004435	2	1	2	4	http://www.ncbi.nlm.nih.gov/geo/query/acc.cgi?acc=GSM36875
308	GSM36876	Rotterdam-EMC344	GSE2034	GPL96	GSM36876	0.01298	0.00219	-0.011057	0.008173	0.002297	0.001255	0.001736	0.002057	0.001836	2	2	2	4	http://www.ncbi.nlm.nih.gov/geo/query/acc.cgi?acc=GSM36876
309	GSM36877	Rotterdam-EMC344	GSE2034	GPL96	GSM36877	-0.00081	0.009219	-0.011256	0.006346	0.00094	0.002455	0.002298	0.000731	0.001606	1	2	2	3	http://www.ncbi.nlm.nih.gov/geo/query/acc.cgi?acc=GSM36877
310	GSM36878	Rotterdam-EMC344	GSE2034	GPL96	GSM36878	-0.007405	0.014436	-0.001276	0.009757	0.000575	0.002652	0.004178	1.4e-05	0.001855	1	1	2	3	http://www.ncbi.nlm.nih.gov/geo/query/acc.cgi?acc=GSM36878
311	GSM36879	Rotterdam-EMC344	GSE2034	GPL96	GSM36879	0.00375	0.004587	-0.01267	0.016623	0.00071	0.002686	0.002002	0.000152	0.001388	2	2	1	1	http://www.ncbi.nlm.nih.gov/geo/query/acc.cgi?acc=GSM36879
312	GSM36880	Rotterdam-EMC344	GSE2034	GPL96	GSM36880	0.001403	0.011579	-0.008671	0.008346	-0.000301	0.0002	-0.003308	-0.000226	-0.000909	1	2	2	2	http://www.ncbi.nlm.nih.gov/geo/query/acc.cgi?acc=GSM36880
313	GSM36881	Rotterdam-EMC344	GSE2034	GPL96	GSM36881	-0.010865	0.015697	-0.008437	0.008387	0.000476	0.002078	0.003054	-0.004481	0.000282	1	2	2	3	http://www.ncbi.nlm.nih.gov/geo/query/acc.cgi?acc=GSM36881
314	GSM36882	Rotterdam-EMC344	GSE2034	GPL96	GSM36882	0.006615	0.011544	-0.000922	0.009014	-0.000369	0.002029	-0.001766	-0.002003	-0.000527	1	1	2	2	http://www.ncbi.nlm.nih.gov/geo/query/acc.cgi?acc=GSM36882
315	GSM36883	Rotterdam-EMC344	GSE2034	GPL96	GSM36883	-0.000169	0.006506	-0.008506	0.00921	0.000253	0.003042	-0.000225	-0.001605	0.000366	2	2	2	4	http://www.ncbi.nlm.nih.gov/geo/query/acc.cgi?acc=GSM36883
316	GSM36884	Rotterdam-EMC344	GSE2034	GPL96	GSM36884	0.001753	0.006258	-0.011571	0.018179	0.00321	0.004019	0.003264	-0.000297	0.002549	2	2	1	1	http://www.ncbi.nlm.nih.gov/geo/query/acc.cgi?acc=GSM36884
317	GSM36885	Rotterdam-EMC344	GSE2034	GPL96	GSM36885	0.006817	0.011626	0.002986	0.008059	0.001189	0.000608	-0.002299	-0.009539	-0.00251	1	1	2	2	http://www.ncbi.nlm.nih.gov/geo/query/acc.cgi?acc=GSM36885
318	GSM36886	Rotterdam-EMC344	GSE2034	GPL96	GSM36886	-0.001834	0.011292	-0.012445	0.005135	0.000943	0.003222	0.003511	-0.000734	0.001736	1	2	2	3	http://www.ncbi.nlm.nih.gov/geo/query/acc.cgi?acc=GSM36886
319	GSM36887	Rotterdam-EMC344	GSE2034	GPL96	GSM36887	0.00443	0.01725	-0.010632	0.00623	-0.001744	0.00216	-0.002741	-0.001606	-0.000983	1	2	2	2	http://www.ncbi.nlm.nih.gov/geo/query/acc.cgi?acc=GSM36887
320	GSM36888	Rotterdam-EMC344	GSE2034	GPL96	GSM36888	0.001141	0.016664	-0.015725	0.007609	0.000989	0.001978	0.001649	-0.002587	0.000507	1	2	2	3	http://www.ncbi.nlm.nih.gov/geo/query/acc.cgi?acc=GSM36888
321	GSM36889	Rotterdam-EMC344	GSE2034	GPL96	GSM36889	-0.010805	0.006707	-0.010833	0.004294	0.001628	0.002245	0.000225	-0.001347	0.000688	2	2	2	4	http://www.ncbi.nlm.nih.gov/geo/query/acc.cgi?acc=GSM36889
322	GSM36890	Rotterdam-EMC344	GSE2034	GPL96	GSM36890	0.005084	0.006898	-0.012614	0.007997	0.000769	0.001704	0.000165	-0.00011	0.000632	2	2	2	4	http://www.ncbi.nlm.nih.gov/geo/query/acc.cgi?acc=GSM36890
323	GSM36891	Rotterdam-EMC344	GSE2034	GPL96	GSM36891	0.009836	0.000464	-0.014153	0.008388	0.000137	0.001557	0.001694	-0.000109	0.00082	2	2	2	4	http://www.ncbi.nlm.nih.gov/geo/query/acc.cgi?acc=GSM36891
324	GSM36892	Rotterdam-EMC344	GSE2034	GPL96	GSM36892	0.007148	0.010583	-0.003763	0.012098	-0.000227	0.000631	-0.000202	-0.002298	-0.000524	1	1	2	2	http://www.ncbi.nlm.nih.gov/geo/query/acc.cgi?acc=GSM36892
325	GSM36893	Rotterdam-EMC344	GSE2034	GPL96	GSM36893	0.001881	0.016851	-0.014122	0.00983	-0.001245	0.000477	0.001007	-0.001298	-0.000265	1	2	2	2	http://www.ncbi.nlm.nih.gov/geo/query/acc.cgi?acc=GSM36893
326	GSM36894	Rotterdam-EMC344	GSE2034	GPL96	GSM36894	0.007642	0.011158	-0.008334	0.016696	-0.001301	0.002436	0.000858	-0.001412	0.000145	1	2	1	3	http://www.ncbi.nlm.nih.gov/geo/query/acc.cgi?acc=GSM36894
327	GSM36895	Rotterdam-EMC344	GSE2034	GPL96	GSM36895	-0.008397	0.016393	-0.014558	0.009142	0.000602	0.001977	-0.001805	-0.000516	6.4e-05	1	2	2	2	http://www.ncbi.nlm.nih.gov/geo/query/acc.cgi?acc=GSM36895
328	GSM36896	Rotterdam-EMC344	GSE2034	GPL96	GSM36896	-0.008695	0.017098	-2.7e-05	0.011992	0.00234	0.000718	-0.004574	-0.000558	-0.000518	1	1	2	2	http://www.ncbi.nlm.nih.gov/geo/query/acc.cgi?acc=GSM36896
329	GSM36897	Rotterdam-EMC344	GSE2034	GPL96	GSM36897	0.007015	0.015317	-0.005044	0.010772	-0.000867	0.000525	0.000631	0.001681	0.000492	1	1	2	3	http://www.ncbi.nlm.nih.gov/geo/query/acc.cgi?acc=GSM36897
330	GSM36898	Rotterdam-EMC344	GSE2034	GPL96	GSM36898	0.008425	0.014304	-0.005984	0.009055	-0.000682	0.001811	0.00189	-0.00084	0.000545	1	1	2	3	http://www.ncbi.nlm.nih.gov/geo/query/acc.cgi?acc=GSM36898
331	GSM36899	Rotterdam-EMC344	GSE2034	GPL96	GSM36899	-0.007325	0.017979	-0.009125	0.009742	0.001948	0.005031	0.005574	0.002392	0.003736	1	2	2	3	http://www.ncbi.nlm.nih.gov/geo/query/acc.cgi?acc=GSM36899
332	GSM36900	Rotterdam-EMC344	GSE2034	GPL96	GSM36900	0.01429	0.002265	-0.004934	0.006687	0.000458	0.00275	0.004071	0.000539	0.001955	2	1	2	4	http://www.ncbi.nlm.nih.gov/geo/query/acc.cgi?acc=GSM36900
333	GSM36901	Rotterdam-EMC344	GSE2034	GPL96	GSM36901	0.014295	0.003637	-0.008276	0.006019	0.004063	0.003235	0.004489	0.003436	0.003806	2	2	2	4	http://www.ncbi.nlm.nih.gov/geo/query/acc.cgi?acc=GSM36901
334	GSM36902	Rotterdam-EMC344	GSE2034	GPL96	GSM36902	0.010274	0.003756	-0.006518	0.005966	0.00069	0.002044	-0.004143	-0.00069	-0.000525	2	1	2	4	http://www.ncbi.nlm.nih.gov/geo/query/acc.cgi?acc=GSM36902
335	GSM36903	Rotterdam-EMC344	GSE2034	GPL96	GSM36903	-0.008928	0.013471	-0.01381	0.004307	0.001619	0.003211	0.004151	-0.000705	0.002069	1	2	2	3	http://www.ncbi.nlm.nih.gov/geo/query/acc.cgi?acc=GSM36903
336	GSM36904	Rotterdam-EMC344	GSE2034	GPL96	GSM36904	-0.000153	0.004707	-0.014555	0.017113	0.000384	0.002967	0.001381	7.7e-05	0.001202	2	2	1	1	http://www.ncbi.nlm.nih.gov/geo/query/acc.cgi?acc=GSM36904
337	GSM36905	Rotterdam-EMC344	GSE2034	GPL96	GSM36905	-0.005106	0.002252	-0.01537	0.001702	0.002592	0.002252	0.000916	-0.002042	0.000929	2	2	2	4	http://www.ncbi.nlm.nih.gov/geo/query/acc.cgi?acc=GSM36905
338	GSM36906	Rotterdam-EMC344	GSE2034	GPL96	GSM36906	0.001265	0.00191	-0.010505	0.008647	0.001781	0.002865	0.003046	0.001007	0.002175	2	2	2	4	http://www.ncbi.nlm.nih.gov/geo/query/acc.cgi?acc=GSM36906
339	GSM36907	Rotterdam-EMC344	GSE2034	GPL96	GSM36907	0.00182	0.014373	0.002215	0.009494	0.00116	0.001793	-0.001503	0.001055	0.000626	1	1	2	3	http://www.ncbi.nlm.nih.gov/geo/query/acc.cgi?acc=GSM36907
340	GSM36908	Rotterdam-EMC344	GSE2034	GPL96	GSM36908	-0.003365	0.016749	-0.000231	0.010327	0.00316	0.003006	0.002646	0.00316	0.002993	1	1	2	3	http://www.ncbi.nlm.nih.gov/geo/query/acc.cgi?acc=GSM36908
341	GSM36909	Rotterdam-EMC344	GSE2034	GPL96	GSM36909	-0.002874	0.004324	-0.016492	0.006007	-0.000207	0.001657	-0.002175	-0.006757	-0.001871	2	2	2	4	http://www.ncbi.nlm.nih.gov/geo/query/acc.cgi?acc=GSM36909
342	GSM36910	Rotterdam-EMC344	GSE2034	GPL96	GSM36910	-0.003878	0.016586	0.00228	0.007625	-0.001048	0.001179	-0.003406	-0.003013	-0.001572	1	1	2	2	http://www.ncbi.nlm.nih.gov/geo/query/acc.cgi?acc=GSM36910
343	GSM36911	Rotterdam-EMC344	GSE2034	GPL96	GSM36911	-0.002281	0.016891	-0.014745	0.008038	-0.001113	0.001466	0.001005	-0.001032	8.2e-05	1	2	2	2	http://www.ncbi.nlm.nih.gov/geo/query/acc.cgi?acc=GSM36911
344	GSM36912	Rotterdam-EMC344	GSE2034	GPL96	GSM36912	-0.000927	-0.001483	-0.014409	0.002172	0.001377	0.005006	0.004688	7.9e-05	0.002788	2	2	2	4	http://www.ncbi.nlm.nih.gov/geo/query/acc.cgi?acc=GSM36912
345	GSM36913	Rotterdam-EMC344	GSE2034	GPL96	GSM36913	-0.00987	0.017344	-0.013893	0.009328	0.001597	0.001512	-0.001055	-0.003851	-0.000449	1	2	2	2	http://www.ncbi.nlm.nih.gov/geo/query/acc.cgi?acc=GSM36913
346	GSM36914	Rotterdam-EMC344	GSE2034	GPL96	GSM36914	0.004556	0.016419	-0.000377	0.005904	0.000216	0.001914	-0.000647	-0.000701	0.000196	1	1	2	2	http://www.ncbi.nlm.nih.gov/geo/query/acc.cgi?acc=GSM36914
347	GSM36915	Rotterdam-EMC344	GSE2034	GPL96	GSM36915	0.000291	0.002645	-0.010686	0.017563	7.9e-05	0.00246	0.002751	-0.001402	0.000972	2	2	1	1	http://www.ncbi.nlm.nih.gov/geo/query/acc.cgi?acc=GSM36915
348	GSM36916	Rotterdam-EMC344	GSE2034	GPL96	GSM36916	0.007577	0.014302	-0.000627	0.008707	-0.000803	0.000376	-0.008932	-0.00419	-0.003387	1	1	2	2	http://www.ncbi.nlm.nih.gov/geo/query/acc.cgi?acc=GSM36916
349	GSM36917	Rotterdam-EMC344	GSE2034	GPL96	GSM36917	0.007049	0.01703	-0.007833	0.010132	0.000278	-0.001137	0.00048	-0.002047	-0.000607	1	2	2	2	http://www.ncbi.nlm.nih.gov/geo/query/acc.cgi?acc=GSM36917
350	GSM36918	Rotterdam-EMC344	GSE2034	GPL96	GSM36918	0.012848	0.009783	-0.016074	0.00749	-0.001013	0.001839	0.00104	-0.001813	1.3e-05	1	2	2	2	http://www.ncbi.nlm.nih.gov/geo/query/acc.cgi?acc=GSM36918
351	GSM36919	Rotterdam-EMC344	GSE2034	GPL96	GSM36919	0.007447	0.015761	0.003877	0.009487	-0.000663	0.002346	-2.6e-05	-0.000536	0.00028	1	1	2	3	http://www.ncbi.nlm.nih.gov/geo/query/acc.cgi?acc=GSM36919
352	GSM36920	Rotterdam-EMC344	GSE2034	GPL96	GSM36920	0.002368	0.010511	-0.000426	0.014982	0.002874	0.00157	0.000426	-0.000718	0.001038	1	1	1	3	http://www.ncbi.nlm.nih.gov/geo/query/acc.cgi?acc=GSM36920
353	GSM36921	Rotterdam-EMC344	GSE2034	GPL96	GSM36921	-0.002909	0.016552	0.000251	0.011486	-0.00015	0.001931	5e-05	0.000426	0.000564	1	1	2	3	http://www.ncbi.nlm.nih.gov/geo/query/acc.cgi?acc=GSM36921
354	GSM36922	Rotterdam-EMC344	GSE2034	GPL96	GSM36922	-0.011266	0.016219	-0.014861	0.008336	-0.000453	0.001784	-0.000772	0.000346	0.000226	1	2	2	2	http://www.ncbi.nlm.nih.gov/geo/query/acc.cgi?acc=GSM36922
355	GSM36923	Rotterdam-EMC344	GSE2034	GPL96	GSM36923	0.009475	-0.001485	-0.01401	0.006425	0.004103	0.002295	-0.000594	0.000567	0.001593	2	2	2	4	http://www.ncbi.nlm.nih.gov/geo/query/acc.cgi?acc=GSM36923
356	GSM36924	Rotterdam-EMC344	GSE2034	GPL96	GSM36924	-0.001015	0.013499	-0.002893	0.007739	0.001091	0.001599	-0.000431	-0.000584	0.000419	1	1	2	3	http://www.ncbi.nlm.nih.gov/geo/query/acc.cgi?acc=GSM36924
357	GSM36925	Rotterdam-EMC344	GSE2034	GPL96	GSM36925	0.001475	0.012526	-0.001837	0.010912	0.001197	0.001336	-0.003257	-0.000919	-0.000411	1	1	2	2	http://www.ncbi.nlm.nih.gov/geo/query/acc.cgi?acc=GSM36925
358	GSM36926	Rotterdam-EMC344	GSE2034	GPL96	GSM36926	-0.003262	0.001743	-0.013819	0.015189	0.001594	0.002814	0.001818	-0.001643	0.001146	2	2	1	1	http://www.ncbi.nlm.nih.gov/geo/query/acc.cgi?acc=GSM36926
359	GSM36927	Rotterdam-EMC344	GSE2034	GPL96	GSM36927	0.015181	0.004447	-0.012983	0.009047	0.001636	0.002581	0.004038	-0.000434	0.001955	2	2	2	4	http://www.ncbi.nlm.nih.gov/geo/query/acc.cgi?acc=GSM36927
360	GSM36928	Rotterdam-EMC344	GSE2034	GPL96	GSM36928	-0.002736	0.014624	-0.010559	0.01015	0.001866	0.000486	-0.003963	-0.001994	-0.000901	1	2	2	2	http://www.ncbi.nlm.nih.gov/geo/query/acc.cgi?acc=GSM36928
361	GSM36929	Rotterdam-EMC344	GSE2034	GPL96	GSM36929	-0.006711	0.009171	-0.010457	0.014791	0.000923	0.004194	0.00151	5.6e-05	0.001671	1	2	1	3	http://www.ncbi.nlm.nih.gov/geo/query/acc.cgi?acc=GSM36929
362	GSM36930	Rotterdam-EMC344	GSE2034	GPL96	GSM36930	-0.007467	0.017585	-0.003409	0.017206	0.001271	0.001596	0.00073	-0.000135	0.000865	1	1	1	3	http://www.ncbi.nlm.nih.gov/geo/query/acc.cgi?acc=GSM36930
363	GSM36931	Rotterdam-EMC344	GSE2034	GPL96	GSM36931	0.01224	0.003348	-0.014409	0.00849	0.002384	0.002411	0.002036	0.000321	0.001788	2	2	2	4	http://www.ncbi.nlm.nih.gov/geo/query/acc.cgi?acc=GSM36931
364	GSM36932	Rotterdam-EMC344	GSE2034	GPL96	GSM36932	0.00447	0.010335	-0.015716	0.007773	-0.001822	0.001395	-0.008741	-0.002505	-0.002918	1	2	2	2	http://www.ncbi.nlm.nih.gov/geo/query/acc.cgi?acc=GSM36932
365	GSM36933	Rotterdam-EMC344	GSE2034	GPL96	GSM36933	-0.004698	0.010418	-0.01106	0.00785	0.002918	0.00251	0.00248	0.000496	0.002101	1	2	2	3	http://www.ncbi.nlm.nih.gov/geo/query/acc.cgi?acc=GSM36933
366	GSM36934	Rotterdam-EMC344	GSE2034	GPL96	GSM36934	0.003356	0.014524	-0.005165	0.016175	0.001363	0.002936	0.003592	7e-06	0.001975	1	1	1	3	http://www.ncbi.nlm.nih.gov/geo/query/acc.cgi?acc=GSM36934
367	GSM36935	Rotterdam-EMC344	GSE2034	GPL96	GSM36935	0.014318	0.001869	-0.016214	0.004617	0.002336	0.004067	0.00338	0.000605	0.002597	2	2	2	4	http://www.ncbi.nlm.nih.gov/geo/query/acc.cgi?acc=GSM36935
368	GSM36936	Rotterdam-EMC344	GSE2034	GPL96	GSM36936	-0.002661	0.009597	-0.011324	0.009427	-0.001217	0.001302	-0.007757	-0.003935	-0.002902	1	2	2	2	http://www.ncbi.nlm.nih.gov/geo/query/acc.cgi?acc=GSM36936
369	GSM36937	Rotterdam-EMC344	GSE2034	GPL96	GSM36937	0.015922	0.00203	-0.003954	0.009324	0.002404	0.004007	0.005557	0.000214	0.003046	2	1	2	4	http://www.ncbi.nlm.nih.gov/geo/query/acc.cgi?acc=GSM36937
370	GSM36938	Rotterdam-EMC344	GSE2034	GPL96	GSM36938	-0.00353	0.012111	-0.003014	0.009612	-0.000706	0.002498	-0.006463	-5.4e-05	-0.001181	1	1	2	2	http://www.ncbi.nlm.nih.gov/geo/query/acc.cgi?acc=GSM36938
371	GSM36939	Rotterdam-EMC344	GSE2034	GPL96	GSM36939	-0.001784	0.01377	0.000105	0.006347	0.003121	0.003567	0.004092	0.002387	0.003292	1	1	2	3	http://www.ncbi.nlm.nih.gov/geo/query/acc.cgi?acc=GSM36939
372	GSM36940	Rotterdam-EMC344	GSE2034	GPL96	GSM36940	0.015289	-0.000915	-0.005906	0.005227	0.001464	0.002875	0.002039	0.000261	0.00166	2	1	2	4	http://www.ncbi.nlm.nih.gov/geo/query/acc.cgi?acc=GSM36940
373	GSM36941	Rotterdam-EMC344	GSE2034	GPL96	GSM36941	0.003394	0.001149	-0.005077	0.01093	0.002539	0.005478	0.006734	0.002378	0.004282	2	1	2	4	http://www.ncbi.nlm.nih.gov/geo/query/acc.cgi?acc=GSM36941
374	GSM36942	Rotterdam-EMC344	GSE2034	GPL96	GSM36942	0.002211	0.012699	0.001542	0.009409	-0.00108	0.002494	-0.008201	-0.003291	-0.00252	1	1	2	2	http://www.ncbi.nlm.nih.gov/geo/query/acc.cgi?acc=GSM36942
375	GSM36943	Rotterdam-EMC344	GSE2034	GPL96	GSM36943	0.003141	0.012034	-0.01338	0.008841	0.001399	0.002929	0.002085	-0.003141	0.000818	1	2	2	3	http://www.ncbi.nlm.nih.gov/geo/query/acc.cgi?acc=GSM36943
376	GSM36944	Rotterdam-EMC344	GSE2034	GPL96	GSM36944	0.008036	0.01015	0.001853	0.008689	-5.2e-05	0.000626	-0.000417	-0.002113	-0.000489	1	1	2	2	http://www.ncbi.nlm.nih.gov/geo/query/acc.cgi?acc=GSM36944
377	GSM36945	Rotterdam-EMC344	GSE2034	GPL96	GSM36945	0.004033	0.015574	0.000195	0.009873	-2.8e-05	0.003115	0.000278	-0.001947	0.000355	1	1	2	3	http://www.ncbi.nlm.nih.gov/geo/query/acc.cgi?acc=GSM36945
378	GSM36946	Rotterdam-EMC344	GSE2034	GPL96	GSM36946	-0.000607	0.014583	-0.001213	0.011419	0.000923	0.001661	0.00211	-5.3e-05	0.00116	1	1	2	3	http://www.ncbi.nlm.nih.gov/geo/query/acc.cgi?acc=GSM36946
379	GSM36947	Rotterdam-EMC344	GSE2034	GPL96	GSM36947	-0.002792	0.016186	-0.01132	0.00899	0.00315	0.005327	0.006403	0.002766	0.004411	1	2	2	3	http://www.ncbi.nlm.nih.gov/geo/query/acc.cgi?acc=GSM36947
380	GSM36948	Rotterdam-EMC344	GSE2034	GPL96	GSM36948	-0.003448	0.018321	-0.009924	0.011688	0.000579	0.003475	0.001869	0.001343	0.001817	1	2	2	3	http://www.ncbi.nlm.nih.gov/geo/query/acc.cgi?acc=GSM36948
381	GSM36949	Rotterdam-EMC344	GSE2034	GPL96	GSM36949	0.014767	0.002365	-0.012427	0.00483	0.003195	0.006767	0.007648	0.002465	0.005019	2	2	2	4	http://www.ncbi.nlm.nih.gov/geo/query/acc.cgi?acc=GSM36949
382	GSM36950	Rotterdam-EMC344	GSE2034	GPL96	GSM36950	0.002406	0.017707	-0.000378	0.009678	0.00046	0.001379	0.000919	0.000892	0.000913	1	1	2	3	http://www.ncbi.nlm.nih.gov/geo/query/acc.cgi?acc=GSM36950
383	GSM36951	Rotterdam-EMC344	GSE2034	GPL96	GSM36951	-0.001895	0.018509	0.003131	0.011918	0.00011	0.001401	0.002169	0.000137	0.000954	1	1	2	3	http://www.ncbi.nlm.nih.gov/geo/query/acc.cgi?acc=GSM36951
384	GSM36952	Rotterdam-EMC344	GSE2034	GPL96	GSM36952	0.015713	0.002309	-0.012474	0.005097	0.002985	0.002619	0.001464	0.002027	0.002274	2	2	2	4	http://www.ncbi.nlm.nih.gov/geo/query/acc.cgi?acc=GSM36952
385	GSM36953	Rotterdam-EMC344	GSE2034	GPL96	GSM36953	0.006774	0.005215	-0.009812	0.018037	0.000968	0.002473	0.001828	0.000672	0.001485	2	2	1	1	http://www.ncbi.nlm.nih.gov/geo/query/acc.cgi?acc=GSM36953
386	GSM36954	Rotterdam-EMC344	GSE2034	GPL96	GSM36954	0.000754	0.018559	-0.01334	0.009935	0.002316	0.002623	0.004884	-0.0084	0.000356	1	2	2	3	http://www.ncbi.nlm.nih.gov/geo/query/acc.cgi?acc=GSM36954
387	GSM36955	Rotterdam-EMC344	GSE2034	GPL96	GSM36955	-0.00287	0.002317	-0.006872	0.008873	0.000421	0.003449	0.002738	0.000474	0.00177	2	1	2	4	http://www.ncbi.nlm.nih.gov/geo/query/acc.cgi?acc=GSM36955
388	GSM36956	Rotterdam-EMC344	GSE2034	GPL96	GSM36956	-0.001518	0.014859	0.003064	0.008867	0.002684	0.004094	0.004881	0.000352	0.003003	1	1	2	3	http://www.ncbi.nlm.nih.gov/geo/query/acc.cgi?acc=GSM36956
389	GSM36957	Rotterdam-EMC344	GSE2034	GPL96	GSM36957	0.00165	0.017696	-0.003459	0.008036	-0.001118	-2.7e-05	0.000346	-0.005828	-0.001657	1	1	2	2	http://www.ncbi.nlm.nih.gov/geo/query/acc.cgi?acc=GSM36957
390	GSM36958	Rotterdam-EMC344	GSE2034	GPL96	GSM36958	0.004277	0.011115	-0.001505	0.008316	0.000396	0.000607	0.00227	-0.00161	0.000416	1	1	2	3	http://www.ncbi.nlm.nih.gov/geo/query/acc.cgi?acc=GSM36958
391	GSM36959	Rotterdam-EMC344	GSE2034	GPL96	GSM36959	0.012084	-0.001245	-0.015974	0.007313	0.003345	0.003397	0.004901	0.000441	0.003021	2	2	2	4	http://www.ncbi.nlm.nih.gov/geo/query/acc.cgi?acc=GSM36959
392	GSM36960	Rotterdam-EMC344	GSE2034	GPL96	GSM36960	0.008345	-0.000323	-0.015236	0.006999	0.001561	0.002476	0.003876	-0.000188	0.001931	2	2	2	4	http://www.ncbi.nlm.nih.gov/geo/query/acc.cgi?acc=GSM36960
393	GSM36961	Rotterdam-EMC344	GSE2034	GPL96	GSM36961	-0.009947	0.000412	-0.009508	0.012668	0.003874	0.001759	0.001869	-0.001566	0.001484	2	2	2	4	http://www.ncbi.nlm.nih.gov/geo/query/acc.cgi?acc=GSM36961
394	GSM36962	Rotterdam-EMC344	GSE2034	GPL96	GSM36962	0.006386	0.01484	0.003361	0.008402	-0.002637	0.000801	-0.002585	-0.004137	-0.002139	1	1	2	2	http://www.ncbi.nlm.nih.gov/geo/query/acc.cgi?acc=GSM36962
395	GSM36963	Rotterdam-EMC344	GSE2034	GPL96	GSM36963	0.000702	0.014383	-0.002753	0.014215	0.000169	0.002725	0.001657	-0.000955	0.000899	1	1	1	3	http://www.ncbi.nlm.nih.gov/geo/query/acc.cgi?acc=GSM36963
396	GSM36964	Rotterdam-EMC344	GSE2034	GPL96	GSM36964	-0.001826	0.003991	-0.014867	0.017944	0.002869	0.004564	0.003599	0.00133	0.00309	2	2	1	1	http://www.ncbi.nlm.nih.gov/geo/query/acc.cgi?acc=GSM36964
397	GSM36965	Rotterdam-EMC344	GSE2034	GPL96	GSM36965	0.004921	0.008779	-0.003405	0.006438	-0.000665	-0.000851	0.00117	-0.002022	-0.000592	1	1	2	2	http://www.ncbi.nlm.nih.gov/geo/query/acc.cgi?acc=GSM36965
398	GSM36966	Rotterdam-EMC344	GSE2034	GPL96	GSM36966	0.012986	-0.00066	-0.013279	0.007801	0.001687	0.000856	-0.000611	0.00137	0.000825	2	2	2	4	http://www.ncbi.nlm.nih.gov/geo/query/acc.cgi?acc=GSM36966
399	GSM36967	Rotterdam-EMC344	GSE2034	GPL96	GSM36967	-0.003844	0.013739	-0.014232	0.007766	0.000545	0.000623	0.001299	-0.002234	5.8e-05	1	2	2	2	http://www.ncbi.nlm.nih.gov/geo/query/acc.cgi?acc=GSM36967
400	GSM36968	Rotterdam-EMC344	GSE2034	GPL96	GSM36968	-0.001335	0.00143	-0.011157	0.016092	0.001025	0.002217	0.003671	-2.4e-05	0.001722	2	2	1	1	http://www.ncbi.nlm.nih.gov/geo/query/acc.cgi?acc=GSM36968
401	GSM36969	Rotterdam-EMC344	GSE2034	GPL96	GSM36969	0.014361	0.00164	-0.01161	0.005552	0.002827	0.003887	0.004063	0.001868	0.003161	2	2	2	4	http://www.ncbi.nlm.nih.gov/geo/query/acc.cgi?acc=GSM36969
402	GSM36970	Rotterdam-EMC344	GSE2034	GPL96	GSM36970	-0.007299	0.013634	-0.005475	0.009307	-0.003311	-0.000182	-0.008603	-0.003754	-0.003962	1	1	2	2	http://www.ncbi.nlm.nih.gov/geo/query/acc.cgi?acc=GSM36970
403	GSM36971	Rotterdam-EMC344	GSE2034	GPL96	GSM36971	0.002764	0.013334	-0.003302	0.006245	-0.000384	0.000614	7.7e-05	-0.001792	-0.000371	1	1	2	2	http://www.ncbi.nlm.nih.gov/geo/query/acc.cgi?acc=GSM36971
404	GSM36972	Rotterdam-EMC344	GSE2034	GPL96	GSM36972	-0.00513	0.016491	-0.010314	0.010072	0.000483	0.002713	-0.001424	-0.000752	0.000255	1	2	2	2	http://www.ncbi.nlm.nih.gov/geo/query/acc.cgi?acc=GSM36972
405	GSM36973	Rotterdam-EMC344	GSE2034	GPL96	GSM36973	-0.009318	0.016208	0.00227	0.008711	0.001267	0.002455	-0.001716	-0.001795	5.3e-05	1	1	2	2	http://www.ncbi.nlm.nih.gov/geo/query/acc.cgi?acc=GSM36973
406	GSM36974	Rotterdam-EMC344	GSE2034	GPL96	GSM36974	-0.004174	0.01789	-0.015993	0.00946	0.001762	0.003226	0.002277	-5.4e-05	0.001803	1	2	2	3	http://www.ncbi.nlm.nih.gov/geo/query/acc.cgi?acc=GSM36974
407	GSM36975	Rotterdam-EMC344	GSE2034	GPL96	GSM36975	-0.000885	0.003008	-0.006875	0.018577	0.000379	0.001997	0.001441	-0.000859	0.00074	2	1	1	1	http://www.ncbi.nlm.nih.gov/geo/query/acc.cgi?acc=GSM36975
408	GSM36976	Rotterdam-EMC344	GSE2034	GPL96	GSM36976	0.004117	0.015181	0.001127	0.00839	0.000682	0.000944	5.2e-05	-0.00021	0.000367	1	1	2	3	http://www.ncbi.nlm.nih.gov/geo/query/acc.cgi?acc=GSM36976
409	GSM36977	Rotterdam-EMC344	GSE2034	GPL96	GSM36977	0.018405	0.003014	-0.017275	0.008772	0.00113	0.001588	0.003686	0.000834	0.001809	2	2	2	4	http://www.ncbi.nlm.nih.gov/geo/query/acc.cgi?acc=GSM36977
410	GSM36978	Rotterdam-EMC344	GSE2034	GPL96	GSM36978	0.007131	0.002994	-0.015976	0.019106	-2.7e-05	0.001987	0.000218	-0.000517	0.000415	2	2	1	1	http://www.ncbi.nlm.nih.gov/geo/query/acc.cgi?acc=GSM36978
411	GSM36979	Rotterdam-EMC344	GSE2034	GPL96	GSM36979	-0.0031	0.015394	-0.004169	0.009995	0.002325	0.001924	-0.000321	-5.3e-05	0.000969	1	1	2	3	http://www.ncbi.nlm.nih.gov/geo/query/acc.cgi?acc=GSM36979
412	GSM36980	Rotterdam-EMC344	GSE2034	GPL96	GSM36980	-0.001324	0.018647	0.000717	0.006758	0.001848	0.000634	0.00091	-0.002869	0.000131	1	1	2	2	http://www.ncbi.nlm.nih.gov/geo/query/acc.cgi?acc=GSM36980
413	GSM36981	Rotterdam-EMC344	GSE2034	GPL96	GSM36981	-0.003022	-0.001746	-0.011438	0.006175	0.004064	0.004585	0.003621	0.002371	0.00366	2	2	2	4	http://www.ncbi.nlm.nih.gov/geo/query/acc.cgi?acc=GSM36981
414	GSM36982	Rotterdam-EMC344	GSE2034	GPL96	GSM36982	0.009937	0.008688	-0.004486	0.007354	2.8e-05	0.002499	-0.000539	-0.002016	-7e-06	1	1	2	2	http://www.ncbi.nlm.nih.gov/geo/query/acc.cgi?acc=GSM36982
415	GSM36983	Rotterdam-EMC344	GSE2034	GPL96	GSM36983	0.006238	0.015072	-0.000776	0.009691	0.001017	0.001526	-0.000294	-0.003132	-0.000221	1	1	2	2	http://www.ncbi.nlm.nih.gov/geo/query/acc.cgi?acc=GSM36983
416	GSM36984	Rotterdam-EMC344	GSE2034	GPL96	GSM36984	-0.007882	0.018391	-0.01199	0.008273	0.001984	0.00355	0.000335	5.6e-05	0.001481	1	2	2	3	http://www.ncbi.nlm.nih.gov/geo/query/acc.cgi?acc=GSM36984
417	GSM36985	Rotterdam-EMC344	GSE2034	GPL96	GSM36985	0.003022	0.014049	-0.004374	0.008721	0.001564	0.002783	0.003552	0.000318	0.002054	1	1	2	3	http://www.ncbi.nlm.nih.gov/geo/query/acc.cgi?acc=GSM36985
418	GSM36986	Rotterdam-EMC344	GSE2034	GPL96	GSM36986	0.001654	0.013636	-0.015697	0.008458	0.000705	0.001084	-0.007347	0.000244	-0.001329	1	2	2	2	http://www.ncbi.nlm.nih.gov/geo/query/acc.cgi?acc=GSM36986
419	GSM36987	Rotterdam-EMC344	GSE2034	GPL96	GSM36987	0.004061	0.014493	-0.00099	0.008072	0.000584	0.000863	0.000457	0.000254	0.00054	1	1	2	3	http://www.ncbi.nlm.nih.gov/geo/query/acc.cgi?acc=GSM36987
420	GSM36988	Rotterdam-EMC344	GSE2034	GPL96	GSM36988	0.000306	0.015476	-0.000587	0.010088	-0.001354	0.002247	-0.00046	-0.001047	-0.000153	1	1	2	2	http://www.ncbi.nlm.nih.gov/geo/query/acc.cgi?acc=GSM36988
421	GSM36989	Rotterdam-EMC344	GSE2034	GPL96	GSM36989	-0.010114	0.011362	-0.011235	0.007719	0.000306	0.001605	0.001274	-0.001274	0.000478	1	2	2	3	http://www.ncbi.nlm.nih.gov/geo/query/acc.cgi?acc=GSM36989
422	GSM36990	Rotterdam-EMC344	GSE2034	GPL96	GSM36990	-0.006525	0.015471	-0.000791	0.010009	-0.001606	0.000816	-0.004276	-0.002743	-0.001952	1	1	2	2	http://www.ncbi.nlm.nih.gov/geo/query/acc.cgi?acc=GSM36990
423	GSM36991	Rotterdam-EMC344	GSE2034	GPL96	GSM36991	0.008741	-2.5e-05	-0.011199	0.007673	0.00293	0.003253	0.002856	0.00226	0.002825	2	2	2	4	http://www.ncbi.nlm.nih.gov/geo/query/acc.cgi?acc=GSM36991
424	GSM36992	Rotterdam-EMC344	GSE2034	GPL96	GSM36992	0.00018	0.003982	-0.015827	0.016521	0.000591	0.001747	0.001413	-2.6e-05	0.000931	2	2	1	1	http://www.ncbi.nlm.nih.gov/geo/query/acc.cgi?acc=GSM36992
425	GSM36993	Rotterdam-EMC344	GSE2034	GPL96	GSM36993	0.008047	0.014372	-0.009647	0.008146	-0.000517	-0.00032	-0.004061	-0.002535	-0.001858	1	2	2	2	http://www.ncbi.nlm.nih.gov/geo/query/acc.cgi?acc=GSM36993
426	GSM36994	Rotterdam-EMC344	GSE2034	GPL96	GSM36994	0.00274	0.013228	-0.002715	0.008819	-0.001196	5e-05	-0.001644	-0.002815	-0.001401	1	1	2	2	http://www.ncbi.nlm.nih.gov/geo/query/acc.cgi?acc=GSM36994
427	GSM36995	Rotterdam-EMC344	GSE2034	GPL96	GSM36995	-0.004518	0.01065	-0.001775	0.018045	0.001802	0.004652	0.003846	0.000296	0.002649	1	1	1	3	http://www.ncbi.nlm.nih.gov/geo/query/acc.cgi?acc=GSM36995
428	GSM36996	Rotterdam-EMC344	GSE2034	GPL96	GSM36996	0.004813	0.005096	-0.006152	0.016756	0.001493	0.001699	0.002471	0.001441	0.001776	2	1	1	1	http://www.ncbi.nlm.nih.gov/geo/query/acc.cgi?acc=GSM36996
429	GSM36997	Rotterdam-EMC344	GSE2034	GPL96	GSM36997	-0.007452	0.013383	-0.010598	0.009154	0.002166	0.003378	0.004745	-0.000645	0.002411	1	2	2	3	http://www.ncbi.nlm.nih.gov/geo/query/acc.cgi?acc=GSM36997
430	GSM36998	Rotterdam-EMC344	GSE2034	GPL96	GSM36998	0.005575	0.014967	5e-06	0.010079	-0.000522	0.001044	-0.004971	-0.001675	-0.001531	1	1	2	2	http://www.ncbi.nlm.nih.gov/geo/query/acc.cgi?acc=GSM36998
431	GSM36999	Rotterdam-EMC344	GSE2034	GPL96	GSM36999	0.002323	0.016421	-0.002107	0.009129	0.001431	0.001756	-8.1e-05	-0.002647	0.000115	1	1	2	2	http://www.ncbi.nlm.nih.gov/geo/query/acc.cgi?acc=GSM36999
432	GSM37000	Rotterdam-EMC344	GSE2034	GPL96	GSM37000	2.8e-05	0.007746	-0.000702	0.00828	0.001431	8.4e-05	-0.000421	-0.009767	-0.002168	1	1	2	2	http://www.ncbi.nlm.nih.gov/geo/query/acc.cgi?acc=GSM37000
433	GSM37001	Rotterdam-EMC344	GSE2034	GPL96	GSM37001	0.000972	0.007457	-0.013733	0.019693	0.000919	0.001234	-0.000525	-0.000709	0.00023	2	2	1	1	http://www.ncbi.nlm.nih.gov/geo/query/acc.cgi?acc=GSM37001
434	GSM37002	Rotterdam-EMC344	GSE2034	GPL96	GSM37002	0.0085	-0.000623	-0.010654	0.005837	0.002862	0.003542	0.001615	-0.000255	0.001941	2	2	2	4	http://www.ncbi.nlm.nih.gov/geo/query/acc.cgi?acc=GSM37002
435	GSM37003	Rotterdam-EMC344	GSE2034	GPL96	GSM37003	-0.002523	0.013519	-0.01073	0.007304	0.002125	0.0034	0.002311	0.002311	0.002537	1	2	2	3	http://www.ncbi.nlm.nih.gov/geo/query/acc.cgi?acc=GSM37003
436	GSM37004	Rotterdam-EMC344	GSE2034	GPL96	GSM37004	-0.004214	0.017159	-0.015259	0.008456	0.001542	0.002892	0.001625	-0.000606	0.001363	1	2	2	3	http://www.ncbi.nlm.nih.gov/geo/query/acc.cgi?acc=GSM37004
437	GSM37005	Rotterdam-EMC344	GSE2034	GPL96	GSM37005	-0.001082	0.016002	0.000361	0.011926	0.001359	0.002025	-0.001387	-0.001803	4.9e-05	1	1	2	2	http://www.ncbi.nlm.nih.gov/geo/query/acc.cgi?acc=GSM37005
438	GSM37006	Rotterdam-EMC344	GSE2034	GPL96	GSM37006	0.000645	0.013415	-0.009907	0.006735	0.001628	0.002273	-0.000533	0.000645	0.001003	1	2	2	3	http://www.ncbi.nlm.nih.gov/geo/query/acc.cgi?acc=GSM37006
439	GSM37007	Rotterdam-EMC344	GSE2034	GPL96	GSM37007	2.7e-05	0.01793	-0.010806	0.007365	0.002473	0.003279	0.001801	0.00172	0.002318	1	2	2	3	http://www.ncbi.nlm.nih.gov/geo/query/acc.cgi?acc=GSM37007
440	GSM37008	Rotterdam-EMC344	GSE2034	GPL96	GSM37008	-0.001957	0.016133	-0.013911	0.005237	0.001243	0.000423	0.000926	-0.001084	0.000377	1	2	2	3	http://www.ncbi.nlm.nih.gov/geo/query/acc.cgi?acc=GSM37008
441	GSM37009	Rotterdam-EMC344	GSE2034	GPL96	GSM37009	0.004944	0.015294	-0.002602	0.00717	0.00081	0.001214	0.000347	-0.005782	-0.000853	1	1	2	2	http://www.ncbi.nlm.nih.gov/geo/query/acc.cgi?acc=GSM37009
442	GSM37010	Rotterdam-EMC344	GSE2034	GPL96	GSM37010	-0.003282	0.016839	0.003082	0.009675	-0.000771	0.002255	0.001969	-0.0002	0.000813	1	1	2	3	http://www.ncbi.nlm.nih.gov/geo/query/acc.cgi?acc=GSM37010
443	GSM37011	Rotterdam-EMC344	GSE2034	GPL96	GSM37011	-0.007634	0.013628	0.002036	0.010631	0.000339	0.002149	-0.003591	0.000509	-0.000149	1	1	2	2	http://www.ncbi.nlm.nih.gov/geo/query/acc.cgi?acc=GSM37011
444	GSM37012	Rotterdam-EMC344	GSE2034	GPL96	GSM37012	0.000115	0.015514	0.00086	0.012388	0.000172	0.001376	-0.003757	-0.001204	-0.000853	1	1	2	2	http://www.ncbi.nlm.nih.gov/geo/query/acc.cgi?acc=GSM37012
445	GSM37013	Rotterdam-EMC344	GSE2034	GPL96	GSM37013	-0.000338	0.013846	-0.013987	0.006289	-0.001438	0.00172	0.000169	-0.001382	-0.000233	1	2	2	2	http://www.ncbi.nlm.nih.gov/geo/query/acc.cgi?acc=GSM37013
446	GSM37014	Rotterdam-EMC344	GSE2034	GPL96	GSM37014	-0.003341	0.019347	-0.013915	0.008889	0.003602	0.001394	0.002498	0.001569	0.002266	1	2	2	3	http://www.ncbi.nlm.nih.gov/geo/query/acc.cgi?acc=GSM37014
447	GSM37015	Rotterdam-EMC344	GSE2034	GPL96	GSM37015	0.004522	0.01331	-0.002162	0.011405	0.000768	0.001195	-0.000228	-0.002275	-0.000135	1	1	2	2	http://www.ncbi.nlm.nih.gov/geo/query/acc.cgi?acc=GSM37015
448	GSM37016	Rotterdam-EMC344	GSE2034	GPL96	GSM37016	0.000167	0.001728	-0.014051	0.01918	0.005018	0.003485	0.00683	0.004572	0.004976	2	2	1	1	http://www.ncbi.nlm.nih.gov/geo/query/acc.cgi?acc=GSM37016
449	GSM37017	Rotterdam-EMC344	GSE2034	GPL96	GSM37017	0.015876	0.002481	-0.012977	0.010288	0.001906	0.002324	0.002402	0.001776	0.002102	2	2	2	4	http://www.ncbi.nlm.nih.gov/geo/query/acc.cgi?acc=GSM37017
450	GSM37018	Rotterdam-EMC344	GSE2034	GPL96	GSM37018	-0.000436	0.016606	-0.005869	0.010815	0.003075	0.00469	0.005177	0.001615	0.003639	1	1	2	3	http://www.ncbi.nlm.nih.gov/geo/query/acc.cgi?acc=GSM37018
451	GSM37019	Rotterdam-EMC344	GSE2034	GPL96	GSM37019	0.007257	0.011541	-0.000781	0.015724	0.000932	0.000731	0.001915	-0.000932	0.000661	1	1	1	3	http://www.ncbi.nlm.nih.gov/geo/query/acc.cgi?acc=GSM37019
452	GSM37020	Rotterdam-EMC344	GSE2034	GPL96	GSM37020	0.000237	0.006417	-0.014675	0.018988	0.001105	-5.3e-05	0.003498	-0.001473	0.000769	2	2	1	1	http://www.ncbi.nlm.nih.gov/geo/query/acc.cgi?acc=GSM37020
453	GSM37021	Rotterdam-EMC344	GSE2034	GPL96	GSM37021	0.0136	0.001281	-0.014163	0.004815	0.004533	0.005609	0.005711	0.003765	0.004905	2	2	2	4	http://www.ncbi.nlm.nih.gov/geo/query/acc.cgi?acc=GSM37021
454	GSM37022	Rotterdam-EMC344	GSE2034	GPL96	GSM37022	0.011631	0.002336	-0.015046	0.005982	-0.002003	0.001181	0.001797	-0.000359	0.000154	2	2	2	4	http://www.ncbi.nlm.nih.gov/geo/query/acc.cgi?acc=GSM37022
455	GSM37023	Rotterdam-EMC344	GSE2034	GPL96	GSM37023	0.000149	0.002381	-0.009672	0.018301	0.001736	0.002877	0.003298	-0.000744	0.001792	2	2	1	1	http://www.ncbi.nlm.nih.gov/geo/query/acc.cgi?acc=GSM37023
456	GSM37024	Rotterdam-EMC344	GSE2034	GPL96	GSM37024	-0.000276	0.009952	0.002895	0.010338	-0.000579	0.001654	-2.8e-05	-0.001378	-8.3e-05	1	1	2	2	http://www.ncbi.nlm.nih.gov/geo/query/acc.cgi?acc=GSM37024
457	GSM37025	Rotterdam-EMC344	GSE2034	GPL96	GSM37025	0.000681	0.015886	-0.000958	0.013692	0.000101	0.001488	0.000151	0.000328	0.000517	1	1	1	3	http://www.ncbi.nlm.nih.gov/geo/query/acc.cgi?acc=GSM37025
458	GSM37026	Rotterdam-EMC344	GSE2034	GPL96	GSM37026	-0.000858	0.012619	-0.004149	0.009099	0.000544	0.002919	-0.002575	-0.001459	-0.000143	1	1	2	2	http://www.ncbi.nlm.nih.gov/geo/query/acc.cgi?acc=GSM37026
459	GSM37027	Rotterdam-EMC344	GSE2034	GPL96	GSM37027	0.004104	0.014862	-0.011313	0.008873	0.00122	0.001192	-0.001248	-0.00122	-1.4e-05	1	2	2	2	http://www.ncbi.nlm.nih.gov/geo/query/acc.cgi?acc=GSM37027
460	GSM37028	Rotterdam-EMC344	GSE2034	GPL96	GSM37028	0.004028	0.017671	0.005828	0.007949	0.000107	0.001799	-0.000671	-0.00384	-0.000651	1	1	2	2	http://www.ncbi.nlm.nih.gov/geo/query/acc.cgi?acc=GSM37028
461	GSM37029	Rotterdam-EMC344	GSE2034	GPL96	GSM37029	-0.006928	0.017032	-0.01297	0.011042	0.000182	0.001198	0.000781	-0.002005	3.9e-05	1	2	2	2	http://www.ncbi.nlm.nih.gov/geo/query/acc.cgi?acc=GSM37029
462	GSM37030	Rotterdam-EMC344	GSE2034	GPL96	GSM37030	-0.005137	0.016194	-0.011405	0.009722	0.002031	0.002409	0.004034	-0.002351	0.001531	1	2	2	3	http://www.ncbi.nlm.nih.gov/geo/query/acc.cgi?acc=GSM37030
463	GSM37031	Rotterdam-EMC344	GSE2034	GPL96	GSM37031	-0.001716	0.015171	-0.009533	0.016751	0.003868	0.003187	0.003405	0.000872	0.002833	1	2	1	3	http://www.ncbi.nlm.nih.gov/geo/query/acc.cgi?acc=GSM37031
464	GSM37032	Rotterdam-EMC344	GSE2034	GPL96	GSM37032	-0.004733	0.014829	-0.012831	0.009849	-0.000274	0.001149	-0.000328	-0.002654	-0.000527	1	2	2	2	http://www.ncbi.nlm.nih.gov/geo/query/acc.cgi?acc=GSM37032
465	GSM37033	Rotterdam-EMC344	GSE2034	GPL96	GSM37033	0.003167	0.010491	0.001542	0.015503	-0.000248	0.001955	0.001377	-0.001432	0.000413	1	1	1	3	http://www.ncbi.nlm.nih.gov/geo/query/acc.cgi?acc=GSM37033
466	GSM37034	Rotterdam-EMC344	GSE2034	GPL96	GSM37034	-0.001387	0.001177	-0.010334	0.018052	0.001517	0.003924	0.003977	0.001413	0.002708	2	2	1	1	http://www.ncbi.nlm.nih.gov/geo/query/acc.cgi?acc=GSM37034
467	GSM37035	Rotterdam-EMC344	GSE2034	GPL96	GSM37035	-0.01021	0.016098	-0.002296	0.009481	0.002971	0.002782	0.003106	0.001188	0.002512	1	1	2	3	http://www.ncbi.nlm.nih.gov/geo/query/acc.cgi?acc=GSM37035
468	GSM37036	Rotterdam-EMC344	GSE2034	GPL96	GSM37036	-0.005303	0.008418	-0.014759	0.019473	0.001375	0.002497	0.001207	-0.001291	0.000947	1	2	1	3	http://www.ncbi.nlm.nih.gov/geo/query/acc.cgi?acc=GSM37036
469	GSM37037	Rotterdam-EMC344	GSE2034	GPL96	GSM37037	-0.012177	0.014961	-0.009938	0.010293	-0.000491	0.000901	-0.000464	-0.002321	-0.000594	1	2	2	2	http://www.ncbi.nlm.nih.gov/geo/query/acc.cgi?acc=GSM37037
470	GSM37038	Rotterdam-EMC344	GSE2034	GPL96	GSM37038	-0.00662	0.016774	0.00153	0.01055	-0.000738	0.002453	0.004352	-0.003323	0.000686	1	1	2	3	http://www.ncbi.nlm.nih.gov/geo/query/acc.cgi?acc=GSM37038
471	GSM37039	Rotterdam-EMC344	GSE2034	GPL96	GSM37039	0.001741	0.014433	-0.011036	0.008873	0.001825	0.001264	-0.000702	-0.002611	-5.6e-05	1	2	2	2	http://www.ncbi.nlm.nih.gov/geo/query/acc.cgi?acc=GSM37039
472	GSM37040	Rotterdam-EMC344	GSE2034	GPL96	GSM37040	0.015847	0.000329	-0.006553	0.006141	0.002632	0.004195	0.00414	0.001343	0.003077	2	1	2	4	http://www.ncbi.nlm.nih.gov/geo/query/acc.cgi?acc=GSM37040
473	GSM37041	Rotterdam-EMC344	GSE2034	GPL96	GSM37041	0.008153	0.009009	-0.000829	0.011386	-0.001188	0.001603	-2e-05	-0.007959	-0.001891	1	1	2	2	http://www.ncbi.nlm.nih.gov/geo/query/acc.cgi?acc=GSM37041
474	GSM37042	Rotterdam-EMC344	GSE2034	GPL96	GSM37042	-0.007099	0.000413	-0.016042	0.020913	0.002174	0.004017	0.002807	0.000275	0.002318	2	2	1	1	http://www.ncbi.nlm.nih.gov/geo/query/acc.cgi?acc=GSM37042
475	GSM37043	Rotterdam-EMC344	GSE2034	GPL96	GSM37043	0.013496	0.001143	-0.004898	0.004435	0.003673	0.004489	0.003673	0.002367	0.00355	2	1	2	4	http://www.ncbi.nlm.nih.gov/geo/query/acc.cgi?acc=GSM37043
476	GSM37044	Rotterdam-EMC344	GSE2034	GPL96	GSM37044	0.001047	0.003737	-0.012597	0.010813	-0.001104	0.001613	-0.000311	-0.001925	-0.000432	2	2	2	4	http://www.ncbi.nlm.nih.gov/geo/query/acc.cgi?acc=GSM37044
477	GSM37045	Rotterdam-EMC344	GSE2034	GPL96	GSM37045	0.012771	0.001896	-0.013719	0.00603	0.003265	0.003476	0.005267	0.000869	0.003219	2	2	2	4	http://www.ncbi.nlm.nih.gov/geo/query/acc.cgi?acc=GSM37045
478	GSM37046	Rotterdam-EMC344	GSE2034	GPL96	GSM37046	-0.008384	0.014377	-0.011259	0.01048	-0.00129	0.001478	-0.003037	-0.004353	-0.001801	1	2	2	2	http://www.ncbi.nlm.nih.gov/geo/query/acc.cgi?acc=GSM37046
479	GSM37047	Rotterdam-EMC344	GSE2034	GPL96	GSM37047	0.016217	0.000278	-0.010626	0.008401	0.002865	0.003366	0.002754	0.000807	0.002448	2	2	2	4	http://www.ncbi.nlm.nih.gov/geo/query/acc.cgi?acc=GSM37047
480	GSM37048	Rotterdam-EMC344	GSE2034	GPL96	GSM37048	0.014447	0.002866	-0.014071	0.005819	0.000203	0.000724	-0.001129	-0.001969	-0.000543	2	2	2	4	http://www.ncbi.nlm.nih.gov/geo/query/acc.cgi?acc=GSM37048
481	GSM37049	Rotterdam-EMC344	GSE2034	GPL96	GSM37049	0.001741	0.010592	-0.011648	0.014845	0.000485	0.000657	-0.001684	-0.001313	-0.000464	1	2	1	3	http://www.ncbi.nlm.nih.gov/geo/query/acc.cgi?acc=GSM37049
482	GSM37050	Rotterdam-EMC344	GSE2034	GPL96	GSM37050	0.005365	0.001871	-0.010482	0.00509	0.000715	0.002311	0.002036	-0.001513	0.000887	2	2	2	4	http://www.ncbi.nlm.nih.gov/geo/query/acc.cgi?acc=GSM37050
483	GSM37051	Rotterdam-EMC344	GSE2034	GPL96	GSM37051	0.012668	0.001356	-0.0118	0.005778	0.001519	0.002306	0.002279	-0.001139	0.001241	2	2	2	4	http://www.ncbi.nlm.nih.gov/geo/query/acc.cgi?acc=GSM37051
484	GSM37052	Rotterdam-EMC344	GSE2034	GPL96	GSM37052	0.01381	-0.000749	-0.010205	0.01467	0.00244	0.001109	-0.004437	0.000582	-7.7e-05	2	2	1	1	http://www.ncbi.nlm.nih.gov/geo/query/acc.cgi?acc=GSM37052
485	GSM37053	Rotterdam-EMC344	GSE2034	GPL96	GSM37053	0.012926	-0.001633	-0.005306	0.007293	-0.000789	0.000136	0.003374	-0.000871	0.000463	2	1	2	4	http://www.ncbi.nlm.nih.gov/geo/query/acc.cgi?acc=GSM37053
486	GSM37054	Rotterdam-EMC344	GSE2034	GPL96	GSM37054	-0.00515	0.003925	-0.007683	0.021323	0.002422	0.004788	0.006208	0.001949	0.003842	2	1	1	1	http://www.ncbi.nlm.nih.gov/geo/query/acc.cgi?acc=GSM37054
487	GSM37055	Rotterdam-EMC344	GSE2034	GPL96	GSM37055	0.006497	0.005341	0.001046	0.01996	0.002643	0.001817	0.002037	-0.00234	0.001039	2	1	1	1	http://www.ncbi.nlm.nih.gov/geo/query/acc.cgi?acc=GSM37055
488	GSM37056	Rotterdam-EMC344	GSE2034	GPL96	GSM37056	0.004823	0.012591	-0.002748	0.009787	-0.000196	0.001683	-0.002664	-0.003169	-0.001087	1	1	2	2	http://www.ncbi.nlm.nih.gov/geo/query/acc.cgi?acc=GSM37056
489	GSM37057	Rotterdam-EMC344	GSE2034	GPL96	GSM37057	-0.00027	0.014933	-0.008911	0.007237	0.00451	0.002754	0.000513	-0.000756	0.001755	1	2	2	3	http://www.ncbi.nlm.nih.gov/geo/query/acc.cgi?acc=GSM37057
490	GSM37058	Rotterdam-EMC344	GSE2034	GPL96	GSM37058	-0.004694	0.013616	-0.014239	0.007236	-5.2e-05	0.002075	0.00179	-0.001401	0.000603	1	2	2	3	http://www.ncbi.nlm.nih.gov/geo/query/acc.cgi?acc=GSM37058
491	GSM37059	Rotterdam-EMC344	GSE2034	GPL96	GSM37059	-0.003007	0.016525	-0.010619	0.008534	-0.000352	0.000894	-0.003197	-0.003386	-0.00151	1	2	2	2	http://www.ncbi.nlm.nih.gov/geo/query/acc.cgi?acc=GSM37059
492	GSM37060	Rotterdam-EMC344	GSE2034	GPL96	GSM37060	0.007614	0.012154	0.000316	0.016607	0.001781	0.001063	0.001666	5.7e-05	0.001142	1	1	1	3	http://www.ncbi.nlm.nih.gov/geo/query/acc.cgi?acc=GSM37060
493	GSM37061	Rotterdam-EMC344	GSE2034	GPL96	GSM37061	2e-06	0.013009	-0.001962	0.010079	-0.000323	0.001855	-0.010133	-0.000941	-0.002386	1	1	2	2	http://www.ncbi.nlm.nih.gov/geo/query/acc.cgi?acc=GSM37061
494	GSM37062	Rotterdam-EMC344	GSE2034	GPL96	GSM37062	-0.001242	0.013719	-0.001296	0.006913	0.002782	0.002106	0.003025	0.001566	0.00237	1	1	2	3	http://www.ncbi.nlm.nih.gov/geo/query/acc.cgi?acc=GSM37062
495	GSM120649	Rotterdam-EMC344	GSE5327	GPL96	GSM120649	-0.000518	0.000691	-0.012632	0.003971	0.002993	0.006561	0.005726	0.001928	0.004302	2	2	2	4	http://www.ncbi.nlm.nih.gov/geo/query/acc.cgi?acc=GSM120649
496	GSM120651	Rotterdam-EMC344	GSE5327	GPL96	GSM120651	0.012243	0.002685	-0.014957	0.007375	0.002685	0.004337	0.002567	0.002036	0.002906	2	2	2	4	http://www.ncbi.nlm.nih.gov/geo/query/acc.cgi?acc=GSM120651
497	GSM120652	Rotterdam-EMC344	GSE5327	GPL96	GSM120652	-0.013113	0.004531	-0.009573	0.020448	0.002209	0.003653	0.004277	0.002039	0.003044	2	2	1	1	http://www.ncbi.nlm.nih.gov/geo/query/acc.cgi?acc=GSM120652
498	GSM120653	Rotterdam-EMC344	GSE5327	GPL96	GSM120653	0.007391	0.003681	-0.005409	0.011327	0.000793	0.002662	0.001444	-0.002181	0.000679	2	1	2	4	http://www.ncbi.nlm.nih.gov/geo/query/acc.cgi?acc=GSM120653
499	GSM120654	Rotterdam-EMC344	GSE5327	GPL96	GSM120654	-0.005315	0.008656	0.000261	0.011589	-0.00029	0.001917	-0.001975	-0.001278	-0.000407	1	1	2	2	http://www.ncbi.nlm.nih.gov/geo/query/acc.cgi?acc=GSM120654
500	GSM120655	Rotterdam-EMC344	GSE5327	GPL96	GSM120655	0.013693	0.000248	-0.01027	0.005273	0.003258	0.005577	0.005273	0.003423	0.004383	2	2	2	4	http://www.ncbi.nlm.nih.gov/geo/query/acc.cgi?acc=GSM120655
501	GSM120656	Rotterdam-EMC344	GSE5327	GPL96	GSM120656	0.012239	-0.001369	-0.013142	0.005777	0.003477	0.004737	0.0046	0.00115	0.003491	2	2	2	4	http://www.ncbi.nlm.nih.gov/geo/query/acc.cgi?acc=GSM120656
502	GSM120657	Rotterdam-EMC344	GSE5327	GPL96	GSM120657	0.012857	0.002676	-0.01385	0.005049	0.001131	0.004194	0.004663	-0.003311	0.001669	2	2	2	4	http://www.ncbi.nlm.nih.gov/geo/query/acc.cgi?acc=GSM120657
503	GSM120658	Rotterdam-EMC344	GSE5327	GPL96	GSM120658	0.015193	0.001599	-0.01426	0.007037	0.003199	0.004851	0.004585	-5.3e-05	0.003145	2	2	2	4	http://www.ncbi.nlm.nih.gov/geo/query/acc.cgi?acc=GSM120658
504	GSM120659	Rotterdam-EMC344	GSE5327	GPL96	GSM120659	0.001889	0.014212	-0.014331	0.008155	0.004018	0.002938	0.003838	0.00051	0.002826	1	2	2	3	http://www.ncbi.nlm.nih.gov/geo/query/acc.cgi?acc=GSM120659
505	GSM120660	Rotterdam-EMC344	GSE5327	GPL96	GSM120660	0.01394	-0.001002	-0.013022	0.004118	0.004285	0.005509	0.004647	0.002476	0.004229	2	2	2	4	http://www.ncbi.nlm.nih.gov/geo/query/acc.cgi?acc=GSM120660
506	GSM120661	Rotterdam-EMC344	GSE5327	GPL96	GSM120661	0.016591	0.003616	-0.000577	0.007627	0.002431	0.004315	0.005166	9.1e-05	0.003001	2	1	2	4	http://www.ncbi.nlm.nih.gov/geo/query/acc.cgi?acc=GSM120661
507	GSM120662	Rotterdam-EMC344	GSE5327	GPL96	GSM120662	0.001431	0.015051	-0.008927	0.009528	0.001459	0.00166	0.000944	0.001545	0.001402	1	2	2	3	http://www.ncbi.nlm.nih.gov/geo/query/acc.cgi?acc=GSM120662
508	GSM120663	Rotterdam-EMC344	GSE5327	GPL96	GSM120663	0.01559	0.003918	-0.012169	0.007368	0.00218	0.002815	0.002235	0.000331	0.00189	2	2	2	4	http://www.ncbi.nlm.nih.gov/geo/query/acc.cgi?acc=GSM120663
509	GSM120664	Rotterdam-EMC344	GSE5327	GPL96	GSM120664	-0.000565	0.003012	-0.011617	0.020411	0.001506	0.002716	0.002367	-0.000968	0.001405	2	2	1	1	http://www.ncbi.nlm.nih.gov/geo/query/acc.cgi?acc=GSM120664
510	GSM120665	Rotterdam-EMC344	GSE5327	GPL96	GSM120665	0.000237	0.010175	-0.000473	0.018221	-0.002103	0.001157	0.000263	0.000789	2.7e-05	1	1	1	3	http://www.ncbi.nlm.nih.gov/geo/query/acc.cgi?acc=GSM120665
511	GSM120666	Rotterdam-EMC344	GSE5327	GPL96	GSM120666	0.010866	0.002794	-0.013096	0.010725	0.001552	0.003218	0.001919	0.000226	0.001729	2	2	2	4	http://www.ncbi.nlm.nih.gov/geo/query/acc.cgi?acc=GSM120666
512	GSM120667	Rotterdam-EMC344	GSE5327	GPL96	GSM120667	-0.000785	0.012467	-0.011305	0.004185	-0.000145	0.003197	0.00093	-2.9e-05	0.000988	1	2	2	3	http://www.ncbi.nlm.nih.gov/geo/query/acc.cgi?acc=GSM120667
513	GSM120668	Rotterdam-EMC344	GSE5327	GPL96	GSM120668	0.017305	0.003938	-0.01578	0.00477	0.003106	0.004659	0.002801	0.000998	0.002891	2	2	2	4	http://www.ncbi.nlm.nih.gov/geo/query/acc.cgi?acc=GSM120668
514	GSM120669	Rotterdam-EMC344	GSE5327	GPL96	GSM120669	0.003535	0.008295	-0.015284	0.006826	0.001523	0.003291	0.001387	-0.000218	0.001496	1	2	2	3	http://www.ncbi.nlm.nih.gov/geo/query/acc.cgi?acc=GSM120669
515	GSM120670	Rotterdam-EMC344	GSE5327	GPL96	GSM120670	-2.8e-05	0.002589	-0.007017	0.010083	0.000886	0.004053	-0.007596	-0.007698	-0.002589	2	1	2	4	http://www.ncbi.nlm.nih.gov/geo/query/acc.cgi?acc=GSM120670
516	GSM120671	Rotterdam-EMC344	GSE5327	GPL96	GSM120671	0.013941	-0.000299	-0.011685	0.003777	0.001875	0.005517	0.002718	-0.001087	0.002256	2	2	2	4	http://www.ncbi.nlm.nih.gov/geo/query/acc.cgi?acc=GSM120671
517	GSM120672	Rotterdam-EMC344	GSE5327	GPL96	GSM120672	0.00471	0.002492	-0.015088	0.002437	0.003286	0.005696	0.004984	0.001451	0.003854	2	2	2	4	http://www.ncbi.nlm.nih.gov/geo/query/acc.cgi?acc=GSM120672
518	GSM120673	Rotterdam-EMC344	GSE5327	GPL96	GSM120673	-0.000164	-0.000576	-0.012583	0.019957	0.003536	0.00329	0.002412	0.003317	0.003139	2	2	1	1	http://www.ncbi.nlm.nih.gov/geo/query/acc.cgi?acc=GSM120673
519	GSM120674	Rotterdam-EMC344	GSE5327	GPL96	GSM120674	-0.009477	-0.003454	-0.014588	0.012267	0.002155	0.003592	0.000801	0.002045	0.002148	2	2	2	4	http://www.ncbi.nlm.nih.gov/geo/query/acc.cgi?acc=GSM120674
520	GSM120675	Rotterdam-EMC344	GSE5327	GPL96	GSM120675	0.011319	-0.000618	-0.014717	0.005477	0.004241	0.006179	0.005196	0.003174	0.004698	2	2	2	4	http://www.ncbi.nlm.nih.gov/geo/query/acc.cgi?acc=GSM120675
521	GSM120676	Rotterdam-EMC344	GSE5327	GPL96	GSM120676	-0.008835	0.003066	-0.010479	0.018032	0.002648	0.0051	0.004348	0.001951	0.003512	2	2	1	1	http://www.ncbi.nlm.nih.gov/geo/query/acc.cgi?acc=GSM120676
522	GSM120677	Rotterdam-EMC344	GSE5327	GPL96	GSM120677	0.01485	0.006579	-0.009772	0.008544	0.003112	0.003276	0.005487	0.002348	0.003556	2	2	2	4	http://www.ncbi.nlm.nih.gov/geo/query/acc.cgi?acc=GSM120677
523	GSM120678	Rotterdam-EMC344	GSE5327	GPL96	GSM120678	-0.00916	0.007215	-0.004404	0.018996	0.000919	0.001	-0.000513	-0.001405	0	2	1	1	1	http://www.ncbi.nlm.nih.gov/geo/query/acc.cgi?acc=GSM120678
524	GSM120679	Rotterdam-EMC344	GSE5327	GPL96	GSM120679	0.014566	0.001123	-0.011011	0.00588	0.001817	0.003581	-0.00016	0.000909	0.001537	2	2	2	4	http://www.ncbi.nlm.nih.gov/geo/query/acc.cgi?acc=GSM120679
525	GSM120680	Rotterdam-EMC344	GSE5327	GPL96	GSM120680	0.009374	-0.000137	-0.007071	0.007099	0.004029	0.005673	0.005153	0.001535	0.004097	2	1	2	4	http://www.ncbi.nlm.nih.gov/geo/query/acc.cgi?acc=GSM120680
526	GSM120681	Rotterdam-EMC344	GSE5327	GPL96	GSM120681	-0.001341	0.001261	-0.016656	0.016253	0.000858	0.003245	0.001529	0.000188	0.001455	2	2	1	1	http://www.ncbi.nlm.nih.gov/geo/query/acc.cgi?acc=GSM120681
527	GSM120682	Rotterdam-EMC344	GSE5327	GPL96	GSM120682	0.014903	-0.000602	-0.007821	0.00577	0.001449	0.003664	0.002953	0.003227	0.002823	2	2	2	4	http://www.ncbi.nlm.nih.gov/geo/query/acc.cgi?acc=GSM120682
528	GSM120683	Rotterdam-EMC344	GSE5327	GPL96	GSM120683	0.011441	0.001157	-0.011783	0.005997	0.002841	0.002788	0.002341	0.001052	0.002256	2	2	2	4	http://www.ncbi.nlm.nih.gov/geo/query/acc.cgi?acc=GSM120683
529	GSM120684	Rotterdam-EMC344	GSE5327	GPL96	GSM120684	0.016602	0.000611	-0.010838	0.007039	0.003294	0.00332	0.002152	0.002364	0.002782	2	2	2	4	http://www.ncbi.nlm.nih.gov/geo/query/acc.cgi?acc=GSM120684
530	GSM120685	Rotterdam-EMC344	GSE5327	GPL96	GSM120685	0.006493	0.000497	-0.015639	0.01318	0.004366	0.004145	0.00315	0.000359	0.003005	2	2	2	4	http://www.ncbi.nlm.nih.gov/geo/query/acc.cgi?acc=GSM120685
531	GSM120686	Rotterdam-EMC344	GSE5327	GPL96	GSM120686	0.014505	0.002325	-0.013951	0.004706	0.002464	0.000194	-0.000332	0.001052	0.000844	2	2	2	4	http://www.ncbi.nlm.nih.gov/geo/query/acc.cgi?acc=GSM120686
532	GSM120687	Rotterdam-EMC344	GSE5327	GPL96	GSM120687	-0.000907	0.000522	-0.01141	0.008413	0.004757	0.006461	0.005801	0.003024	0.005011	2	2	2	4	http://www.ncbi.nlm.nih.gov/geo/query/acc.cgi?acc=GSM120687
533	GSM120688	Rotterdam-EMC344	GSE5327	GPL96	GSM120688	0.007623	0.002703	-0.014678	0.009083	0.004595	0.00346	0.001946	0.001784	0.002946	2	2	2	4	http://www.ncbi.nlm.nih.gov/geo/query/acc.cgi?acc=GSM120688
534	GSM120689	Rotterdam-EMC344	GSE5327	GPL96	GSM120689	0.004649	0.008461	-0.012677	0.007421	0.00078	0.002079	-0.002368	-0.002281	-0.000447	1	2	2	2	http://www.ncbi.nlm.nih.gov/geo/query/acc.cgi?acc=GSM120689
535	GSM120690	Rotterdam-EMC344	GSE5327	GPL96	GSM120690	0.009229	0.000795	-0.011558	0.004884	0.003124	0.004657	0.003635	0.001221	0.003159	2	2	2	4	http://www.ncbi.nlm.nih.gov/geo/query/acc.cgi?acc=GSM120690
536	GSM120691	Rotterdam-EMC344	GSE5327	GPL96	GSM120691	-0.008613	-0.000795	-0.011658	0.004608	0.003785	0.005788	0.004362	0.002935	0.004217	2	2	2	4	http://www.ncbi.nlm.nih.gov/geo/query/acc.cgi?acc=GSM120691
537	GSM120692	Rotterdam-EMC344	GSE5327	GPL96	GSM120692	0.013737	-0.000757	-0.014382	0.007205	0.005074	0.005383	0.004934	0.004065	0.004864	2	2	2	4	http://www.ncbi.nlm.nih.gov/geo/query/acc.cgi?acc=GSM120692
538	GSM120693	Rotterdam-EMC344	GSE5327	GPL96	GSM120693	0.001211	0.00597	-0.006229	0.018025	0.004124	0.003922	-0.0015	0.001038	0.001896	2	1	1	1	http://www.ncbi.nlm.nih.gov/geo/query/acc.cgi?acc=GSM120693
539	GSM120694	Rotterdam-EMC344	GSE5327	GPL96	GSM120694	-0.007645	-5.3e-05	-0.011414	0.019299	0.004678	0.007244	0.00711	0.002379	0.005353	2	2	1	1	http://www.ncbi.nlm.nih.gov/geo/query/acc.cgi?acc=GSM120694
540	GSM120695	Rotterdam-EMC344	GSE5327	GPL96	GSM120695	0.01041	-0.000635	-0.014772	0.009277	0.005246	0.005108	0.004639	0.004584	0.004894	2	2	2	4	http://www.ncbi.nlm.nih.gov/geo/query/acc.cgi?acc=GSM120695
541	GSM120696	Rotterdam-EMC344	GSE5327	GPL96	GSM120696	-0.008481	0.002224	-0.012985	0.007035	0.005005	0.003503	0.003837	0.003976	0.00408	2	2	2	4	http://www.ncbi.nlm.nih.gov/geo/query/acc.cgi?acc=GSM120696
542	GSM120697	Rotterdam-EMC344	GSE5327	GPL96	GSM120697	0.00725	0.009222	0.003132	0.007192	0.000319	0.000667	-0.004321	0.000377	-0.00074	1	1	2	2	http://www.ncbi.nlm.nih.gov/geo/query/acc.cgi?acc=GSM120697
543	GSM120698	Rotterdam-EMC344	GSE5327	GPL96	GSM120698	0.009165	0.000627	-0.010392	0.004801	0.005455	0.004528	0.00341	0.003682	0.004269	2	2	2	4	http://www.ncbi.nlm.nih.gov/geo/query/acc.cgi?acc=GSM120698
544	GSM120699	Rotterdam-EMC344	GSE5327	GPL96	GSM120699	0.010586	-0.001252	-0.010886	0.007783	0.003647	0.005361	0.004354	0.003184	0.004137	2	2	2	4	http://www.ncbi.nlm.nih.gov/geo/query/acc.cgi?acc=GSM120699
545	GSM120700	Rotterdam-EMC344	GSE5327	GPL96	GSM120700	-0.003757	0.008729	-0.00274	0.019549	0.00404	0.004915	0.003842	0.000593	0.003348	1	1	1	3	http://www.ncbi.nlm.nih.gov/geo/query/acc.cgi?acc=GSM120700
546	GSM120701	Rotterdam-EMC344	GSE5327	GPL96	GSM120701	0.010705	0.000289	-0.01336	0.006694	0.003116	0.004675	0.005079	0.003116	0.003997	2	2	2	4	http://www.ncbi.nlm.nih.gov/geo/query/acc.cgi?acc=GSM120701
547	GSM120702	Rotterdam-EMC344	GSE5327	GPL96	GSM120702	-0.00045	-0.001433	-0.013825	0.005564	0.004608	0.005929	0.004384	0.003119	0.00451	2	2	2	4	http://www.ncbi.nlm.nih.gov/geo/query/acc.cgi?acc=GSM120702
548	GSM120703	Rotterdam-EMC344	GSE5327	GPL96	GSM120703	-0.003234	0.003777	-0.015052	0.008442	0.004063	0.00578	0.003205	0.002919	0.003992	2	2	2	4	http://www.ncbi.nlm.nih.gov/geo/query/acc.cgi?acc=GSM120703
549	GSM120704	Rotterdam-EMC344	GSE5327	GPL96	GSM120704	0.005857	0.01194	0.000197	0.009772	-0.001042	0.002253	-0.001126	-0.001352	-0.000317	1	1	2	2	http://www.ncbi.nlm.nih.gov/geo/query/acc.cgi?acc=GSM120704
550	GSM120705	Rotterdam-EMC344	GSE5327	GPL96	GSM120705	0.005211	0.002112	-0.011271	0.007185	0.004004	0.005951	0.005211	0.003017	0.004546	2	2	2	4	http://www.ncbi.nlm.nih.gov/geo/query/acc.cgi?acc=GSM120705
551	GSM120706	Rotterdam-EMC344	GSE5327	GPL96	GSM120706	0.00124	-0.000817	-0.011664	0.004029	0.003353	0.004761	0.003212	0.002282	0.003402	2	2	2	4	http://www.ncbi.nlm.nih.gov/geo/query/acc.cgi?acc=GSM120706
552	GSM120707	Rotterdam-EMC344	GSE5327	GPL96	GSM120707	-0.004129	0.010589	-0.011291	0.010027	0.003567	0.00455	0.003623	0.00118	0.00323	1	2	2	3	http://www.ncbi.nlm.nih.gov/geo/query/acc.cgi?acc=GSM120707
553	GSM38051	expO	GSE2109	GPL570	GSM38051	2.3e-05	0.013718	0.005827	0.010204	-0.000317	0.001746	0.001292	-0.004285	-0.000391	1	1	2	2	http://www.ncbi.nlm.nih.gov/geo/query/acc.cgi?acc=GSM38051
554	GSM38054	expO	GSE2109	GPL570	GSM38054	0.002654	0.010704	-0.01248	0.016101	0.003531	0.006341	0.006094	0.003306	0.004818	1	2	1	3	http://www.ncbi.nlm.nih.gov/geo/query/acc.cgi?acc=GSM38054
555	GSM38057	expO	GSE2109	GPL570	GSM38057	0.003337	0.00485	-0.003204	0.017664	0.005628	0.007764	0.007675	0.005272	0.006585	2	1	1	1	http://www.ncbi.nlm.nih.gov/geo/query/acc.cgi?acc=GSM38057
556	GSM38059	expO	GSE2109	GPL570	GSM38059	-0.013012	0.001626	-0.007976	0.017111	0.004055	0.005927	0.005169	0.002607	0.004439	2	2	1	1	http://www.ncbi.nlm.nih.gov/geo/query/acc.cgi?acc=GSM38059
557	GSM38062	expO	GSE2109	GPL570	GSM38062	0.00481	0.00256	-0.011143	0.017256	0.004171	0.005781	0.006046	0.002957	0.004739	2	2	1	1	http://www.ncbi.nlm.nih.gov/geo/query/acc.cgi?acc=GSM38062
558	GSM38063	expO	GSE2109	GPL570	GSM38063	0.014306	0.001927	-0.003986	0.007419	0.005071	0.007463	0.007707	0.004628	0.006217	2	1	2	4	http://www.ncbi.nlm.nih.gov/geo/query/acc.cgi?acc=GSM38063
559	GSM38080	expO	GSE2109	GPL570	GSM38080	-0.000709	-0.001303	-0.003086	0.012504	0.004572	0.006012	0.006515	0.002469	0.004892	2	1	2	4	http://www.ncbi.nlm.nih.gov/geo/query/acc.cgi?acc=GSM38080
560	GSM38081	expO	GSE2109	GPL570	GSM38081	0.012786	-0.003425	-0.003149	0.016445	0.004936	0.00802	0.007765	0.003766	0.006122	2	1	1	1	http://www.ncbi.nlm.nih.gov/geo/query/acc.cgi?acc=GSM38081
561	GSM38082	expO	GSE2109	GPL570	GSM38082	0.004712	0.010923	0.005688	0.00871	-0.00119	0.001737	-0.000119	-0.006592	-0.001541	1	1	2	2	http://www.ncbi.nlm.nih.gov/geo/query/acc.cgi?acc=GSM38082
562	GSM38083	expO	GSE2109	GPL570	GSM38083	4.6e-05	0.014074	-0.002778	0.00916	0.00163	0.003604	0.002158	0.000849	0.00206	1	1	2	3	http://www.ncbi.nlm.nih.gov/geo/query/acc.cgi?acc=GSM38083
563	GSM38086	expO	GSE2109	GPL570	GSM38086	0.000814	0.010108	-0.008767	0.019114	0.001269	0.003737	0.003856	0.000431	0.002323	1	2	1	3	http://www.ncbi.nlm.nih.gov/geo/query/acc.cgi?acc=GSM38086
564	GSM38090	expO	GSE2109	GPL570	GSM38090	-0.00356	0.012458	-0.004461	0.008583	0.002546	0.002884	0.002726	0.000653	0.002202	1	1	2	3	http://www.ncbi.nlm.nih.gov/geo/query/acc.cgi?acc=GSM38090
565	GSM38091	expO	GSE2109	GPL570	GSM38091	0.016592	0.00129	-0.005274	0.008624	0.004029	0.005138	0.003576	0.002377	0.00378	2	1	2	4	http://www.ncbi.nlm.nih.gov/geo/query/acc.cgi?acc=GSM38091
566	GSM38092	expO	GSE2109	GPL570	GSM38092	0.003016	0.006685	-0.009131	0.004724	0.002573	0.005019	0.004998	0.001181	0.003443	2	2	2	4	http://www.ncbi.nlm.nih.gov/geo/query/acc.cgi?acc=GSM38092
567	GSM38094	expO	GSE2109	GPL570	GSM38094	0.005061	0.011861	-0.010232	0.011751	0.002619	0.004687	0.002553	0.000748	0.002652	1	2	2	3	http://www.ncbi.nlm.nih.gov/geo/query/acc.cgi?acc=GSM38094
568	GSM38099	expO	GSE2109	GPL570	GSM38099	-0.001559	-0.002208	-0.006667	0.007598	0.00578	0.008442	0.007966	0.0042	0.006597	2	1	2	4	http://www.ncbi.nlm.nih.gov/geo/query/acc.cgi?acc=GSM38099
569	GSM38102	expO	GSE2109	GPL570	GSM38102	0.004638	0.013134	-0.008384	0.016991	0.003256	0.0064	0.006199	0.002341	0.004549	1	2	1	3	http://www.ncbi.nlm.nih.gov/geo/query/acc.cgi?acc=GSM38102
570	GSM38106	expO	GSE2109	GPL570	GSM38106	0.001542	0.014187	-0.000397	0.009385	0.002555	0.00445	0.00423	0.000859	0.003024	1	1	2	3	http://www.ncbi.nlm.nih.gov/geo/query/acc.cgi?acc=GSM38106
571	GSM38109	expO	GSE2109	GPL570	GSM38109	-0.006531	0.000411	-0.003244	0.017733	0.003395	0.00545	0.005341	0.003049	0.004309	2	1	1	1	http://www.ncbi.nlm.nih.gov/geo/query/acc.cgi?acc=GSM38109
572	GSM38110	expO	GSE2109	GPL570	GSM38110	0.004238	0.011541	2.4e-05	0.009913	0.000766	0.002993	0.002418	-9.6e-05	0.00152	1	1	2	3	http://www.ncbi.nlm.nih.gov/geo/query/acc.cgi?acc=GSM38110
573	GSM46816	expO	GSE2109	GPL570	GSM46816	0.006966	0.006387	-0.001426	0.016453	0.003162	0.00678	0.008661	0.002418	0.005255	2	1	1	1	http://www.ncbi.nlm.nih.gov/geo/query/acc.cgi?acc=GSM46816
574	GSM46820	expO	GSE2109	GPL570	GSM46820	0.001889	0.011892	-0.002232	0.017774	0.002297	0.006697	0.007363	-0.002512	0.003461	1	1	1	3	http://www.ncbi.nlm.nih.gov/geo/query/acc.cgi?acc=GSM46820
575	GSM46827	expO	GSE2109	GPL570	GSM46827	0.006118	0.012767	2.3e-05	0.009258	0.000531	0.001316	-0.003371	0.000693	-0.000208	1	1	2	2	http://www.ncbi.nlm.nih.gov/geo/query/acc.cgi?acc=GSM46827
576	GSM46836	expO	GSE2109	GPL570	GSM46836	0.004851	0.015319	0.001808	0.00783	0.000319	0.001638	0.000596	-0.003447	-0.000224	1	1	2	2	http://www.ncbi.nlm.nih.gov/geo/query/acc.cgi?acc=GSM46836
577	GSM46846	expO	GSE2109	GPL570	GSM46846	-0.004305	0.003596	-0.000734	0.018981	0.001199	0.003106	0.002788	-0.000807	0.001572	2	1	1	1	http://www.ncbi.nlm.nih.gov/geo/query/acc.cgi?acc=GSM46846
578	GSM46849	expO	GSE2109	GPL570	GSM46849	-0.010545	0.01545	-0.000782	0.008081	0.003104	0.000569	0.003009	0.000711	0.001848	1	1	2	3	http://www.ncbi.nlm.nih.gov/geo/query/acc.cgi?acc=GSM46849
579	GSM46852	expO	GSE2109	GPL570	GSM46852	0.005574	0.015333	0.000478	0.009964	-0.000478	0.002366	0.001206	-0.008235	-0.001285	1	1	2	2	http://www.ncbi.nlm.nih.gov/geo/query/acc.cgi?acc=GSM46852
580	GSM46855	expO	GSE2109	GPL570	GSM46855	-0.002742	0.01506	0.006137	0.007051	0.002176	0.004984	0.003395	0.00037	0.002731	1	1	2	3	http://www.ncbi.nlm.nih.gov/geo/query/acc.cgi?acc=GSM46855
581	GSM46859	expO	GSE2109	GPL570	GSM46859	-0.000639	0.004322	-0.012348	0.0175	0.002448	0.002512	0.004088	-0.000277	0.002193	2	2	1	1	http://www.ncbi.nlm.nih.gov/geo/query/acc.cgi?acc=GSM46859
582	GSM46862	expO	GSE2109	GPL570	GSM46862	0.011882	0.005059	-0.003342	0.007395	0.003777	0.004533	0.004098	0.001603	0.003503	2	1	2	4	http://www.ncbi.nlm.nih.gov/geo/query/acc.cgi?acc=GSM46862
583	GSM46863	expO	GSE2109	GPL570	GSM46863	0.005206	0.013015	-0.001639	0.008869	0.00094	0.003085	0.000289	-0.00241	0.000476	1	1	2	3	http://www.ncbi.nlm.nih.gov/geo/query/acc.cgi?acc=GSM46863
584	GSM46869	expO	GSE2109	GPL570	GSM46869	0.00168	0.015145	-4.6e-05	0.010427	0.001795	0.003268	0.001956	0.001059	0.00202	1	1	2	3	http://www.ncbi.nlm.nih.gov/geo/query/acc.cgi?acc=GSM46869
585	GSM46870	expO	GSE2109	GPL570	GSM46870	0.005561	0.015111	0.004409	0.010591	0.006425	0.007976	0.007422	0.006558	0.007095	1	1	2	3	http://www.ncbi.nlm.nih.gov/geo/query/acc.cgi?acc=GSM46870
586	GSM46871	expO	GSE2109	GPL570	GSM46871	-0.004502	0.015055	0.000888	0.010615	0.001404	0.004316	0.004874	0.001446	0.00301	1	1	2	3	http://www.ncbi.nlm.nih.gov/geo/query/acc.cgi?acc=GSM46871
587	GSM46873	expO	GSE2109	GPL570	GSM46873	0.005911	0.015964	0.000873	0.009717	0.002597	0.004881	0.005015	0.001881	0.003593	1	1	2	3	http://www.ncbi.nlm.nih.gov/geo/query/acc.cgi?acc=GSM46873
588	GSM46874	expO	GSE2109	GPL570	GSM46874	0.005404	0.00323	-0.002946	0.009243	0.002214	0.004916	0.004672	0.001483	0.003321	2	1	2	4	http://www.ncbi.nlm.nih.gov/geo/query/acc.cgi?acc=GSM46874
589	GSM46880	expO	GSE2109	GPL570	GSM46880	-0.001271	0.012423	-0.011193	0.00728	0.004215	0.006635	0.006332	0.002743	0.004981	1	2	2	3	http://www.ncbi.nlm.nih.gov/geo/query/acc.cgi?acc=GSM46880
590	GSM46883	expO	GSE2109	GPL570	GSM46883	0.000614	0.013205	-0.000245	0.007069	0.004688	0.006185	0.006848	0.00162	0.004835	1	1	2	3	http://www.ncbi.nlm.nih.gov/geo/query/acc.cgi?acc=GSM46883
591	GSM46885	expO	GSE2109	GPL570	GSM46885	0.007651	0.01456	-0.00135	0.009586	0.000203	0.001935	0.000945	-0.002048	0.000259	1	1	2	3	http://www.ncbi.nlm.nih.gov/geo/query/acc.cgi?acc=GSM46885
592	GSM46890	expO	GSE2109	GPL570	GSM46890	-0.006297	0.012234	-0.009065	0.011157	0.004099	0.005747	0.004987	0.003571	0.004601	1	2	2	3	http://www.ncbi.nlm.nih.gov/geo/query/acc.cgi?acc=GSM46890
593	GSM46891	expO	GSE2109	GPL570	GSM46891	0.010911	0.004311	-0.002929	0.007672	0.004042	0.005136	0.004867	0.003424	0.004367	2	1	2	4	http://www.ncbi.nlm.nih.gov/geo/query/acc.cgi?acc=GSM46891
594	GSM46893	expO	GSE2109	GPL570	GSM46893	0.001525	0.00488	-0.003801	0.015439	0.001619	0.003895	0.002393	-0.001361	0.001636	2	1	1	1	http://www.ncbi.nlm.nih.gov/geo/query/acc.cgi?acc=GSM46893
595	GSM46894	expO	GSE2109	GPL570	GSM46894	-0.008415	0.013616	0.005497	0.010783	0.003531	0.00666	0.007421	0.003848	0.005365	1	1	2	3	http://www.ncbi.nlm.nih.gov/geo/query/acc.cgi?acc=GSM46894
596	GSM46900	expO	GSE2109	GPL570	GSM46900	-0.001505	0.005301	-0.001166	0.013315	0.000233	0.005661	0.007167	-0.001272	0.002947	2	1	2	4	http://www.ncbi.nlm.nih.gov/geo/query/acc.cgi?acc=GSM46900
597	GSM46905	expO	GSE2109	GPL570	GSM46905	0.003471	0.009896	-0.005785	0.012231	-0.000682	0.002107	0.000227	-0.00031	0.000336	1	1	2	3	http://www.ncbi.nlm.nih.gov/geo/query/acc.cgi?acc=GSM46905
598	GSM46908	expO	GSE2109	GPL570	GSM46908	0.005372	0.017728	-0.002262	0.004665	0.001131	0.001583	0.002714	-0.007097	-0.000417	1	1	2	2	http://www.ncbi.nlm.nih.gov/geo/query/acc.cgi?acc=GSM46908
599	GSM46933	expO	GSE2109	GPL570	GSM46933	0.016361	0.007162	-0.009787	0.008107	0.002793	0.009619	0.010585	0.002961	0.006489	2	2	2	4	http://www.ncbi.nlm.nih.gov/geo/query/acc.cgi?acc=GSM46933
600	GSM46934	expO	GSE2109	GPL570	GSM46934	0.007701	0.003541	-0.004492	0.011622	0.001046	0.001474	0.000594	0.000927	0.00101	2	1	2	4	http://www.ncbi.nlm.nih.gov/geo/query/acc.cgi?acc=GSM46934
601	GSM46938	expO	GSE2109	GPL570	GSM46938	0.004607	0.002509	-0.009885	0.004045	0.003634	0.005883	0.006316	0.003353	0.004797	2	2	2	4	http://www.ncbi.nlm.nih.gov/geo/query/acc.cgi?acc=GSM46938
602	GSM46947	expO	GSE2109	GPL570	GSM46947	0.015265	0.004901	-0.007424	0.008091	0.004713	0.007299	0.007153	0.004838	0.006001	2	1	2	4	http://www.ncbi.nlm.nih.gov/geo/query/acc.cgi?acc=GSM46947
603	GSM46952	expO	GSE2109	GPL570	GSM46952	0.016212	0.004113	-0.008777	0.007171	0.004025	0.008139	0.008117	0.004773	0.006264	2	2	2	4	http://www.ncbi.nlm.nih.gov/geo/query/acc.cgi?acc=GSM46952
604	GSM46953	expO	GSE2109	GPL570	GSM46953	0.003199	0.005385	-0.00712	0.018363	0.002614	0.00552	0.005002	0.001757	0.003723	2	1	1	1	http://www.ncbi.nlm.nih.gov/geo/query/acc.cgi?acc=GSM46953
605	GSM46954	expO	GSE2109	GPL570	GSM46954	0.00362	0.01356	0.004625	0.009312	0.001862	0.003767	0.003892	0.001088	0.002652	1	1	2	3	http://www.ncbi.nlm.nih.gov/geo/query/acc.cgi?acc=GSM46954
606	GSM46955	expO	GSE2109	GPL570	GSM46955	-0.004021	0.014914	0.000773	0.009876	0.002298	0.005192	0.004043	0.002497	0.003508	1	1	2	3	http://www.ncbi.nlm.nih.gov/geo/query/acc.cgi?acc=GSM46955
607	GSM46958	expO	GSE2109	GPL570	GSM46958	0.002756	0.010565	0.001924	0.007723	0.000861	0.003417	0.00333	0.000689	0.002074	1	1	2	3	http://www.ncbi.nlm.nih.gov/geo/query/acc.cgi?acc=GSM46958
608	GSM46959	expO	GSE2109	GPL570	GSM46959	-0.001472	0.014904	0.003876	0.010986	0.000207	0.003089	0.002425	0.001264	0.001746	1	1	2	3	http://www.ncbi.nlm.nih.gov/geo/query/acc.cgi?acc=GSM46959
609	GSM46962	expO	GSE2109	GPL570	GSM46962	0.003597	0.014709	-0.001831	0.011941	-0.000639	0.003853	0.003768	0.001277	0.002065	1	1	2	3	http://www.ncbi.nlm.nih.gov/geo/query/acc.cgi?acc=GSM46962
610	GSM46968	expO	GSE2109	GPL570	GSM46968	0.015983	0.003015	-0.009776	0.007227	0.005431	0.007626	0.006805	0.005741	0.006401	2	2	2	4	http://www.ncbi.nlm.nih.gov/geo/query/acc.cgi?acc=GSM46968
611	GSM46974	expO	GSE2109	GPL570	GSM46974	0.014098	-0.000711	-0.002552	0.008325	0.005564	0.006923	0.006442	0.006442	0.006343	2	1	2	4	http://www.ncbi.nlm.nih.gov/geo/query/acc.cgi?acc=GSM46974
612	GSM53027	expO	GSE2109	GPL570	GSM53027	-0.006152	0.01516	-0.001298	0.008566	0.001376	0.002622	-0.001194	-0.008255	-0.001363	1	1	2	2	http://www.ncbi.nlm.nih.gov/geo/query/acc.cgi?acc=GSM53027
613	GSM53028	expO	GSE2109	GPL570	GSM53028	-0.011531	0.002876	-0.002955	0.011609	0.00319	0.006458	0.005046	0.002353	0.004262	2	1	2	4	http://www.ncbi.nlm.nih.gov/geo/query/acc.cgi?acc=GSM53028
614	GSM53031	expO	GSE2109	GPL570	GSM53031	-0.001117	0.004547	-0.011221	0.008137	0.00016	0.002473	0.00218	0.00125	0.001516	2	2	2	4	http://www.ncbi.nlm.nih.gov/geo/query/acc.cgi?acc=GSM53031
615	GSM53032	expO	GSE2109	GPL570	GSM53032	0.01124	0.004769	-0.006703	0.006445	0.003248	0.005543	0.004975	0.001057	0.003706	2	1	2	4	http://www.ncbi.nlm.nih.gov/geo/query/acc.cgi?acc=GSM53032
616	GSM53033	expO	GSE2109	GPL570	GSM53033	0.014224	-0.000538	-0.010528	0.00681	0.005107	0.008019	0.008467	0.005421	0.006754	2	2	2	4	http://www.ncbi.nlm.nih.gov/geo/query/acc.cgi?acc=GSM53033
617	GSM53034	expO	GSE2109	GPL570	GSM53034	0.003428	0.011222	-0.002296	0.007244	0.002846	0.001876	-0.007762	0.000938	-0.000526	1	1	2	2	http://www.ncbi.nlm.nih.gov/geo/query/acc.cgi?acc=GSM53034
618	GSM53035	expO	GSE2109	GPL570	GSM53035	0.000767	0.011923	-0.004029	0.005591	0.004084	0.004879	0.0037	-0.000192	0.003118	1	1	2	3	http://www.ncbi.nlm.nih.gov/geo/query/acc.cgi?acc=GSM53035
619	GSM53052	expO	GSE2109	GPL570	GSM53052	-0.003279	0.018771	-0.001667	0.00806	0.004618	0.007514	0.006366	0.002568	0.005267	1	1	2	3	http://www.ncbi.nlm.nih.gov/geo/query/acc.cgi?acc=GSM53052
620	GSM53059	expO	GSE2109	GPL570	GSM53059	-0.009871	0.015264	-0.00089	0.008797	-0.001466	2.6e-05	-0.000733	-0.00775	-0.002481	1	1	2	2	http://www.ncbi.nlm.nih.gov/geo/query/acc.cgi?acc=GSM53059
621	GSM53078	expO	GSE2109	GPL570	GSM53078	-0.004507	0.01461	0.003913	0.010722	0.001709	0.004358	0.003789	0.001758	0.002903	1	1	2	3	http://www.ncbi.nlm.nih.gov/geo/query/acc.cgi?acc=GSM53078
622	GSM53080	expO	GSE2109	GPL570	GSM53080	-0.003626	0.006138	-0.002741	0.006767	0.0006	0.002627	0.001113	0.000485	0.001206	2	1	2	4	http://www.ncbi.nlm.nih.gov/geo/query/acc.cgi?acc=GSM53080
623	GSM53086	expO	GSE2109	GPL570	GSM53086	0.006001	0.013026	-0.002958	0.008561	0.000995	0.000427	-0.000142	-0.002361	-0.00027	1	1	2	2	http://www.ncbi.nlm.nih.gov/geo/query/acc.cgi?acc=GSM53086
624	GSM53089	expO	GSE2109	GPL570	GSM53089	0.006628	0.013168	3e-06	0.00941	0.000917	-3e-05	-0.002486	-0.000917	-0.000629	1	1	2	2	http://www.ncbi.nlm.nih.gov/geo/query/acc.cgi?acc=GSM53089
625	GSM53091	expO	GSE2109	GPL570	GSM53091	0.004203	0.011344	0.000994	0.007186	0.00339	0.004452	0.002576	0.000994	0.002853	1	1	2	3	http://www.ncbi.nlm.nih.gov/geo/query/acc.cgi?acc=GSM53091
626	GSM53094	expO	GSE2109	GPL570	GSM53094	0.011968	0.015421	0.006126	0.006954	0.00123	0.002531	0.000449	-0.000497	0.000928	1	1	2	3	http://www.ncbi.nlm.nih.gov/geo/query/acc.cgi?acc=GSM53094
627	GSM53095	expO	GSE2109	GPL570	GSM53095	-0.000569	0.020562	-0.011486	0.009075	0.002384	0.00428	0.003088	-0.00791	0.000461	1	2	2	3	http://www.ncbi.nlm.nih.gov/geo/query/acc.cgi?acc=GSM53095
628	GSM53096	expO	GSE2109	GPL570	GSM53096	-0.003366	0.018907	0.001888	0.01535	0.002955	0.004816	0.004569	0.00197	0.003578	1	1	1	3	http://www.ncbi.nlm.nih.gov/geo/query/acc.cgi?acc=GSM53096
629	GSM53099	expO	GSE2109	GPL570	GSM53099	0.015035	0.004636	-0.00187	0.008708	0.000282	0.00292	0.002382	-0.004175	0.000352	2	1	2	4	http://www.ncbi.nlm.nih.gov/geo/query/acc.cgi?acc=GSM53099
630	GSM53102	expO	GSE2109	GPL570	GSM53102	0.000555	0.014928	-0.000146	0.008443	0.000292	0.003447	0.001928	-0.004616	0.000263	1	1	2	3	http://www.ncbi.nlm.nih.gov/geo/query/acc.cgi?acc=GSM53102
631	GSM53107	expO	GSE2109	GPL570	GSM53107	0.00137	0.002293	-0.003479	0.018737	0.004243	0.004981	0.007801	0.002793	0.004954	2	1	1	1	http://www.ncbi.nlm.nih.gov/geo/query/acc.cgi?acc=GSM53107
632	GSM53108	expO	GSE2109	GPL570	GSM53108	0.010189	0.017335	0.004592	0.009648	0.000103	0.001986	0.001212	-0.003095	5.1e-05	1	1	2	2	http://www.ncbi.nlm.nih.gov/geo/query/acc.cgi?acc=GSM53108
633	GSM53109	expO	GSE2109	GPL570	GSM53109	-0.00947	0.010593	-0.000546	0.005971	0.002215	0.00398	0.000193	-0.012808	-0.001605	1	1	2	2	http://www.ncbi.nlm.nih.gov/geo/query/acc.cgi?acc=GSM53109
634	GSM53110	expO	GSE2109	GPL570	GSM53110	-0.000193	0.011032	0.000715	0.004787	-0.006603	0.001541	0.000165	-0.001788	-0.001671	1	1	2	2	http://www.ncbi.nlm.nih.gov/geo/query/acc.cgi?acc=GSM53110
635	GSM53115	expO	GSE2109	GPL570	GSM53115	0.013686	0.005007	-0.004109	0.006802	0.004925	0.008326	0.008843	0.005387	0.00687	2	1	2	4	http://www.ncbi.nlm.nih.gov/geo/query/acc.cgi?acc=GSM53115
636	GSM53123	expO	GSE2109	GPL570	GSM53123	-0.010152	0.017746	-0.0113	0.0113	0.004019	0.006603	0.006942	0.003367	0.005233	1	2	2	3	http://www.ncbi.nlm.nih.gov/geo/query/acc.cgi?acc=GSM53123
637	GSM53128	expO	GSE2109	GPL570	GSM53128	0.005667	0.0119	-0.005538	0.017592	0.002189	0.005873	0.004379	0.004095	0.004134	1	1	1	3	http://www.ncbi.nlm.nih.gov/geo/query/acc.cgi?acc=GSM53128
638	GSM53130	expO	GSE2109	GPL570	GSM53130	0.000636	-0.001657	-0.00445	0.008173	0.005403	0.009762	0.009808	0.006448	0.007855	2	1	2	4	http://www.ncbi.nlm.nih.gov/geo/query/acc.cgi?acc=GSM53130
639	GSM53131	expO	GSE2109	GPL570	GSM53131	-0.012429	0.018533	-0.008194	0.008882	-0.004895	0.003877	0.003492	-0.007947	-0.001368	1	2	2	2	http://www.ncbi.nlm.nih.gov/geo/query/acc.cgi?acc=GSM53131
640	GSM53133	expO	GSE2109	GPL570	GSM53133	0.006539	0.017754	0.004397	0.009155	0.001391	0.003979	0.00089	0.000724	0.001746	1	1	2	3	http://www.ncbi.nlm.nih.gov/geo/query/acc.cgi?acc=GSM53133
641	GSM53134	expO	GSE2109	GPL570	GSM53134	-0.009457	0.017005	0.002193	0.009371	0.002079	0.001282	-0.000826	-0.003959	-0.000356	1	1	2	2	http://www.ncbi.nlm.nih.gov/geo/query/acc.cgi?acc=GSM53134
642	GSM53147	expO	GSE2109	GPL570	GSM53147	-0.00383	0.018793	-0.002724	0.010147	0.00458	0.006435	0.007067	0.002132	0.005053	1	1	2	3	http://www.ncbi.nlm.nih.gov/geo/query/acc.cgi?acc=GSM53147
643	GSM53159	expO	GSE2109	GPL570	GSM53159	0.002755	0.016502	-0.009807	0.008207	3e-05	0.002015	0.001067	0.001511	0.001156	1	2	2	3	http://www.ncbi.nlm.nih.gov/geo/query/acc.cgi?acc=GSM53159
644	GSM53160	expO	GSE2109	GPL570	GSM53160	0.005667	0.014079	-0.001899	0.007682	0.000935	0.002921	-0.003242	0.000117	0.000183	1	1	2	2	http://www.ncbi.nlm.nih.gov/geo/query/acc.cgi?acc=GSM53160
645	GSM53161	expO	GSE2109	GPL570	GSM53161	0.004647	0.014694	0.001382	0.005652	0.001695	-9.4e-05	-0.008634	-0.000314	-0.001837	1	1	2	2	http://www.ncbi.nlm.nih.gov/geo/query/acc.cgi?acc=GSM53161
646	GSM53172	expO	GSE2109	GPL570	GSM53172	-0.001107	0.00371	-0.012806	0.006612	0.001885	0.000868	-0.00018	-0.009604	-0.001758	2	2	2	4	http://www.ncbi.nlm.nih.gov/geo/query/acc.cgi?acc=GSM53172
647	GSM53187	expO	GSE2109	GPL570	GSM53187	0.003189	0.001205	-0.009567	0.010496	0.002461	0.008261	0.008713	0.003164	0.00565	2	2	2	4	http://www.ncbi.nlm.nih.gov/geo/query/acc.cgi?acc=GSM53187
648	GSM76486	expO	GSE2109	GPL570	GSM76486	-0.001245	0.016252	-0.001757	0.019278	0.003709	0.005735	0.006442	0.002196	0.004521	1	1	1	3	http://www.ncbi.nlm.nih.gov/geo/query/acc.cgi?acc=GSM76486
649	GSM76491	expO	GSE2109	GPL570	GSM76491	-0.003237	0.016582	0.004905	0.008963	0.001693	0.002689	0.00254	0.001992	0.002229	1	1	2	3	http://www.ncbi.nlm.nih.gov/geo/query/acc.cgi?acc=GSM76491
650	GSM76492	expO	GSE2109	GPL570	GSM76492	0.0016	0.01659	0.003414	0.005494	0.002961	0.004374	0.002907	0.000293	0.002634	1	1	2	3	http://www.ncbi.nlm.nih.gov/geo/query/acc.cgi?acc=GSM76492
651	GSM76493	expO	GSE2109	GPL570	GSM76493	0.000603	0.015817	-0.004197	0.009522	0.001705	0.004092	0.00278	0.000498	0.002269	1	1	2	3	http://www.ncbi.nlm.nih.gov/geo/query/acc.cgi?acc=GSM76493
652	GSM76495	expO	GSE2109	GPL570	GSM76495	-0.002105	0.01598	0.007635	0.007914	0.002207	0.00345	0.004236	0.002942	0.003209	1	1	2	3	http://www.ncbi.nlm.nih.gov/geo/query/acc.cgi?acc=GSM76495
653	GSM76497	expO	GSE2109	GPL570	GSM76497	0.000384	0.018847	0.004046	0.008758	0.001613	0.005249	0.005915	0.000512	0.003322	1	1	2	3	http://www.ncbi.nlm.nih.gov/geo/query/acc.cgi?acc=GSM76497
654	GSM76514	expO	GSE2109	GPL570	GSM76514	-0.009762	0.00798	-0.006148	0.015685	0.003162	0.006173	0.004869	0.001681	0.003971	1	1	1	3	http://www.ncbi.nlm.nih.gov/geo/query/acc.cgi?acc=GSM76514
655	GSM76517	expO	GSE2109	GPL570	GSM76517	0.0021	0.013007	0.004363	0.008398	0.000464	0.003354	0.003218	0.001636	0.002168	1	1	2	3	http://www.ncbi.nlm.nih.gov/geo/query/acc.cgi?acc=GSM76517
656	GSM76521	expO	GSE2109	GPL570	GSM76521	0.002904	0.016244	-0.003984	0.009381	0.00239	0.004935	0.003187	0.002622	0.003284	1	1	2	3	http://www.ncbi.nlm.nih.gov/geo/query/acc.cgi?acc=GSM76521
657	GSM76528	expO	GSE2109	GPL570	GSM76528	-0.001806	0.015523	-0.008246	0.008691	0.002147	0.000602	0.001414	-0.00301	0.000288	1	2	2	3	http://www.ncbi.nlm.nih.gov/geo/query/acc.cgi?acc=GSM76528
658	GSM76545	expO	GSE2109	GPL570	GSM76545	-0.011125	0.011316	-0.002378	0.00697	0.002897	0.005522	0.00287	0.001913	0.003301	1	1	2	3	http://www.ncbi.nlm.nih.gov/geo/query/acc.cgi?acc=GSM76545
659	GSM76552	expO	GSE2109	GPL570	GSM76552	-0.000161	0.013951	0.000859	0.007646	0.005688	0.007968	0.007512	0.003971	0.006285	1	1	2	3	http://www.ncbi.nlm.nih.gov/geo/query/acc.cgi?acc=GSM76552
660	GSM76556	expO	GSE2109	GPL570	GSM76556	0.016986	0.00243	-0.001879	0.006188	0.006413	0.007816	0.007416	0.004033	0.006419	2	1	2	4	http://www.ncbi.nlm.nih.gov/geo/query/acc.cgi?acc=GSM76556
661	GSM76560	expO	GSE2109	GPL570	GSM76560	-0.007205	0.018067	-0.000215	0.007635	-0.00242	0.003172	0.002339	-0.002823	6.7e-05	1	1	2	2	http://www.ncbi.nlm.nih.gov/geo/query/acc.cgi?acc=GSM76560
662	GSM76561	expO	GSE2109	GPL570	GSM76561	-0.008404	0.017211	0.000805	0.009451	0.003222	0.006122	0.005424	0.001504	0.004068	1	1	2	3	http://www.ncbi.nlm.nih.gov/geo/query/acc.cgi?acc=GSM76561
663	GSM76563	expO	GSE2109	GPL570	GSM76563	-0.010504	0.001351	-0.003667	0.005073	0.001765	0.003198	-0.001461	0.000414	0.000979	2	1	2	4	http://www.ncbi.nlm.nih.gov/geo/query/acc.cgi?acc=GSM76563
664	GSM76564	expO	GSE2109	GPL570	GSM76564	-0.000516	0.014846	-0.000244	0.008712	-0.003556	0.002578	-0.000977	-0.003013	-0.001242	1	1	2	2	http://www.ncbi.nlm.nih.gov/geo/query/acc.cgi?acc=GSM76564
665	GSM76566	expO	GSE2109	GPL570	GSM76566	-0.005132	0.001744	-0.004385	0.019383	0.003612	0.004933	0.00426	0.001246	0.003513	2	1	1	1	http://www.ncbi.nlm.nih.gov/geo/query/acc.cgi?acc=GSM76566
666	GSM76582	expO	GSE2109	GPL570	GSM76582	-0.00857	0.013168	0.000626	0.007174	0.002118	0.005537	0.004285	0.001228	0.003292	1	1	2	3	http://www.ncbi.nlm.nih.gov/geo/query/acc.cgi?acc=GSM76582
667	GSM76586	expO	GSE2109	GPL570	GSM76586	0.006162	0.017232	2.7e-05	0.009325	-0.000654	0.001854	-0.002454	-0.004172	-0.001357	1	1	2	2	http://www.ncbi.nlm.nih.gov/geo/query/acc.cgi?acc=GSM76586
668	GSM76592	expO	GSE2109	GPL570	GSM76592	-0.009778	0.010297	-0.011912	0.008451	-0.009143	0.002481	0.000375	-0.003375	-0.002416	1	2	2	2	http://www.ncbi.nlm.nih.gov/geo/query/acc.cgi?acc=GSM76592
669	GSM76593	expO	GSE2109	GPL570	GSM76593	0.001315	0.0027	-0.001892	0.017723	0.002562	0.007385	0.007177	0.001085	0.004552	2	1	1	1	http://www.ncbi.nlm.nih.gov/geo/query/acc.cgi?acc=GSM76593
670	GSM76603	expO	GSE2109	GPL570	GSM76603	-0.002284	0.011367	-0.00044	0.00944	0.002642	0.004321	0.000908	0.000523	0.002099	1	1	2	3	http://www.ncbi.nlm.nih.gov/geo/query/acc.cgi?acc=GSM76603
671	GSM76613	expO	GSE2109	GPL570	GSM76613	-0.002338	0.004709	-0.004775	0.006783	-0.000362	0.002107	-9.9e-05	-0.00764	-0.001499	2	1	2	4	http://www.ncbi.nlm.nih.gov/geo/query/acc.cgi?acc=GSM76613
672	GSM76619	expO	GSE2109	GPL570	GSM76619	-0.011378	0.01294	0.000195	0.005968	-0.000335	0.002928	0.002064	-0.003319	0.000335	1	1	2	3	http://www.ncbi.nlm.nih.gov/geo/query/acc.cgi?acc=GSM76619
673	GSM76627	expO	GSE2109	GPL570	GSM76627	0.006655	0.014427	0.004365	0.010008	0.001624	0.003301	0.002023	0.001091	0.00201	1	1	2	3	http://www.ncbi.nlm.nih.gov/geo/query/acc.cgi?acc=GSM76627
674	GSM76628	expO	GSE2109	GPL570	GSM76628	-0.013082	0.016937	0.002148	0.008703	-0.000771	0.002121	0.002286	-0.000826	0.000703	1	1	2	3	http://www.ncbi.nlm.nih.gov/geo/query/acc.cgi?acc=GSM76628
675	GSM76637	expO	GSE2109	GPL570	GSM76637	0.004447	0.013786	-0.009394	0.010061	0.002001	0.002112	-0.006615	-0.004781	-0.001821	1	2	2	2	http://www.ncbi.nlm.nih.gov/geo/query/acc.cgi?acc=GSM76637
676	GSM88960	expO	GSE2109	GPL570	GSM88960	0.0023	0.002202	-0.004013	0.015808	0.00301	0.004038	0.003475	0.001835	0.003089	2	1	1	1	http://www.ncbi.nlm.nih.gov/geo/query/acc.cgi?acc=GSM88960
677	GSM88969	expO	GSE2109	GPL570	GSM88969	0.000791	0.017903	-0.012234	0.009861	-0.005273	0.001556	-0.004931	-0.006539	-0.003797	1	2	2	2	http://www.ncbi.nlm.nih.gov/geo/query/acc.cgi?acc=GSM88969
678	GSM88970	expO	GSE2109	GPL570	GSM88970	0.000639	0.015481	-0.004854	0.007536	0.003321	0.006029	0.004445	0.002631	0.004106	1	1	2	3	http://www.ncbi.nlm.nih.gov/geo/query/acc.cgi?acc=GSM88970
679	GSM88971	expO	GSE2109	GPL570	GSM88971	0.009916	0.001861	-0.010681	0.018812	0.002676	0.005149	0.004308	0.002065	0.00355	2	2	1	1	http://www.ncbi.nlm.nih.gov/geo/query/acc.cgi?acc=GSM88971
680	GSM88979	expO	GSE2109	GPL570	GSM88979	0.003264	0.016481	0.008812	0.007343	-0.006282	0.002665	0.001849	-0.008458	-0.002557	1	1	2	2	http://www.ncbi.nlm.nih.gov/geo/query/acc.cgi?acc=GSM88979
681	GSM88980	expO	GSE2109	GPL570	GSM88980	-0.003318	0.0094	-0.004248	0.008194	0.003896	0.003117	0.00191	-0.001483	0.00186	1	1	2	3	http://www.ncbi.nlm.nih.gov/geo/query/acc.cgi?acc=GSM88980
682	GSM88985	expO	GSE2109	GPL570	GSM88985	0.003962	0.001909	-0.004296	0.017328	0.004392	0.007328	0.008235	0.00179	0.005436	2	1	1	1	http://www.ncbi.nlm.nih.gov/geo/query/acc.cgi?acc=GSM88985
683	GSM88986	expO	GSE2109	GPL570	GSM88986	0.000298	0.001914	-0.007505	0.009145	0.001665	0.004523	0.00415	0.000969	0.002827	2	1	2	4	http://www.ncbi.nlm.nih.gov/geo/query/acc.cgi?acc=GSM88986
684	GSM88988	expO	GSE2109	GPL570	GSM88988	0.000208	0.011498	-0.000182	0.008643	0.005009	0.004049	0.002907	0.001869	0.003459	1	1	2	3	http://www.ncbi.nlm.nih.gov/geo/query/acc.cgi?acc=GSM88988
685	GSM88990	expO	GSE2109	GPL570	GSM88990	0.001774	0.011336	-0.001028	0.017814	-0.001362	0.00126	-0.00054	-0.004267	-0.001227	1	1	1	3	http://www.ncbi.nlm.nih.gov/geo/query/acc.cgi?acc=GSM88990
686	GSM88991	expO	GSE2109	GPL570	GSM88991	0.015246	0.013121	0.000865	0.009464	0.00556	0.006746	0.0064	0.004423	0.005782	1	1	2	3	http://www.ncbi.nlm.nih.gov/geo/query/acc.cgi?acc=GSM88991
687	GSM88996	expO	GSE2109	GPL570	GSM88996	-0.007131	0.015643	0.001426	0.009248	0.000437	0.003474	-0.000138	-2.3e-05	0.000937	1	1	2	3	http://www.ncbi.nlm.nih.gov/geo/query/acc.cgi?acc=GSM88996
688	GSM89000	expO	GSE2109	GPL570	GSM89000	0.007832	0.010433	-0.001414	0.010687	0.002545	0.00328	-0.006475	-0.001103	-0.000438	1	1	2	2	http://www.ncbi.nlm.nih.gov/geo/query/acc.cgi?acc=GSM89000
689	GSM89003	expO	GSE2109	GPL570	GSM89003	0.016606	0.002675	-0.004984	0.00462	0.005349	0.006881	0.006905	0.002091	0.005306	2	1	2	4	http://www.ncbi.nlm.nih.gov/geo/query/acc.cgi?acc=GSM89003
690	GSM89005	expO	GSE2109	GPL570	GSM89005	-0.012356	0.015116	0.001595	0.010229	0.003823	0.005925	0.004228	0.001393	0.003842	1	1	2	3	http://www.ncbi.nlm.nih.gov/geo/query/acc.cgi?acc=GSM89005
691	GSM89006	expO	GSE2109	GPL570	GSM89006	0.009014	0.008088	-0.002053	0.009089	0.002454	0.005083	0.004557	0.002254	0.003587	1	1	2	3	http://www.ncbi.nlm.nih.gov/geo/query/acc.cgi?acc=GSM89006
692	GSM89008	expO	GSE2109	GPL570	GSM89008	0.01763	0.002598	-0.001236	0.003758	0.003985	0.006482	0.006533	0.002295	0.004824	2	1	2	4	http://www.ncbi.nlm.nih.gov/geo/query/acc.cgi?acc=GSM89008
693	GSM89009	expO	GSE2109	GPL570	GSM89009	-0.010463	0.018297	0.001063	0.006547	0.003301	0.003021	0.00221	-0.001958	0.001644	1	1	2	3	http://www.ncbi.nlm.nih.gov/geo/query/acc.cgi?acc=GSM89009
694	GSM89010	expO	GSE2109	GPL570	GSM89010	0.006691	0.013008	-0.001198	0.018201	0.003845	0.006367	0.007265	0.002122	0.0049	1	1	1	3	http://www.ncbi.nlm.nih.gov/geo/query/acc.cgi?acc=GSM89010
695	GSM89011	expO	GSE2109	GPL570	GSM89011	0.012301	-0.001316	-0.005145	0.007778	0.003374	0.005576	0.003973	0.002369	0.003823	2	1	2	4	http://www.ncbi.nlm.nih.gov/geo/query/acc.cgi?acc=GSM89011
696	GSM89014	expO	GSE2109	GPL570	GSM89014	0.004809	0.008219	-0.001069	0.008779	0.00145	0.004224	0.003664	0.000458	0.002449	1	1	2	3	http://www.ncbi.nlm.nih.gov/geo/query/acc.cgi?acc=GSM89014
697	GSM89015	expO	GSE2109	GPL570	GSM89015	-0.001658	0.016838	-0.003157	0.00984	0.000605	0.002157	-0.000395	0.001237	0.000901	1	1	2	3	http://www.ncbi.nlm.nih.gov/geo/query/acc.cgi?acc=GSM89015
698	GSM89016	expO	GSE2109	GPL570	GSM89016	0.014397	-0.000393	-0.003341	0.005405	0.006044	0.007763	0.007247	0.00425	0.006326	2	1	2	4	http://www.ncbi.nlm.nih.gov/geo/query/acc.cgi?acc=GSM89016
699	GSM89018	expO	GSE2109	GPL570	GSM89018	0.003646	0.017931	-0.001741	0.008108	0.002313	0.00468	0.003592	-0.001932	0.002163	1	1	2	3	http://www.ncbi.nlm.nih.gov/geo/query/acc.cgi?acc=GSM89018
700	GSM89019	expO	GSE2109	GPL570	GSM89019	0.001129	0.006389	-0.003411	0.011193	0.004179	0.006173	0.00526	0.001609	0.004305	2	1	2	4	http://www.ncbi.nlm.nih.gov/geo/query/acc.cgi?acc=GSM89019
701	GSM89021	expO	GSE2109	GPL570	GSM89021	0.002946	0.017103	0.000791	0.009493	-0.001882	0.000791	-0.000791	-0.003246	-0.001282	1	1	2	2	http://www.ncbi.nlm.nih.gov/geo/query/acc.cgi?acc=GSM89021
702	GSM89022	expO	GSE2109	GPL570	GSM89022	0.003137	0.012648	-0.007942	0.00717	0.001145	0.002963	0.00117	-0.004855	0.000106	1	2	2	2	http://www.ncbi.nlm.nih.gov/geo/query/acc.cgi?acc=GSM89022
703	GSM89023	expO	GSE2109	GPL570	GSM89023	-0.011687	-0.000892	-0.009807	0.005012	0.005084	0.00653	0.006747	0.004145	0.005627	2	2	2	4	http://www.ncbi.nlm.nih.gov/geo/query/acc.cgi?acc=GSM89023
704	GSM89055	expO	GSE2109	GPL570	GSM89055	-0.000813	0.014192	-0.001944	0.006646	0.000609	5.8e-05	0.001683	-0.004556	-0.000552	1	1	2	2	http://www.ncbi.nlm.nih.gov/geo/query/acc.cgi?acc=GSM89055
705	GSM89068	expO	GSE2109	GPL570	GSM89068	0.006845	0.00104	-0.000507	0.019066	0.003169	0.005882	0.005045	0.003702	0.00445	2	1	1	1	http://www.ncbi.nlm.nih.gov/geo/query/acc.cgi?acc=GSM89068
706	GSM89071	expO	GSE2109	GPL570	GSM89071	0.002393	0.0167	-0.012169	0.00919	0.003742	0.005371	0.006135	0.002698	0.004487	1	2	2	3	http://www.ncbi.nlm.nih.gov/geo/query/acc.cgi?acc=GSM89071
707	GSM89077	expO	GSE2109	GPL570	GSM89077	-0.006851	0.005158	-0.002027	0.003208	0.005363	0.006954	0.007647	0.003746	0.005927	2	1	2	4	http://www.ncbi.nlm.nih.gov/geo/query/acc.cgi?acc=GSM89077
708	GSM89102	expO	GSE2109	GPL570	GSM89102	0.004102	0.017379	-0.002461	0.011586	0.001939	0.00368	0.002014	-0.000124	0.001877	1	1	2	3	http://www.ncbi.nlm.nih.gov/geo/query/acc.cgi?acc=GSM89102
709	GSM102439	expO	GSE2109	GPL570	GSM102439	0.009911	0.004524	-0.001539	0.005014	0.004384	0.006553	0.005667	0.003824	0.005107	2	1	2	4	http://www.ncbi.nlm.nih.gov/geo/query/acc.cgi?acc=GSM102439
710	GSM102440	expO	GSE2109	GPL570	GSM102440	0.000436	0.011789	2.6e-05	0.005382	0.002537	0.003614	0.003511	0.001307	0.002742	1	1	2	3	http://www.ncbi.nlm.nih.gov/geo/query/acc.cgi?acc=GSM102440
711	GSM102441	expO	GSE2109	GPL570	GSM102441	-0.001385	0.003934	-0.000471	0.011247	0.004405	0.007036	0.008699	0.002604	0.005686	2	1	2	4	http://www.ncbi.nlm.nih.gov/geo/query/acc.cgi?acc=GSM102441
712	GSM102468	expO	GSE2109	GPL570	GSM102468	0.000207	0.010784	0.005612	0.007629	0.004836	0.004474	0.004681	0.004345	0.004584	1	1	2	3	http://www.ncbi.nlm.nih.gov/geo/query/acc.cgi?acc=GSM102468
713	GSM102482	expO	GSE2109	GPL570	GSM102482	-0.005985	0.016494	0.003344	0.008205	0.003147	0.004692	0.002079	0.001433	0.002838	1	1	2	3	http://www.ncbi.nlm.nih.gov/geo/query/acc.cgi?acc=GSM102482
714	GSM102487	expO	GSE2109	GPL570	GSM102487	-0.007833	0.01899	0.008349	0.007988	0.004149	0.005591	0.005566	0.001108	0.004104	1	1	2	3	http://www.ncbi.nlm.nih.gov/geo/query/acc.cgi?acc=GSM102487
715	GSM102499	expO	GSE2109	GPL570	GSM102499	-0.008126	0.01651	0.003369	0.006763	0.004295	0.006198	0.005426	0.003523	0.004861	1	1	2	3	http://www.ncbi.nlm.nih.gov/geo/query/acc.cgi?acc=GSM102499
716	GSM102502	expO	GSE2109	GPL570	GSM102502	-0.010177	0.009132	-0.00399	0.010659	0.00075	0.006294	0.003348	-0.005678	0.001179	1	1	2	3	http://www.ncbi.nlm.nih.gov/geo/query/acc.cgi?acc=GSM102502
717	GSM102506	expO	GSE2109	GPL570	GSM102506	0.01105	0.002498	-0.011307	0.004662	0.00662	0.009685	0.00917	0.002885	0.00709	2	2	2	4	http://www.ncbi.nlm.nih.gov/geo/query/acc.cgi?acc=GSM102506
718	GSM102523	expO	GSE2109	GPL570	GSM102523	-0.005192	0.020267	-0.002214	0.006879	0.002636	0.004955	0.003242	0.001318	0.003038	1	1	2	3	http://www.ncbi.nlm.nih.gov/geo/query/acc.cgi?acc=GSM102523
719	GSM102525	expO	GSE2109	GPL570	GSM102525	0.011615	-0.00163	-0.008097	0.006389	0.007683	0.008743	0.009493	0.006648	0.008142	2	2	2	4	http://www.ncbi.nlm.nih.gov/geo/query/acc.cgi?acc=GSM102525
720	GSM102526	expO	GSE2109	GPL570	GSM102526	-0.008007	0.002569	-0.009627	0.002152	0.004721	0.007035	0.006596	0.003194	0.005386	2	2	2	4	http://www.ncbi.nlm.nih.gov/geo/query/acc.cgi?acc=GSM102526
721	GSM102530	expO	GSE2109	GPL570	GSM102530	0.006459	0.019167	-0.000182	0.007813	-0.00026	0.00263	-0.000469	-0.00724	-0.001335	1	1	2	2	http://www.ncbi.nlm.nih.gov/geo/query/acc.cgi?acc=GSM102530
722	GSM102534	expO	GSE2109	GPL570	GSM102534	-0.002095	0.002462	-0.000236	0.003692	0.003719	0.003169	0.002304	0.001571	0.002691	2	1	2	4	http://www.ncbi.nlm.nih.gov/geo/query/acc.cgi?acc=GSM102534
723	GSM102536	expO	GSE2109	GPL570	GSM102536	0.002307	0.014056	0.003872	0.008911	0.006285	0.006975	0.006179	0.002228	0.005417	1	1	2	3	http://www.ncbi.nlm.nih.gov/geo/query/acc.cgi?acc=GSM102536
724	GSM102544	expO	GSE2109	GPL570	GSM102544	0.003059	0.017543	-0.000893	0.006362	0.003763	0.005929	0.00463	0.001624	0.003986	1	1	2	3	http://www.ncbi.nlm.nih.gov/geo/query/acc.cgi?acc=GSM102544
725	GSM102545	expO	GSE2109	GPL570	GSM102545	-0.008168	0.003519	-0.010454	0.002466	5.1e-05	0.001336	-0.006499	5.1e-05	-0.001265	2	2	2	4	http://www.ncbi.nlm.nih.gov/geo/query/acc.cgi?acc=GSM102545
726	GSM102563	expO	GSE2109	GPL570	GSM102563	-0.009315	0.015038	-0.008088	0.006599	0.003679	0.002949	0.004409	0.002248	0.003321	1	2	2	3	http://www.ncbi.nlm.nih.gov/geo/query/acc.cgi?acc=GSM102563
727	GSM102564	expO	GSE2109	GPL570	GSM102564	0.015434	0.001512	-0.011473	0.005521	0.006025	0.008089	0.008113	0.00396	0.006547	2	2	2	4	http://www.ncbi.nlm.nih.gov/geo/query/acc.cgi?acc=GSM102564
728	GSM102566	expO	GSE2109	GPL570	GSM102566	0.005477	0.01183	0.000395	0.004405	0.000621	0.003981	0.001581	-0.001186	0.001249	1	1	2	3	http://www.ncbi.nlm.nih.gov/geo/query/acc.cgi?acc=GSM102566
729	GSM102567	expO	GSE2109	GPL570	GSM102567	-0.002877	0.014412	0.002	0.007014	0.003206	0.005644	0.005288	0.004356	0.004624	1	1	2	3	http://www.ncbi.nlm.nih.gov/geo/query/acc.cgi?acc=GSM102567
730	GSM102569	expO	GSE2109	GPL570	GSM102569	0.005182	0.010675	0.002695	0.01254	0.005026	0.006089	0.005104	0.00329	0.004877	1	1	2	3	http://www.ncbi.nlm.nih.gov/geo/query/acc.cgi?acc=GSM102569
731	GSM102571	expO	GSE2109	GPL570	GSM102571	-0.004466	0.016025	-0.000394	0.007881	0.002102	0.000946	0.001524	-0.000841	0.000933	1	1	2	3	http://www.ncbi.nlm.nih.gov/geo/query/acc.cgi?acc=GSM102571
732	GSM102573	expO	GSE2109	GPL570	GSM102573	0.01655	0.009559	-0.009214	0.005533	0.003755	0.004076	0.0021	0.000642	0.002643	1	2	2	3	http://www.ncbi.nlm.nih.gov/geo/query/acc.cgi?acc=GSM102573
733	GSM102576	expO	GSE2109	GPL570	GSM102576	-0.011404	0.001358	-0.002715	0.007158	0.003801	0.005776	0.005282	0.001999	0.004215	2	1	2	4	http://www.ncbi.nlm.nih.gov/geo/query/acc.cgi?acc=GSM102576
734	GSM102580	expO	GSE2109	GPL570	GSM102580	0.011146	0.010722	-0.005261	0.006907	0.002244	0.002818	0.003217	0.000524	0.002201	1	1	2	3	http://www.ncbi.nlm.nih.gov/geo/query/acc.cgi?acc=GSM102580
735	GSM102583	expO	GSE2109	GPL570	GSM102583	0.001165	0.007977	-0.005853	0.002434	0.000958	0.001839	-7.8e-05	-0.002486	5.8e-05	1	1	2	2	http://www.ncbi.nlm.nih.gov/geo/query/acc.cgi?acc=GSM102583
736	GSM117578	expO	GSE2109	GPL570	GSM117578	-0.003899	-0.000881	-0.001258	0.018063	0.003849	0.006038	0.005308	0.00166	0.004214	2	1	1	1	http://www.ncbi.nlm.nih.gov/geo/query/acc.cgi?acc=GSM117578
737	GSM117580	expO	GSE2109	GPL570	GSM117580	0.002733	0.0125	-0.005125	0.008286	0.002278	0.001965	-0.000769	-0.003588	-2.9e-05	1	1	2	2	http://www.ncbi.nlm.nih.gov/geo/query/acc.cgi?acc=GSM117580
738	GSM117581	expO	GSE2109	GPL570	GSM117581	0.017219	0.000782	-0.009605	0.005521	0.005572	0.008194	0.007563	0.002874	0.006051	2	2	2	4	http://www.ncbi.nlm.nih.gov/geo/query/acc.cgi?acc=GSM117581
739	GSM117584	expO	GSE2109	GPL570	GSM117584	0.004094	0.016572	2.8e-05	0.004969	0.000847	0.004009	0.001553	0.00192	0.002082	1	1	2	3	http://www.ncbi.nlm.nih.gov/geo/query/acc.cgi?acc=GSM117584
740	GSM117585	expO	GSE2109	GPL570	GSM117585	-0.008278	0.013526	0.005681	0.00541	0.005383	0.005735	0.005492	0.004924	0.005384	1	1	2	3	http://www.ncbi.nlm.nih.gov/geo/query/acc.cgi?acc=GSM117585
741	GSM117588	expO	GSE2109	GPL570	GSM117588	0.002795	0.014227	-0.001034	0.011292	-0.000391	0.005227	0.003326	0.001817	0.002495	1	1	2	3	http://www.ncbi.nlm.nih.gov/geo/query/acc.cgi?acc=GSM117588
742	GSM117639	expO	GSE2109	GPL570	GSM117639	-0.001936	0.009195	0.003334	0.005377	-0.000591	0.004033	0.002151	-0.007528	-0.000484	1	1	2	2	http://www.ncbi.nlm.nih.gov/geo/query/acc.cgi?acc=GSM117639
743	GSM117659	expO	GSE2109	GPL570	GSM117659	0.005536	0.016155	-0.010946	0.006996	0.002768	0.003523	0.002114	-0.001334	0.001768	1	2	2	3	http://www.ncbi.nlm.nih.gov/geo/query/acc.cgi?acc=GSM117659
744	GSM117660	expO	GSE2109	GPL570	GSM117660	-0.006042	0.017707	0.001857	0.005832	0.005179	0.004132	0.005362	-0.000262	0.003603	1	1	2	3	http://www.ncbi.nlm.nih.gov/geo/query/acc.cgi?acc=GSM117660
745	GSM117661	expO	GSE2109	GPL570	GSM117661	0.016083	0.000215	-0.016271	0.00546	0.003711	0.005513	0.005002	0.001694	0.00398	2	2	2	4	http://www.ncbi.nlm.nih.gov/geo/query/acc.cgi?acc=GSM117661
746	GSM117675	expO	GSE2109	GPL570	GSM117675	-0.007609	0.018052	0.003673	0.008475	0.0037	0.004697	0.004775	0.003175	0.004087	1	1	2	3	http://www.ncbi.nlm.nih.gov/geo/query/acc.cgi?acc=GSM117675
747	GSM117685	expO	GSE2109	GPL570	GSM117685	-0.007984	0.003837	-0.005331	0.009838	0.003683	0.004945	0.004095	0.001288	0.003503	2	1	2	4	http://www.ncbi.nlm.nih.gov/geo/query/acc.cgi?acc=GSM117685
748	GSM117686	expO	GSE2109	GPL570	GSM117686	-0.001694	0.014205	-0.003001	0.015198	0.004574	0.006703	0.004525	0.003824	0.004907	1	1	1	3	http://www.ncbi.nlm.nih.gov/geo/query/acc.cgi?acc=GSM117686
749	GSM117687	expO	GSE2109	GPL570	GSM117687	0.003691	0.014596	0.000733	0.006819	-0.000817	0.003128	0.001465	0.000366	0.001036	1	1	2	3	http://www.ncbi.nlm.nih.gov/geo/query/acc.cgi?acc=GSM117687
750	GSM117692	expO	GSE2109	GPL570	GSM117692	0.016081	0.001277	-0.010757	0.007823	0.00584	0.006655	0.005705	0.003613	0.005453	2	2	2	4	http://www.ncbi.nlm.nih.gov/geo/query/acc.cgi?acc=GSM117692
751	GSM117695	expO	GSE2109	GPL570	GSM117695	-0.001753	0.020652	0.007682	0.008517	0.00192	0.003229	-0.004147	-0.005706	-0.001176	1	1	2	2	http://www.ncbi.nlm.nih.gov/geo/query/acc.cgi?acc=GSM117695
752	GSM117719	expO	GSE2109	GPL570	GSM117719	0.003199	0.018036	-0.002991	0.007315	-0.001422	0.002962	-0.005982	-0.0077	-0.003036	1	1	2	2	http://www.ncbi.nlm.nih.gov/geo/query/acc.cgi?acc=GSM117719
753	GSM117730	expO	GSE2109	GPL570	GSM117730	0.018431	0.000809	-0.005796	0.008746	0.003968	0.005247	0.003472	0.001827	0.003629	2	1	2	4	http://www.ncbi.nlm.nih.gov/geo/query/acc.cgi?acc=GSM117730
754	GSM117745	expO	GSE2109	GPL570	GSM117745	0.019637	0.00374	-0.000853	0.005501	0.005006	0.006051	0.004125	0.002778	0.00449	2	1	2	4	http://www.ncbi.nlm.nih.gov/geo/query/acc.cgi?acc=GSM117745
755	GSM117758	expO	GSE2109	GPL570	GSM117758	0.016985	0.001512	-0.002628	0.008529	0.005827	0.007587	0.007191	0.005009	0.006404	2	1	2	4	http://www.ncbi.nlm.nih.gov/geo/query/acc.cgi?acc=GSM117758
756	GSM117759	expO	GSE2109	GPL570	GSM117759	-0.008375	0.015211	0.005978	0.007492	0.002043	0.003027	0.002548	0.001009	0.002157	1	1	2	3	http://www.ncbi.nlm.nih.gov/geo/query/acc.cgi?acc=GSM117759
757	GSM117761	expO	GSE2109	GPL570	GSM117761	0.01646	0.003934	-0.001534	0.003822	0.002427	0.004854	0.003487	0.001116	0.002971	2	1	2	4	http://www.ncbi.nlm.nih.gov/geo/query/acc.cgi?acc=GSM117761
758	GSM117766	expO	GSE2109	GPL570	GSM117766	-0.004187	0.012805	-0.008267	0.006268	0.001702	0.00462	0.003215	-0.002242	0.001824	1	2	2	3	http://www.ncbi.nlm.nih.gov/geo/query/acc.cgi?acc=GSM117766
759	GSM117777	expO	GSE2109	GPL570	GSM117777	-0.000527	0.017551	0.003663	0.008328	0.005429	0.005929	0.003848	0.003426	0.004658	1	1	2	3	http://www.ncbi.nlm.nih.gov/geo/query/acc.cgi?acc=GSM117777
760	GSM137895	expO	GSE2109	GPL570	GSM137895	0.003921	0.014732	0.000354	0.006508	0.004411	0.005555	0.00433	0.000681	0.003744	1	1	2	3	http://www.ncbi.nlm.nih.gov/geo/query/acc.cgi?acc=GSM137895
761	GSM137896	expO	GSE2109	GPL570	GSM137896	0.010193	0.012719	0.001984	0.003548	0.003548	0.004691	-0.00015	0.000271	0.00209	1	1	2	3	http://www.ncbi.nlm.nih.gov/geo/query/acc.cgi?acc=GSM137896
762	GSM137898	expO	GSE2109	GPL570	GSM137898	0.005894	0.00534	5.5e-05	0.006807	2.8e-05	0.003237	0.001024	-0.001079	0.000803	2	1	2	4	http://www.ncbi.nlm.nih.gov/geo/query/acc.cgi?acc=GSM137898
763	GSM137900	expO	GSE2109	GPL570	GSM137900	0.006825	0.007314	-0.00855	0.017641	0.001828	0.003142	0.002395	-0.011074	-0.000927	2	2	1	1	http://www.ncbi.nlm.nih.gov/geo/query/acc.cgi?acc=GSM137900
764	GSM137903	expO	GSE2109	GPL570	GSM137903	-0.002032	0.01557	-0.002032	0.007468	0.00314	0.004539	0.004328	0.000422	0.003107	1	1	2	3	http://www.ncbi.nlm.nih.gov/geo/query/acc.cgi?acc=GSM137903
765	GSM137924	expO	GSE2109	GPL570	GSM137924	0.00098	0.00849	-0.003048	0.004027	0.004572	0.005034	0.00615	0.001469	0.004306	1	1	2	3	http://www.ncbi.nlm.nih.gov/geo/query/acc.cgi?acc=GSM137924
766	GSM137925	expO	GSE2109	GPL570	GSM137925	0.000779	0.018413	0.003376	0.00735	0.002	0.001273	-0.005142	-0.001273	-0.000785	1	1	2	2	http://www.ncbi.nlm.nih.gov/geo/query/acc.cgi?acc=GSM137925
767	GSM137936	expO	GSE2109	GPL570	GSM137936	0.017499	-0.003852	-0.001586	0.007276	0.00559	0.006748	0.005665	0.003248	0.005313	2	1	2	4	http://www.ncbi.nlm.nih.gov/geo/query/acc.cgi?acc=GSM137936
768	GSM137937	expO	GSE2109	GPL570	GSM137937	-0.005622	0.01638	0.001406	0.006947	0.001973	0.003811	0.003406	-0.003703	0.001372	1	1	2	3	http://www.ncbi.nlm.nih.gov/geo/query/acc.cgi?acc=GSM137937
769	GSM137939	expO	GSE2109	GPL570	GSM137939	-0.000959	0.017282	-0.0082	0.01042	0.001261	0.003078	0.003078	0.001161	0.002145	1	2	2	3	http://www.ncbi.nlm.nih.gov/geo/query/acc.cgi?acc=GSM137939
770	GSM137943	expO	GSE2109	GPL570	GSM137943	-0.009918	0.0193	0.0028	0.003693	-0.000179	0.004944	-0.00548	-0.006433	-0.001787	1	1	2	2	http://www.ncbi.nlm.nih.gov/geo/query/acc.cgi?acc=GSM137943
771	GSM137944	expO	GSE2109	GPL570	GSM137944	-0.000598	0.018404	0.003162	0.002393	0.004672	0.006325	0.005128	-0.001054	0.003768	1	1	2	3	http://www.ncbi.nlm.nih.gov/geo/query/acc.cgi?acc=GSM137944
772	GSM137950	expO	GSE2109	GPL570	GSM137950	0.004886	0.002197	2.7e-05	0.005377	0.002313	0.004886	0.003961	-0.002862	0.002075	2	1	2	4	http://www.ncbi.nlm.nih.gov/geo/query/acc.cgi?acc=GSM137950
773	GSM137953	expO	GSE2109	GPL570	GSM137953	-0.013006	0.018557	-0.002194	0.006529	0.003912	0.005736	0.004256	0.001665	0.003892	1	1	2	3	http://www.ncbi.nlm.nih.gov/geo/query/acc.cgi?acc=GSM137953
774	GSM137963	expO	GSE2109	GPL570	GSM137963	0.007002	0.016438	-0.01273	0.007278	-0.005812	0.002518	-0.003902	-0.002518	-0.002429	1	2	2	2	http://www.ncbi.nlm.nih.gov/geo/query/acc.cgi?acc=GSM137963
775	GSM137978	expO	GSE2109	GPL570	GSM137978	0.008099	0.014594	1.3e-05	0.006136	-2.8e-05	0.002101	-2.2e-05	-0.006053	-0.001001	1	1	2	2	http://www.ncbi.nlm.nih.gov/geo/query/acc.cgi?acc=GSM137978
776	GSM137984	expO	GSE2109	GPL570	GSM137984	0.00452	0.002854	-0.001793	0.006844	0.001465	0.004015	0.003435	-0.000152	0.002191	2	1	2	4	http://www.ncbi.nlm.nih.gov/geo/query/acc.cgi?acc=GSM137984
777	GSM137987	expO	GSE2109	GPL570	GSM137987	-0.008587	0.016047	0.005007	0.009939	0.004907	0.006534	0.004832	0.003279	0.004888	1	1	2	3	http://www.ncbi.nlm.nih.gov/geo/query/acc.cgi?acc=GSM137987
778	GSM137988	expO	GSE2109	GPL570	GSM137988	0.000673	0.003619	-0.000209	0.01647	0.002018	0.005706	0.003804	0.000974	0.003125	2	1	1	1	http://www.ncbi.nlm.nih.gov/geo/query/acc.cgi?acc=GSM137988
779	GSM137989	expO	GSE2109	GPL570	GSM137989	0.008864	0.003718	-0.003078	0.004949	0.005786	0.006598	0.005244	0.00453	0.00554	2	1	2	4	http://www.ncbi.nlm.nih.gov/geo/query/acc.cgi?acc=GSM137989
780	GSM137991	expO	GSE2109	GPL570	GSM137991	-0.006471	0.002173	-0.000143	0.015498	0.003343	0.005922	0.004704	0.002531	0.004125	2	1	1	1	http://www.ncbi.nlm.nih.gov/geo/query/acc.cgi?acc=GSM137991
781	GSM137994	expO	GSE2109	GPL570	GSM137994	-0.009131	0.018439	0.001387	0.004465	0.001867	0.002699	-0.002976	-8e-06	0.000396	1	1	2	3	http://www.ncbi.nlm.nih.gov/geo/query/acc.cgi?acc=GSM137994
782	GSM138011	expO	GSE2109	GPL570	GSM138011	0.015908	0.001108	-0.008081	0.004479	0.006465	0.008427	0.00815	0.004895	0.006984	2	2	2	4	http://www.ncbi.nlm.nih.gov/geo/query/acc.cgi?acc=GSM138011
783	GSM138014	expO	GSE2109	GPL570	GSM138014	-0.012212	0.016575	0.007255	0.005654	0.00315	0.003898	0.00346	0.002143	0.003163	1	1	2	3	http://www.ncbi.nlm.nih.gov/geo/query/acc.cgi?acc=GSM138014
784	GSM138027	expO	GSE2109	GPL570	GSM138027	-0.007677	0.018241	0.009824	0.009701	0.002937	0.003777	-0.003925	-0.001777	0.000253	1	1	2	2	http://www.ncbi.nlm.nih.gov/geo/query/acc.cgi?acc=GSM138027
785	GSM138028	expO	GSE2109	GPL570	GSM138028	0.005972	0.002687	-0.001523	0.008868	0.006151	0.007046	0.002926	0.000358	0.00412	2	1	2	4	http://www.ncbi.nlm.nih.gov/geo/query/acc.cgi?acc=GSM138028
786	GSM138031	expO	GSE2109	GPL570	GSM138031	0.005317	0.010778	0.003021	0.00735	0.00215	0.003602	-0.005433	-0.000407	-2.2e-05	1	1	2	2	http://www.ncbi.nlm.nih.gov/geo/query/acc.cgi?acc=GSM138031
787	GSM138035	expO	GSE2109	GPL570	GSM138035	-0.013879	0.001246	-0.00197	0.017124	0.003709	0.007244	0.004607	0.002927	0.004622	2	1	1	1	http://www.ncbi.nlm.nih.gov/geo/query/acc.cgi?acc=GSM138035
788	GSM138041	expO	GSE2109	GPL570	GSM138041	-0.009676	0.01386	-0.000667	0.016658	0.003799	0.00598	0.004851	0.000642	0.003818	1	1	1	3	http://www.ncbi.nlm.nih.gov/geo/query/acc.cgi?acc=GSM138041
789	GSM138049	expO	GSE2109	GPL570	GSM138049	-0.006181	0.016368	0.003313	0.007442	0.00497	0.0067	0.005835	0.003536	0.00526	1	1	2	3	http://www.ncbi.nlm.nih.gov/geo/query/acc.cgi?acc=GSM138049
790	GSM138051	expO	GSE2109	GPL570	GSM138051	0.00469	0.003386	-0.001915	0.004579	0.002276	0.004218	0.004302	0.000194	0.002747	2	1	2	4	http://www.ncbi.nlm.nih.gov/geo/query/acc.cgi?acc=GSM138051
791	GSM138054	expO	GSE2109	GPL570	GSM138054	0.006322	0.0124	0.00331	0.006431	0.000678	0.004993	0.002578	-0.00114	0.001777	1	1	2	3	http://www.ncbi.nlm.nih.gov/geo/query/acc.cgi?acc=GSM138054
792	GSM152564	expO	GSE2109	GPL570	GSM152564	0.016892	-0.001515	-0.006509	0.006558	0.007428	0.009887	0.011303	0.008297	0.009229	2	1	2	4	http://www.ncbi.nlm.nih.gov/geo/query/acc.cgi?acc=GSM152564
793	GSM152569	expO	GSE2109	GPL570	GSM152569	-0.001646	0.017387	0.004409	0.002329	0.003353	0.004285	0.002981	-0.000404	0.002554	1	1	2	3	http://www.ncbi.nlm.nih.gov/geo/query/acc.cgi?acc=GSM152569
794	GSM152570	expO	GSE2109	GPL570	GSM152570	0.009619	0.011208	0.000613	0.014414	0.00223	0.003959	0.002732	0.000139	0.002265	1	1	1	3	http://www.ncbi.nlm.nih.gov/geo/query/acc.cgi?acc=GSM152570
795	GSM152571	expO	GSE2109	GPL570	GSM152571	-0.002228	0.01301	0.008444	0.007976	-0.001898	0.00198	-0.002971	-0.005171	-0.002015	1	1	2	2	http://www.ncbi.nlm.nih.gov/geo/query/acc.cgi?acc=GSM152571
796	GSM152576	expO	GSE2109	GPL570	GSM152576	0.00643	0.012712	0.003449	0.010692	0.002365	0.003449	0.000246	0.000641	0.001675	1	1	2	3	http://www.ncbi.nlm.nih.gov/geo/query/acc.cgi?acc=GSM152576
797	GSM152585	expO	GSE2109	GPL570	GSM152585	-0.013685	0.015392	0.012143	0.007847	0.003277	0.005755	0.004818	0.002836	0.004171	1	1	2	3	http://www.ncbi.nlm.nih.gov/geo/query/acc.cgi?acc=GSM152585
798	GSM152590	expO	GSE2109	GPL570	GSM152590	-0.002752	0.004244	-0.001132	0.003164	-0.003653	0.002006	-0.004862	-0.003113	-0.002406	2	1	2	4	http://www.ncbi.nlm.nih.gov/geo/query/acc.cgi?acc=GSM152590
799	GSM152605	expO	GSE2109	GPL570	GSM152605	0.001997	0.015003	0.001971	0.008723	0.000473	0.001603	-0.000604	-0.000893	0.000145	1	1	2	2	http://www.ncbi.nlm.nih.gov/geo/query/acc.cgi?acc=GSM152605
800	GSM152615	expO	GSE2109	GPL570	GSM152615	0.009601	0.011792	0.003626	0.010723	0.002139	0.003392	0.002948	-0.001774	0.001676	1	1	2	3	http://www.ncbi.nlm.nih.gov/geo/query/acc.cgi?acc=GSM152615
801	GSM152616	expO	GSE2109	GPL570	GSM152616	0.002822	0.015131	-0.009408	0.007788	0.004103	0.005593	0.002613	0.001542	0.003463	1	2	2	3	http://www.ncbi.nlm.nih.gov/geo/query/acc.cgi?acc=GSM152616
802	GSM152618	expO	GSE2109	GPL570	GSM152618	0.00635	0.011838	-0.000993	0.006638	0.001045	0.00311	0.002065	-0.001098	0.001281	1	1	2	3	http://www.ncbi.nlm.nih.gov/geo/query/acc.cgi?acc=GSM152618
803	GSM152620	expO	GSE2109	GPL570	GSM152620	-0.003918	0.015845	0.002204	0.012832	0.003943	0.005975	0.004873	0.002767	0.00439	1	1	2	3	http://www.ncbi.nlm.nih.gov/geo/query/acc.cgi?acc=GSM152620
804	GSM152621	expO	GSE2109	GPL570	GSM152621	0.005794	0.01608	-0.010337	0.006815	-0.003624	0.00319	0.001557	-0.006866	-0.001436	1	2	2	2	http://www.ncbi.nlm.nih.gov/geo/query/acc.cgi?acc=GSM152621
805	GSM152627	expO	GSE2109	GPL570	GSM152627	0.012916	0.004507	-0.002003	0.001792	0.003901	0.00659	0.005641	0.003137	0.004817	2	1	2	4	http://www.ncbi.nlm.nih.gov/geo/query/acc.cgi?acc=GSM152627
806	GSM152645	expO	GSE2109	GPL570	GSM152645	0.004315	0.016904	-0.008411	0.010005	0.002281	0.002831	-0.005827	-0.006019	-0.001684	1	2	2	2	http://www.ncbi.nlm.nih.gov/geo/query/acc.cgi?acc=GSM152645
807	GSM152661	expO	GSE2109	GPL570	GSM152661	0.001768	0.011608	-0.001768	0.009302	0.002178	0.002614	0.000794	-0.000282	0.001326	1	1	2	3	http://www.ncbi.nlm.nih.gov/geo/query/acc.cgi?acc=GSM152661
808	GSM152669	expO	GSE2109	GPL570	GSM152669	-0.007134	0.015883	-0.003405	0.009744	0.001964	0.006189	0.004797	0.002361	0.003828	1	1	2	3	http://www.ncbi.nlm.nih.gov/geo/query/acc.cgi?acc=GSM152669
809	GSM152678	expO	GSE2109	GPL570	GSM152678	0.010752	0.011972	-0.000693	0.008258	-0.000305	0.003187	0.000527	-0.000443	0.000741	1	1	2	3	http://www.ncbi.nlm.nih.gov/geo/query/acc.cgi?acc=GSM152678
810	GSM152680	expO	GSE2109	GPL570	GSM152680	0.002505	0.01437	0.001556	0.013685	0.003375	0.005458	0.005115	0.001397	0.003836	1	1	1	3	http://www.ncbi.nlm.nih.gov/geo/query/acc.cgi?acc=GSM152680
811	GSM152685	expO	GSE2109	GPL570	GSM152685	0.003895	0.016835	-0.001985	0.009699	0.001156	0.004347	0.003468	0.000653	0.002406	1	1	2	3	http://www.ncbi.nlm.nih.gov/geo/query/acc.cgi?acc=GSM152685
812	GSM152691	expO	GSE2109	GPL570	GSM152691	0.009048	0.014687	0.002857	0.006441	0.001855	0.002356	-2.5e-05	-0.000602	0.000896	1	1	2	3	http://www.ncbi.nlm.nih.gov/geo/query/acc.cgi?acc=GSM152691
813	GSM152698	expO	GSE2109	GPL570	GSM152698	-0.003413	-0.000573	-0.00938	0.004917	0.004845	0.006158	0.005967	0.002172	0.004785	2	2	2	4	http://www.ncbi.nlm.nih.gov/geo/query/acc.cgi?acc=GSM152698
814	GSM152699	expO	GSE2109	GPL570	GSM152699	0.003518	0.01477	0.001086	0.008148	-0.00044	0.001164	-0.000517	-0.008614	-0.002102	1	1	2	2	http://www.ncbi.nlm.nih.gov/geo/query/acc.cgi?acc=GSM152699
815	GSM152707	expO	GSE2109	GPL570	GSM152707	0.003321	0.013492	-0.000804	0.007914	0.002257	0.003762	0.003114	0.00096	0.002523	1	1	2	3	http://www.ncbi.nlm.nih.gov/geo/query/acc.cgi?acc=GSM152707
816	GSM152711	expO	GSE2109	GPL570	GSM152711	0.001991	0.003776	-0.007575	0.007941	0.001236	0.004875	0.003456	-6.9e-05	0.002374	2	1	2	4	http://www.ncbi.nlm.nih.gov/geo/query/acc.cgi?acc=GSM152711
817	GSM152713	expO	GSE2109	GPL570	GSM152713	0.007775	0.011991	0.002093	0.008911	-0.009659	0.002422	-0.003469	-0.009001	-0.004927	1	1	2	2	http://www.ncbi.nlm.nih.gov/geo/query/acc.cgi?acc=GSM152713
818	GSM152729	expO	GSE2109	GPL570	GSM152729	0.010366	0.01414	2.7e-05	0.007138	0.001149	0.003747	-0.001832	-0.007385	-0.00108	1	1	2	2	http://www.ncbi.nlm.nih.gov/geo/query/acc.cgi?acc=GSM152729
819	GSM152753	expO	GSE2109	GPL570	GSM152753	0.018334	0.003854	-0.002188	0.007136	0.005833	0.007162	0.00612	0.006068	0.006296	2	1	2	4	http://www.ncbi.nlm.nih.gov/geo/query/acc.cgi?acc=GSM152753
820	GSM152759	expO	GSE2109	GPL570	GSM152759	-0.00085	0.019675	0.000876	0.009271	-0.001468	0.002601	-0.000695	-0.006824	-0.001597	1	1	2	2	http://www.ncbi.nlm.nih.gov/geo/query/acc.cgi?acc=GSM152759
821	GSM152761	expO	GSE2109	GPL570	GSM152761	0.001865	0.00028	-0.000303	0.014596	0.003334	0.005759	0.005433	0.002658	0.004296	2	1	1	1	http://www.ncbi.nlm.nih.gov/geo/query/acc.cgi?acc=GSM152761
822	GSM152766	expO	GSE2109	GPL570	GSM152766	0.002339	0.007852	-0.002437	0.008099	0.001698	0.004062	0.000788	0.002486	0.002259	1	1	2	3	http://www.ncbi.nlm.nih.gov/geo/query/acc.cgi?acc=GSM152766
823	GSM152768	expO	GSE2109	GPL570	GSM152768	0.00594	0.004239	-0.000628	0.005992	0.003585	0.003951	0.004867	0.002303	0.003677	2	1	2	4	http://www.ncbi.nlm.nih.gov/geo/query/acc.cgi?acc=GSM152768
824	GSM152775	expO	GSE2109	GPL570	GSM152775	-0.009398	0.017078	-0.00373	0.009447	0.002012	0.004122	0.002405	0.001963	0.002625	1	1	2	3	http://www.ncbi.nlm.nih.gov/geo/query/acc.cgi?acc=GSM152775
825	GSM152776	expO	GSE2109	GPL570	GSM152776	-0.003831	0.017683	-0.003266	0.008571	0.002775	0.004544	0.003217	0.000614	0.002788	1	1	2	3	http://www.ncbi.nlm.nih.gov/geo/query/acc.cgi?acc=GSM152776
826	GSM152781	expO	GSE2109	GPL570	GSM152781	0.004842	0.016351	0.000344	0.006932	-0.000159	0.002752	0.000423	1e-05	0.000757	1	1	2	3	http://www.ncbi.nlm.nih.gov/geo/query/acc.cgi?acc=GSM152781
827	GSM152782	expO	GSE2109	GPL570	GSM152782	-0.002152	0.007263	0.002152	0.008046	0.00247	0.004622	0.001883	0.001908	0.002721	2	1	2	4	http://www.ncbi.nlm.nih.gov/geo/query/acc.cgi?acc=GSM152782
828	GSM152803	expO	GSE2109	GPL570	GSM152803	0.003923	0.011604	-0.001253	0.009588	-0.001062	0.002043	0.000218	-0.008608	-0.001852	1	1	2	2	http://www.ncbi.nlm.nih.gov/geo/query/acc.cgi?acc=GSM152803
829	GSM179780	expO	GSE2109	GPL570	GSM179780	-0.007165	0.010965	0.000102	0.003978	0.005661	0.006681	0.005865	0.004768	0.005744	1	1	2	3	http://www.ncbi.nlm.nih.gov/geo/query/acc.cgi?acc=GSM179780
830	GSM179791	expO	GSE2109	GPL570	GSM179791	-0.002943	0.014143	-0.002214	0.00784	0.003125	0.004219	0.003152	0.000495	0.002748	1	1	2	3	http://www.ncbi.nlm.nih.gov/geo/query/acc.cgi?acc=GSM179791
831	GSM179806	expO	GSE2109	GPL570	GSM179806	0.006574	0.010617	0.003469	0.008452	0.002452	0.004435	0.002713	0.00107	0.002668	1	1	2	3	http://www.ncbi.nlm.nih.gov/geo/query/acc.cgi?acc=GSM179806
832	GSM179829	expO	GSE2109	GPL570	GSM179829	-0.001555	0.00453	-0.002795	0.009195	0.00302	0.005499	0.004665	0.002998	0.004045	2	1	2	4	http://www.ncbi.nlm.nih.gov/geo/query/acc.cgi?acc=GSM179829
833	GSM179835	expO	GSE2109	GPL570	GSM179835	0.003812	0.009931	0.001204	0.006696	0.005141	0.005693	0.005994	0.002809	0.004909	1	1	2	3	http://www.ncbi.nlm.nih.gov/geo/query/acc.cgi?acc=GSM179835
834	GSM179837	expO	GSE2109	GPL570	GSM179837	0.012241	0.001355	-0.001079	0.007425	0.006321	0.009181	0.009181	0.00587	0.007638	2	1	2	4	http://www.ncbi.nlm.nih.gov/geo/query/acc.cgi?acc=GSM179837
835	GSM179841	expO	GSE2109	GPL570	GSM179841	0.017001	0.002546	-0.001046	0.007796	0.005228	0.006728	0.006364	0.004341	0.005665	2	1	2	4	http://www.ncbi.nlm.nih.gov/geo/query/acc.cgi?acc=GSM179841
836	GSM179854	expO	GSE2109	GPL570	GSM179854	0.007876	0.004577	-0.008457	0.009526	0.003044	0.005158	0.004879	0.001022	0.003526	2	2	2	4	http://www.ncbi.nlm.nih.gov/geo/query/acc.cgi?acc=GSM179854
837	GSM179861	expO	GSE2109	GPL570	GSM179861	0.001141	0.003303	-0.008718	0.015761	0.003983	0.004274	0.003837	0.003036	0.003782	2	2	1	1	http://www.ncbi.nlm.nih.gov/geo/query/acc.cgi?acc=GSM179861
838	GSM179862	expO	GSE2109	GPL570	GSM179862	0.00022	0.011371	0.00305	0.009345	0.001513	0.001976	-0.000439	-0.00144	0.000403	1	1	2	3	http://www.ncbi.nlm.nih.gov/geo/query/acc.cgi?acc=GSM179862
839	GSM179863	expO	GSE2109	GPL570	GSM179863	0.003494	0.015307	0.010758	0.009627	0.003821	0.004977	0.003871	0.001609	0.00357	1	1	2	3	http://www.ncbi.nlm.nih.gov/geo/query/acc.cgi?acc=GSM179863
840	GSM179885	expO	GSE2109	GPL570	GSM179885	0.015098	0.000859	-0.008897	0.00675	0.004031	0.004651	0.004222	0.001789	0.003673	2	2	2	4	http://www.ncbi.nlm.nih.gov/geo/query/acc.cgi?acc=GSM179885
841	GSM179886	expO	GSE2109	GPL570	GSM179886	0.006128	0.007372	-0.002583	0.009485	0.004132	0.006339	0.006339	0.001808	0.004654	2	1	2	4	http://www.ncbi.nlm.nih.gov/geo/query/acc.cgi?acc=GSM179886
842	GSM179891	expO	GSE2109	GPL570	GSM179891	0.003678	0.015913	0.001608	0.007657	0.00109	0.003597	0.002616	0.00188	0.002296	1	1	2	3	http://www.ncbi.nlm.nih.gov/geo/query/acc.cgi?acc=GSM179891
843	GSM179892	expO	GSE2109	GPL570	GSM179892	0.006369	0.005211	-0.003071	0.008786	0.001108	0.003348	0.00287	-0.005262	0.000516	2	1	2	4	http://www.ncbi.nlm.nih.gov/geo/query/acc.cgi?acc=GSM179892
844	GSM179895	expO	GSE2109	GPL570	GSM179895	0.002855	0.012453	-0.000816	0.019364	0.002687	0.002855	0.003431	0.00108	0.002513	1	1	1	3	http://www.ncbi.nlm.nih.gov/geo/query/acc.cgi?acc=GSM179895
845	GSM179896	expO	GSE2109	GPL570	GSM179896	-0.001266	0.011839	0.001415	0.015165	0.00072	0.000869	0.000521	-0.008588	-0.00162	1	1	1	3	http://www.ncbi.nlm.nih.gov/geo/query/acc.cgi?acc=GSM179896
846	GSM179898	expO	GSE2109	GPL570	GSM179898	0.008326	0.009448	-0.000705	0.006107	-2.6e-05	0.002375	0.000652	-0.005481	-0.00062	1	1	2	2	http://www.ncbi.nlm.nih.gov/geo/query/acc.cgi?acc=GSM179898
847	GSM179902	expO	GSE2109	GPL570	GSM179902	0.004939	0.003686	-0.004399	0.00521	0.006979	0.008478	0.007937	0.006365	0.00744	2	1	2	4	http://www.ncbi.nlm.nih.gov/geo/query/acc.cgi?acc=GSM179902
848	GSM179919	expO	GSE2109	GPL570	GSM179919	0.013156	0.00193	-0.00598	0.005654	0.00473	0.005056	0.005273	0.001522	0.004145	2	1	2	4	http://www.ncbi.nlm.nih.gov/geo/query/acc.cgi?acc=GSM179919
849	GSM179932	expO	GSE2109	GPL570	GSM179932	0.008346	0.000682	-0.004664	0.008946	0.003573	0.004636	0.004282	0.001445	0.003484	2	1	2	4	http://www.ncbi.nlm.nih.gov/geo/query/acc.cgi?acc=GSM179932
850	GSM179933	expO	GSE2109	GPL570	GSM179933	0.006804	0.00457	-0.002388	0.018152	-0.000128	0.003312	0.00285	-0.001309	0.001181	2	1	1	1	http://www.ncbi.nlm.nih.gov/geo/query/acc.cgi?acc=GSM179933
851	GSM179946	expO	GSE2109	GPL570	GSM179946	-0.00936	0.009428	0.002237	0.018171	0.004315	0.008332	0.009268	0.003424	0.006335	1	1	1	3	http://www.ncbi.nlm.nih.gov/geo/query/acc.cgi?acc=GSM179946
852	GSM179950	expO	GSE2109	GPL570	GSM179950	0.001009	0.017977	0.00058	0.010287	0.00063	0.003379	0.000857	2.2e-05	0.001222	1	1	2	3	http://www.ncbi.nlm.nih.gov/geo/query/acc.cgi?acc=GSM179950
853	GSM179957	expO	GSE2109	GPL570	GSM179957	0.004652	0.016035	0.002521	0.007823	0.002469	0.00408	0.003638	0.001507	0.002923	1	1	2	3	http://www.ncbi.nlm.nih.gov/geo/query/acc.cgi?acc=GSM179957
854	GSM50034	New York	GSE2603	GPL96	GSM50034	-0.010673	0.004009	-0.012488	0.018286	0.00233	0.005066	0.003522	-0.000325	0.002648	2	2	1	1	http://www.ncbi.nlm.nih.gov/geo/query/acc.cgi?acc=GSM50034
855	GSM50035	New York	GSE2603	GPL96	GSM50035	0.014907	0.002278	-0.014907	0.006401	0.002249	0.005738	0.005161	0.000807	0.003489	2	2	2	4	http://www.ncbi.nlm.nih.gov/geo/query/acc.cgi?acc=GSM50035
856	GSM50036	New York	GSE2603	GPL96	GSM50036	0.000598	0.010459	0.000571	0.003722	0.001168	0.002717	0.002282	-0.001413	0.001189	1	1	2	3	http://www.ncbi.nlm.nih.gov/geo/query/acc.cgi?acc=GSM50036
857	GSM50037	New York	GSE2603	GPL96	GSM50037	-0.001116	0.012219	-0.010936	0.007644	0.002009	0.001423	0.000335	0.001562	0.001332	1	2	2	3	http://www.ncbi.nlm.nih.gov/geo/query/acc.cgi?acc=GSM50037
858	GSM50038	New York	GSE2603	GPL96	GSM50038	-0.004003	0.017429	-0.012935	0.009613	0.002151	0.003758	0.002369	5.4e-05	0.002083	1	2	2	3	http://www.ncbi.nlm.nih.gov/geo/query/acc.cgi?acc=GSM50038
859	GSM50039	New York	GSE2603	GPL96	GSM50039	-0.006459	0.014248	-0.002329	0.005239	0.002356	0.003604	0.001552	-0.000721	0.001698	1	1	2	3	http://www.ncbi.nlm.nih.gov/geo/query/acc.cgi?acc=GSM50039
860	GSM50040	New York	GSE2603	GPL96	GSM50040	0.012227	0.00166	-0.013915	0.005533	0.005173	0.005311	0.004288	0.001494	0.004066	2	2	2	4	http://www.ncbi.nlm.nih.gov/geo/query/acc.cgi?acc=GSM50040
861	GSM50041	New York	GSE2603	GPL96	GSM50041	0.010252	0.000864	-0.014946	0.005702	0.002822	0.004924	0.004032	0.000461	0.00306	2	2	2	4	http://www.ncbi.nlm.nih.gov/geo/query/acc.cgi?acc=GSM50041
862	GSM50042	New York	GSE2603	GPL96	GSM50042	0.000759	0.006271	-0.014426	0.020218	0.002109	0.001856	0.00374	0.001125	0.002207	2	2	1	1	http://www.ncbi.nlm.nih.gov/geo/query/acc.cgi?acc=GSM50042
863	GSM50043	New York	GSE2603	GPL96	GSM50043	-0.003841	0.014986	-0.014797	0.009495	0.002949	0.004328	0.003868	0.001704	0.003212	1	2	2	3	http://www.ncbi.nlm.nih.gov/geo/query/acc.cgi?acc=GSM50043
864	GSM50044	New York	GSE2603	GPL96	GSM50044	-0.001928	0.013856	-0.014903	0.010606	0.001515	0.004022	0.002672	-0.000606	0.001901	1	2	2	3	http://www.ncbi.nlm.nih.gov/geo/query/acc.cgi?acc=GSM50044
865	GSM50045	New York	GSE2603	GPL96	GSM50045	0.008494	-0.003529	-0.009271	0.006101	0.004456	0.005623	0.004097	0.001107	0.003821	2	2	2	4	http://www.ncbi.nlm.nih.gov/geo/query/acc.cgi?acc=GSM50045
866	GSM50046	New York	GSE2603	GPL96	GSM50046	0.011325	-0.000793	-0.018055	0.007988	0.003474	0.005553	0.003857	0.002462	0.003837	2	2	2	4	http://www.ncbi.nlm.nih.gov/geo/query/acc.cgi?acc=GSM50046
867	GSM50047	New York	GSE2603	GPL96	GSM50047	0.001659	0.015238	-0.000337	0.008462	0.001602	0.002643	0.002109	-0.00104	0.001329	1	1	2	3	http://www.ncbi.nlm.nih.gov/geo/query/acc.cgi?acc=GSM50047
868	GSM50048	New York	GSE2603	GPL96	GSM50048	0.011115	-0.000732	-0.014154	0.008611	0.004502	0.00605	0.004052	0.002251	0.004214	2	2	2	4	http://www.ncbi.nlm.nih.gov/geo/query/acc.cgi?acc=GSM50048
869	GSM50049	New York	GSE2603	GPL96	GSM50049	0.002761	0.011903	0.003378	0.010214	-0.001019	0.001555	-0.00134	-0.001609	-0.000603	1	1	2	2	http://www.ncbi.nlm.nih.gov/geo/query/acc.cgi?acc=GSM50049
870	GSM50050	New York	GSE2603	GPL96	GSM50050	0.007396	-0.002742	-0.010138	0.009916	0.002105	0.004764	0.003241	0.000249	0.00259	2	2	2	4	http://www.ncbi.nlm.nih.gov/geo/query/acc.cgi?acc=GSM50050
871	GSM50051	New York	GSE2603	GPL96	GSM50051	0.0081	0.010405	-8.9e-05	0.009045	-0.00204	0.001478	-0.006326	-0.001833	-0.00218	1	1	2	2	http://www.ncbi.nlm.nih.gov/geo/query/acc.cgi?acc=GSM50051
872	GSM50052	New York	GSE2603	GPL96	GSM50052	0.014678	-0.000124	-0.011544	0.004996	0.006299	0.006237	0.003041	0.002452	0.004507	2	2	2	4	http://www.ncbi.nlm.nih.gov/geo/query/acc.cgi?acc=GSM50052
873	GSM50053	New York	GSE2603	GPL96	GSM50053	-0.010841	0.017928	2e-06	0.006577	-0.001261	0.002462	-0.00042	-0.007568	-0.001697	1	1	2	2	http://www.ncbi.nlm.nih.gov/geo/query/acc.cgi?acc=GSM50053
874	GSM50054	New York	GSE2603	GPL96	GSM50054	0.010393	0.003109	-0.005547	0.001554	0.004115	0.004846	0.00317	0.003078	0.003802	2	1	2	4	http://www.ncbi.nlm.nih.gov/geo/query/acc.cgi?acc=GSM50054
875	GSM50055	New York	GSE2603	GPL96	GSM50055	0.014018	0.002313	-0.009392	0.005629	0.002536	0.00301	0.001644	-0.001031	0.00154	2	2	2	4	http://www.ncbi.nlm.nih.gov/geo/query/acc.cgi?acc=GSM50055
876	GSM50056	New York	GSE2603	GPL96	GSM50056	-0.010205	0.014164	-0.015084	0.009396	0.002454	0.004935	0.00382	0.000139	0.002837	1	2	2	3	http://www.ncbi.nlm.nih.gov/geo/query/acc.cgi?acc=GSM50056
877	GSM50057	New York	GSE2603	GPL96	GSM50057	0.017494	-0.001585	-0.014935	0.006091	0.001057	0.003226	0.003894	-0.002086	0.001523	2	2	2	4	http://www.ncbi.nlm.nih.gov/geo/query/acc.cgi?acc=GSM50057
878	GSM50058	New York	GSE2603	GPL96	GSM50058	-0.002653	-0.002329	-0.011584	0.003331	0.001769	0.005158	0.000354	-0.001002	0.00157	2	2	2	4	http://www.ncbi.nlm.nih.gov/geo/query/acc.cgi?acc=GSM50058
879	GSM50059	New York	GSE2603	GPL96	GSM50059	-0.001622	0.01645	-0.010729	0.010445	0.002476	0.00333	0.002704	0.002106	0.002654	1	2	2	3	http://www.ncbi.nlm.nih.gov/geo/query/acc.cgi?acc=GSM50059
880	GSM50060	New York	GSE2603	GPL96	GSM50060	-0.010986	0.000574	-0.011833	0.01156	0.001831	0.004181	0.003006	0.000164	0.002295	2	2	2	4	http://www.ncbi.nlm.nih.gov/geo/query/acc.cgi?acc=GSM50060
881	GSM50061	New York	GSE2603	GPL96	GSM50061	-0.011581	-8.6e-05	-0.01477	0.00046	0.002615	0.003937	0.000546	0.001149	0.002062	2	2	2	4	http://www.ncbi.nlm.nih.gov/geo/query/acc.cgi?acc=GSM50061
882	GSM50062	New York	GSE2603	GPL96	GSM50062	-0.009376	0.017671	-0.001914	0.008156	0.003412	0.004466	0.004439	0.000749	0.003266	1	1	2	3	http://www.ncbi.nlm.nih.gov/geo/query/acc.cgi?acc=GSM50062
883	GSM50063	New York	GSE2603	GPL96	GSM50063	-0.008288	0.001645	-0.015661	0.001432	0.003169	0.005606	0.004631	0.001493	0.003725	2	2	2	4	http://www.ncbi.nlm.nih.gov/geo/query/acc.cgi?acc=GSM50063
884	GSM50064	New York	GSE2603	GPL96	GSM50064	0.01302	-0.001097	-0.011375	0.005485	0.000779	0.002858	0.000318	-0.000982	0.000743	2	2	2	4	http://www.ncbi.nlm.nih.gov/geo/query/acc.cgi?acc=GSM50064
885	GSM50065	New York	GSE2603	GPL96	GSM50065	-0.003616	0.005039	-0.011615	0.019074	0.000883	0.002534	0.000797	-0.000427	0.000947	2	2	1	1	http://www.ncbi.nlm.nih.gov/geo/query/acc.cgi?acc=GSM50065
886	GSM50066	New York	GSE2603	GPL96	GSM50066	-0.007664	-0.000111	-0.015744	0.003582	0.000361	0.00311	0.000722	-0.000389	0.000951	2	2	2	4	http://www.ncbi.nlm.nih.gov/geo/query/acc.cgi?acc=GSM50066
887	GSM50067	New York	GSE2603	GPL96	GSM50067	0.015954	0.002005	-0.014774	0.00541	0.004668	0.005245	0.003735	0.002828	0.004119	2	2	2	4	http://www.ncbi.nlm.nih.gov/geo/query/acc.cgi?acc=GSM50067
888	GSM50068	New York	GSE2603	GPL96	GSM50068	-0.005137	0.013109	-0.005226	0.006643	0.001033	0.001476	0.000118	-0.000856	0.000443	1	1	2	3	http://www.ncbi.nlm.nih.gov/geo/query/acc.cgi?acc=GSM50068
889	GSM50069	New York	GSE2603	GPL96	GSM50069	0.005898	-0.000756	-0.016757	0.008409	0.003418	0.002601	-0.000121	0.00121	0.001777	2	2	2	4	http://www.ncbi.nlm.nih.gov/geo/query/acc.cgi?acc=GSM50069
890	GSM50070	New York	GSE2603	GPL96	GSM50070	-0.001219	0.000935	-0.010628	0.005385	0.001587	0.003146	0.003599	0.002692	0.002756	2	2	2	4	http://www.ncbi.nlm.nih.gov/geo/query/acc.cgi?acc=GSM50070
891	GSM50071	New York	GSE2603	GPL96	GSM50071	-0.010333	0.004294	-0.016317	0.006316	0.001551	0.002272	0.000693	-0.003186	0.000333	2	2	2	4	http://www.ncbi.nlm.nih.gov/geo/query/acc.cgi?acc=GSM50071
892	GSM50072	New York	GSE2603	GPL96	GSM50072	0.005572	0.003613	-0.014702	0.016991	0.002896	0.003338	0.002455	0.00069	0.002345	2	2	1	1	http://www.ncbi.nlm.nih.gov/geo/query/acc.cgi?acc=GSM50072
893	GSM50073	New York	GSE2603	GPL96	GSM50073	0.009092	2.9e-05	-0.014721	0.003868	0.00228	0.00482	0.003319	0.000577	0.002749	2	2	2	4	http://www.ncbi.nlm.nih.gov/geo/query/acc.cgi?acc=GSM50073
894	GSM50074	New York	GSE2603	GPL96	GSM50074	0.003323	0.012926	-0.00107	0.009772	-0.003239	0.000958	-0.009378	-0.004168	-0.003957	1	1	2	2	http://www.ncbi.nlm.nih.gov/geo/query/acc.cgi?acc=GSM50074
895	GSM50075	New York	GSE2603	GPL96	GSM50075	-0.000142	0.005056	-0.010396	0.002187	-0.000284	0.003494	0.001619	-0.003153	0.000419	2	2	2	4	http://www.ncbi.nlm.nih.gov/geo/query/acc.cgi?acc=GSM50075
896	GSM50076	New York	GSE2603	GPL96	GSM50076	-0.009347	0.016263	2.7e-05	0.010842	0.000748	0.003338	0.001522	-0.002056	0.000888	1	1	2	3	http://www.ncbi.nlm.nih.gov/geo/query/acc.cgi?acc=GSM50076
897	GSM50077	New York	GSE2603	GPL96	GSM50077	-0.010368	0.016545	-0.001007	0.010531	-0.000571	0.002259	0.00117	-0.002422	0.000109	1	1	2	2	http://www.ncbi.nlm.nih.gov/geo/query/acc.cgi?acc=GSM50077
898	GSM50078	New York	GSE2603	GPL96	GSM50078	-0.007931	0.00056	-0.015021	0.018188	0.000897	0.003559	0.001149	-0.000252	0.001338	2	2	1	1	http://www.ncbi.nlm.nih.gov/geo/query/acc.cgi?acc=GSM50078
899	GSM50079	New York	GSE2603	GPL96	GSM50079	0.011742	-0.002014	-0.013642	0.010012	0.001446	0.003375	0.00295	-0.00207	0.001425	2	2	2	4	http://www.ncbi.nlm.nih.gov/geo/query/acc.cgi?acc=GSM50079
900	GSM50080	New York	GSE2603	GPL96	GSM50080	0.004716	0.011873	0.000168	0.008898	-0.000281	0.00233	-0.00727	-0.001825	-0.001762	1	1	2	2	http://www.ncbi.nlm.nih.gov/geo/query/acc.cgi?acc=GSM50080
901	GSM50081	New York	GSE2603	GPL96	GSM50081	0.001701	0.015429	0.005691	0.008829	0.001819	0.003285	-0.000352	0.000909	0.001415	1	1	2	3	http://www.ncbi.nlm.nih.gov/geo/query/acc.cgi?acc=GSM50081
902	GSM50082	New York	GSE2603	GPL96	GSM50082	0.010192	0.009276	-0.000229	0.00962	-0.000744	0.001661	-0.000487	-0.0002	5.8e-05	1	1	2	2	http://www.ncbi.nlm.nih.gov/geo/query/acc.cgi?acc=GSM50082
903	GSM50083	New York	GSE2603	GPL96	GSM50083	-0.003383	0.017312	0.001015	0.009361	0.001833	0.004004	0.003271	-0.001945	0.001791	1	1	2	3	http://www.ncbi.nlm.nih.gov/geo/query/acc.cgi?acc=GSM50083
904	GSM50084	New York	GSE2603	GPL96	GSM50084	-0.010412	0.009224	-0.008913	0.008573	0.001132	0.003197	-0.000424	-0.00034	0.000891	1	2	2	3	http://www.ncbi.nlm.nih.gov/geo/query/acc.cgi?acc=GSM50084
905	GSM50085	New York	GSE2603	GPL96	GSM50085	-0.006724	0.01333	-0.002831	0.02147	0.003392	0.002772	-0.000118	0.002772	0.002204	1	1	1	3	http://www.ncbi.nlm.nih.gov/geo/query/acc.cgi?acc=GSM50085
906	GSM50086	New York	GSE2603	GPL96	GSM50086	-0.009262	0.011353	-0.010647	0.013092	0.003422	0.002906	0.004047	0.001983	0.003089	1	2	2	3	http://www.ncbi.nlm.nih.gov/geo/query/acc.cgi?acc=GSM50086
907	GSM50087	New York	GSE2603	GPL96	GSM50087	-0.010864	0.014074	0.00364	0.005045	0.001233	0.003956	0.002179	0.000516	0.001971	1	1	2	3	http://www.ncbi.nlm.nih.gov/geo/query/acc.cgi?acc=GSM50087
908	GSM50088	New York	GSE2603	GPL96	GSM50088	0.008783	0.015958	-0.00132	0.011079	-0.000172	0.001062	-0.008438	-0.005683	-0.003308	1	1	2	2	http://www.ncbi.nlm.nih.gov/geo/query/acc.cgi?acc=GSM50088
909	GSM50089	New York	GSE2603	GPL96	GSM50089	0.014419	0.004532	-0.013019	0.006145	9.1e-05	0.002555	-0.008548	-0.001703	-0.001901	2	2	2	4	http://www.ncbi.nlm.nih.gov/geo/query/acc.cgi?acc=GSM50089
910	GSM50090	New York	GSE2603	GPL96	GSM50090	-0.011056	0.010503	-0.001244	0.011084	0.001686	0.002349	-0.000857	0.000166	0.000836	1	1	2	3	http://www.ncbi.nlm.nih.gov/geo/query/acc.cgi?acc=GSM50090
911	GSM50091	New York	GSE2603	GPL96	GSM50091	-0.01006	0.017606	-0.012714	0.009646	0.004146	0.00398	0.003897	0.003206	0.003807	1	2	2	3	http://www.ncbi.nlm.nih.gov/geo/query/acc.cgi?acc=GSM50091
912	GSM50092	New York	GSE2603	GPL96	GSM50092	0.009504	0.007273	-0.013444	0.008113	0.000145	0.00113	0.002028	-0.000406	0.000724	2	2	2	4	http://www.ncbi.nlm.nih.gov/geo/query/acc.cgi?acc=GSM50092
913	GSM50093	New York	GSE2603	GPL96	GSM50093	0.015895	-0.001601	-0.012721	0.006725	0.004483	0.004978	0.003814	0.004367	0.004411	2	2	2	4	http://www.ncbi.nlm.nih.gov/geo/query/acc.cgi?acc=GSM50093
914	GSM50094	New York	GSE2603	GPL96	GSM50094	0.017473	-0.000546	-0.013105	0.008409	0.002785	0.005952	0.003522	0.001119	0.003344	2	2	2	4	http://www.ncbi.nlm.nih.gov/geo/query/acc.cgi?acc=GSM50094
915	GSM50095	New York	GSE2603	GPL96	GSM50095	0.000115	0.011918	-0.005543	0.009621	-0.000172	0.001723	-0.00158	-0.004107	-0.001034	1	1	2	2	http://www.ncbi.nlm.nih.gov/geo/query/acc.cgi?acc=GSM50095
916	GSM50096	New York	GSE2603	GPL96	GSM50096	0.009316	-0.000172	-0.010749	0.004643	0.003038	0.002694	0.003038	0.001204	0.002494	2	2	2	4	http://www.ncbi.nlm.nih.gov/geo/query/acc.cgi?acc=GSM50096
917	GSM50097	New York	GSE2603	GPL96	GSM50097	0.000545	0.01532	-0.000316	0.008521	0.000574	0.003873	0.000602	0.00043	0.00137	1	1	2	3	http://www.ncbi.nlm.nih.gov/geo/query/acc.cgi?acc=GSM50097
918	GSM50098	New York	GSE2603	GPL96	GSM50098	0.00122	0.01444	0.002525	0.006298	-0.000511	0.001957	-0.001957	-0.002837	-0.000837	1	1	2	2	http://www.ncbi.nlm.nih.gov/geo/query/acc.cgi?acc=GSM50098
919	GSM50099	New York	GSE2603	GPL96	GSM50099	-0.011233	0.010202	-0.003907	0.014	0.000326	0.002388	0.002496	0.000271	0.00137	1	1	1	3	http://www.ncbi.nlm.nih.gov/geo/query/acc.cgi?acc=GSM50099
920	GSM50100	New York	GSE2603	GPL96	GSM50100	0.009674	0.014987	-0.001993	0.007566	0.001242	0.000404	-0.002714	-0.002628	-0.000924	1	1	2	2	http://www.ncbi.nlm.nih.gov/geo/query/acc.cgi?acc=GSM50100
921	GSM50101	New York	GSE2603	GPL96	GSM50101	-0.009127	0.016137	0.000143	0.008813	0.000458	0.003147	0.000944	-0.00103	0.00088	1	1	2	3	http://www.ncbi.nlm.nih.gov/geo/query/acc.cgi?acc=GSM50101
922	GSM50102	New York	GSE2603	GPL96	GSM50102	0.010252	-0.003113	-0.013164	0.005568	0.003198	0.006254	0.003769	0.003684	0.004226	2	2	2	4	http://www.ncbi.nlm.nih.gov/geo/query/acc.cgi?acc=GSM50102
923	GSM50103	New York	GSE2603	GPL96	GSM50103	0.014504	-0.001782	-0.016533	0.017356	0.001453	0.004332	0.003208	-0.000439	0.002139	2	2	1	1	http://www.ncbi.nlm.nih.gov/geo/query/acc.cgi?acc=GSM50103
924	GSM50104	New York	GSE2603	GPL96	GSM50104	0.011165	0.011505	-0.010204	0.007406	-0.007632	0.002007	-0.001018	-0.005371	-0.003004	1	2	2	2	http://www.ncbi.nlm.nih.gov/geo/query/acc.cgi?acc=GSM50104
925	GSM50105	New York	GSE2603	GPL96	GSM50105	-0.008425	0.007932	-0.013665	0.018905	0.000203	0.003069	-0.000376	-0.001592	0.000326	1	2	1	3	http://www.ncbi.nlm.nih.gov/geo/query/acc.cgi?acc=GSM50105
926	GSM50106	New York	GSE2603	GPL96	GSM50106	-0.00178	-0.007341	-0.015154	0.004282	0.00178	0.004866	0.003726	0.000806	0.002795	2	2	2	4	http://www.ncbi.nlm.nih.gov/geo/query/acc.cgi?acc=GSM50106
927	GSM50107	New York	GSE2603	GPL96	GSM50107	0.017381	-0.001053	-0.013112	0.008344	0.004796	0.00815	0.007402	0.003659	0.006002	2	2	2	4	http://www.ncbi.nlm.nih.gov/geo/query/acc.cgi?acc=GSM50107
928	GSM50108	New York	GSE2603	GPL96	GSM50108	0.000962	0.013529	0.000302	0.007892	0.001347	0.004207	0.00374	-0.000192	0.002276	1	1	2	3	http://www.ncbi.nlm.nih.gov/geo/query/acc.cgi?acc=GSM50108
929	GSM50109	New York	GSE2603	GPL96	GSM50109	0.003663	0.015374	-0.002326	0.00762	0.000321	0.002513	0.000722	-0.000401	0.000789	1	1	2	3	http://www.ncbi.nlm.nih.gov/geo/query/acc.cgi?acc=GSM50109
930	GSM50110	New York	GSE2603	GPL96	GSM50110	0.011302	0.007535	-0.01184	0.002819	0.002742	0.004024	0.001871	0.000179	0.002204	1	2	2	3	http://www.ncbi.nlm.nih.gov/geo/query/acc.cgi?acc=GSM50110
931	GSM50111	New York	GSE2603	GPL96	GSM50111	-0.001667	0.014879	-0.010382	0.009397	-0.000429	0.001314	-0.000404	-0.005128	-0.001162	1	2	2	2	http://www.ncbi.nlm.nih.gov/geo/query/acc.cgi?acc=GSM50111
932	GSM50112	New York	GSE2603	GPL96	GSM50112	0.003663	0.001612	-0.015456	0.006324	0.00398	0.00459	0.003321	0.00188	0.003443	2	2	2	4	http://www.ncbi.nlm.nih.gov/geo/query/acc.cgi?acc=GSM50112
933	GSM50113	New York	GSE2603	GPL96	GSM50113	0.000413	0.011559	0.0017	0.009276	-0.008086	0.000753	-0.001967	-0.0051	-0.0036	1	1	2	2	http://www.ncbi.nlm.nih.gov/geo/query/acc.cgi?acc=GSM50113
934	GSM50114	New York	GSE2603	GPL96	GSM50114	-0.001515	0.015801	-0.000835	0.010266	-0.001979	0.002752	-0.004484	-0.006834	-0.002636	1	1	2	2	http://www.ncbi.nlm.nih.gov/geo/query/acc.cgi?acc=GSM50114
935	GSM50115	New York	GSE2603	GPL96	GSM50115	0.002097	0.011817	0.001381	0.006471	0.002123	0.002328	0.001995	-0.000691	0.001439	1	1	2	3	http://www.ncbi.nlm.nih.gov/geo/query/acc.cgi?acc=GSM50115
936	GSM50116	New York	GSE2603	GPL96	GSM50116	0.007594	0.010922	-0.012515	0.019995	-0.001735	0.002531	-0.002531	-0.001906	-0.00091	1	2	1	3	http://www.ncbi.nlm.nih.gov/geo/query/acc.cgi?acc=GSM50116
937	GSM50117	New York	GSE2603	GPL96	GSM50117	-0.009372	0.011176	-0.012674	0.01557	0.002642	0.002997	0.001016	-0.000203	0.001613	1	2	1	3	http://www.ncbi.nlm.nih.gov/geo/query/acc.cgi?acc=GSM50117
938	GSM50118	New York	GSE2603	GPL96	GSM50118	-0.004467	0.014146	-0.016255	0.010249	0.000174	0.002234	0.001563	-0.002109	0.000465	1	2	2	3	http://www.ncbi.nlm.nih.gov/geo/query/acc.cgi?acc=GSM50118
939	GSM50119	New York	GSE2603	GPL96	GSM50119	0.010857	0.001171	-0.015488	0.007318	0.00314	0.00322	0.003167	-0.000293	0.002308	2	2	2	4	http://www.ncbi.nlm.nih.gov/geo/query/acc.cgi?acc=GSM50119
940	GSM50120	New York	GSE2603	GPL96	GSM50120	0.001685	0.010403	-0.002441	0.004853	0.000145	0.00247	-0.003749	-0.001075	-0.000552	1	1	2	2	http://www.ncbi.nlm.nih.gov/geo/query/acc.cgi?acc=GSM50120
941	GSM50121	New York	GSE2603	GPL96	GSM50121	-0.01102	0.01579	-8.1e-05	0.009754	0.000566	0.002263	0.000269	2.7e-05	0.000781	1	1	2	3	http://www.ncbi.nlm.nih.gov/geo/query/acc.cgi?acc=GSM50121
942	GSM50122	New York	GSE2603	GPL96	GSM50122	-0.004281	0.010946	-0.012653	0.006692	0.001192	0.003197	0.002655	0.001328	0.002093	1	2	2	3	http://www.ncbi.nlm.nih.gov/geo/query/acc.cgi?acc=GSM50122
943	GSM50123	New York	GSE2603	GPL96	GSM50123	0.014695	-0.002463	-0.01696	0.005691	0.002407	0.004021	0.004644	0.000793	0.002966	2	2	2	4	http://www.ncbi.nlm.nih.gov/geo/query/acc.cgi?acc=GSM50123
944	GSM50124	New York	GSE2603	GPL96	GSM50124	-0.011356	0.015545	-0.008905	0.009406	0.001212	0.001713	-0.00137	-0.001502	1.3e-05	1	2	2	2	http://www.ncbi.nlm.nih.gov/geo/query/acc.cgi?acc=GSM50124
945	GSM50125	New York	GSE2603	GPL96	GSM50125	-0.005317	-0.000275	-0.016666	0.011239	0.004105	0.003278	0.00449	0.000716	0.003147	2	2	2	4	http://www.ncbi.nlm.nih.gov/geo/query/acc.cgi?acc=GSM50125
946	GSM50126	New York	GSE2603	GPL96	GSM50126	-0.000203	0.012017	-0.005212	0.01888	0.00388	0.002954	0.001245	0.001593	0.002418	1	1	1	3	http://www.ncbi.nlm.nih.gov/geo/query/acc.cgi?acc=GSM50126
947	GSM50127	New York	GSE2603	GPL96	GSM50127	-0.000188	0.008315	-0.008369	0.011266	0.000858	0.002495	0.001127	0.000697	0.001294	1	2	2	3	http://www.ncbi.nlm.nih.gov/geo/query/acc.cgi?acc=GSM50127
948	GSM50128	New York	GSE2603	GPL96	GSM50128	-0.001506	0.017126	-0.011021	0.00962	-0.001216	0.001401	0.001031	-0.000423	0.000198	1	2	2	2	http://www.ncbi.nlm.nih.gov/geo/query/acc.cgi?acc=GSM50128
949	GSM50129	New York	GSE2603	GPL96	GSM50129	0.002552	0.013447	-0.009543	0.007757	-0.00148	0.002348	0.001582	-0.002909	-0.000115	1	2	2	2	http://www.ncbi.nlm.nih.gov/geo/query/acc.cgi?acc=GSM50129
950	GSM50130	New York	GSE2603	GPL96	GSM50130	0.00532	0.002323	-0.011451	0.017095	0.002998	0.003673	0.002025	0.000297	0.002248	2	2	1	1	http://www.ncbi.nlm.nih.gov/geo/query/acc.cgi?acc=GSM50130
951	GSM50131	New York	GSE2603	GPL96	GSM50131	-0.010318	0.011831	-0.013803	0.005942	-0.000189	0.002971	0.000135	0.000162	0.00077	1	2	2	3	http://www.ncbi.nlm.nih.gov/geo/query/acc.cgi?acc=GSM50131
952	GSM50132	New York	GSE2603	GPL96	GSM50132	-0.00151	0.010401	-0.011569	0.008178	0.001624	0.003989	0.002109	0.000712	0.002109	1	2	2	3	http://www.ncbi.nlm.nih.gov/geo/query/acc.cgi?acc=GSM50132
953	GSM65820	Oxford-Untreated	GSE2990	GPL96	GSM65820	-0.000736	0.01446	0.000261	0.01185	-5.1e-05	0.002264	0.000449	0.000361	0.000756	1	1	2	3	http://www.ncbi.nlm.nih.gov/geo/query/acc.cgi?acc=GSM65820
954	GSM65821	Oxford-Untreated	GSE2990	GPL96	GSM65821	-0.002577	0.0116	0.001862	0.010931	0.002215	0.001777	0.001796	4.8e-05	0.001459	1	1	2	3	http://www.ncbi.nlm.nih.gov/geo/query/acc.cgi?acc=GSM65821
955	GSM65822	Oxford-Untreated	GSE2990	GPL96	GSM65822	-0.001104	0.011691	0.002466	0.004245	0.001026	0.001725	1e-05	-0.001738	0.000256	1	1	2	3	http://www.ncbi.nlm.nih.gov/geo/query/acc.cgi?acc=GSM65822
956	GSM65823	Oxford-Untreated	GSE2990	GPL96	GSM65823	0.008297	0.016818	-0.000904	0.008516	0.000493	0.000331	0.000101	-0.001803	-0.00022	1	1	2	2	http://www.ncbi.nlm.nih.gov/geo/query/acc.cgi?acc=GSM65823
957	GSM65824	Oxford-Untreated	GSE2990	GPL96	GSM65824	0.00753	0.009541	-0.003396	0.0159	-1.7e-05	0.000417	-0.00109	-0.001738	-0.000607	1	1	1	3	http://www.ncbi.nlm.nih.gov/geo/query/acc.cgi?acc=GSM65824
958	GSM65825	Oxford-Untreated	GSE2990	GPL96	GSM65825	-0.002548	-0.000769	-0.012333	0.017964	0.003783	0.004123	0.002521	0.002275	0.003175	2	2	1	1	http://www.ncbi.nlm.nih.gov/geo/query/acc.cgi?acc=GSM65825
959	GSM65826	Oxford-Untreated	GSE2990	GPL96	GSM65826	0.004803	0.01366	-0.009332	0.009324	0.000598	0.002207	0.001416	-0.000921	0.000825	1	2	2	3	http://www.ncbi.nlm.nih.gov/geo/query/acc.cgi?acc=GSM65826
960	GSM65827	Oxford-Untreated	GSE2990	GPL96	GSM65827	-8.8e-05	0.012066	0.000461	0.009584	0.002047	0.002822	0.001114	0.000594	0.001644	1	1	2	3	http://www.ncbi.nlm.nih.gov/geo/query/acc.cgi?acc=GSM65827
961	GSM65828	Oxford-Untreated	GSE2990	GPL96	GSM65828	-6.8e-05	0.015819	-0.002647	0.008787	0.002995	0.002898	0.001726	0.000906	0.002131	1	1	2	3	http://www.ncbi.nlm.nih.gov/geo/query/acc.cgi?acc=GSM65828
962	GSM65829	Oxford-Untreated	GSE2990	GPL96	GSM65829	0.000324	0.011896	0.005617	0.008753	0.003236	0.002554	0.000361	-0.000297	0.001464	1	1	2	3	http://www.ncbi.nlm.nih.gov/geo/query/acc.cgi?acc=GSM65829
963	GSM65830	Oxford-Untreated	GSE2990	GPL96	GSM65830	0.003207	0.011817	-0.000706	0.008558	-0.001129	-0.000311	-0.001705	-0.001839	-0.001246	1	1	2	2	http://www.ncbi.nlm.nih.gov/geo/query/acc.cgi?acc=GSM65830
964	GSM65831	Oxford-Untreated	GSE2990	GPL96	GSM65831	-0.003794	0.01672	-0.011008	0.010292	0.002933	0.002584	0.003469	0.000725	0.002428	1	2	2	3	http://www.ncbi.nlm.nih.gov/geo/query/acc.cgi?acc=GSM65831
965	GSM65832	Oxford-Untreated	GSE2990	GPL96	GSM65832	-0.001419	0.012672	0.000211	0.010698	0.001523	0.001454	0.000289	-0.000903	0.000591	1	1	2	3	http://www.ncbi.nlm.nih.gov/geo/query/acc.cgi?acc=GSM65832
966	GSM65833	Oxford-Untreated	GSE2990	GPL96	GSM65833	0.000542	0.012417	-0.013578	0.016003	0.001354	0.003354	0.001057	-0.000909	0.001214	1	2	1	3	http://www.ncbi.nlm.nih.gov/geo/query/acc.cgi?acc=GSM65833
967	GSM65834	Oxford-Untreated	GSE2990	GPL96	GSM65834	-0.010636	0.015622	-0.004895	0.009073	0.000156	0.001699	-0.000446	-0.000124	0.000321	1	1	2	3	http://www.ncbi.nlm.nih.gov/geo/query/acc.cgi?acc=GSM65834
968	GSM65835	Oxford-Untreated	GSE2990	GPL96	GSM65835	0.003234	0.003214	-0.013118	0.018092	0.002135	0.002986	0.00156	0.001548	0.002057	2	2	1	1	http://www.ncbi.nlm.nih.gov/geo/query/acc.cgi?acc=GSM65835
969	GSM65836	Oxford-Untreated	GSE2990	GPL96	GSM65836	0.00757	0.011094	-0.002562	0.010652	0.000944	0.002279	0.000483	-0.001588	0.00053	1	1	2	3	http://www.ncbi.nlm.nih.gov/geo/query/acc.cgi?acc=GSM65836
970	GSM65837	Oxford-Untreated	GSE2990	GPL96	GSM65837	-0.006691	0.015529	-0.002226	0.010453	0.00114	0.002365	0.001074	-0.000483	0.001024	1	1	2	3	http://www.ncbi.nlm.nih.gov/geo/query/acc.cgi?acc=GSM65837
971	GSM65838	Oxford-Untreated	GSE2990	GPL96	GSM65838	-0.006473	-0.000238	-0.013729	0.016453	0.00498	0.004164	0.004322	0.001142	0.003652	2	2	1	1	http://www.ncbi.nlm.nih.gov/geo/query/acc.cgi?acc=GSM65838
972	GSM65839	Oxford-Untreated	GSE2990	GPL96	GSM65839	-0.00332	-0.000867	-0.012456	0.011687	0.002611	0.001624	0.001177	0.00225	0.001916	2	2	2	4	http://www.ncbi.nlm.nih.gov/geo/query/acc.cgi?acc=GSM65839
973	GSM65840	Oxford-Untreated	GSE2990	GPL96	GSM65840	0.005834	0.012578	-0.001086	0.010885	1.4e-05	0.000806	-0.002397	-0.000587	-0.000541	1	1	2	2	http://www.ncbi.nlm.nih.gov/geo/query/acc.cgi?acc=GSM65840
974	GSM65841	Oxford-Untreated	GSE2990	GPL96	GSM65841	0.015981	0.001023	-0.012644	0.00748	0.003265	0.004544	0.003306	-0.000413	0.002675	2	2	2	4	http://www.ncbi.nlm.nih.gov/geo/query/acc.cgi?acc=GSM65841
975	GSM65842	Oxford-Untreated	GSE2990	GPL96	GSM65842	0.012189	0.001352	-0.01557	0.005466	0.003848	0.004546	0.005337	0.002435	0.004042	2	2	2	4	http://www.ncbi.nlm.nih.gov/geo/query/acc.cgi?acc=GSM65842
976	GSM65843	Oxford-Untreated	GSE2990	GPL96	GSM65843	0.001027	0.000321	-0.015993	0.006087	0.003447	0.00358	0.003035	-0.001054	0.002252	2	2	2	4	http://www.ncbi.nlm.nih.gov/geo/query/acc.cgi?acc=GSM65843
977	GSM65844	Oxford-Untreated	GSE2990	GPL96	GSM65844	-0.002016	0.016624	-0.000364	0.007126	0.002019	0.00463	0.002867	-0.000409	0.002277	1	1	2	3	http://www.ncbi.nlm.nih.gov/geo/query/acc.cgi?acc=GSM65844
978	GSM65845	Oxford-Untreated	GSE2990	GPL96	GSM65845	-0.001642	0.000337	-0.015051	0.004308	0.005928	0.008742	0.007105	0.003051	0.006207	2	2	2	4	http://www.ncbi.nlm.nih.gov/geo/query/acc.cgi?acc=GSM65845
979	GSM65846	Oxford-Untreated	GSE2990	GPL96	GSM65846	-0.001873	0.005651	-0.016107	0.01811	0.002375	0.003249	0.002486	8.8e-05	0.00205	2	2	1	1	http://www.ncbi.nlm.nih.gov/geo/query/acc.cgi?acc=GSM65846
980	GSM65847	Oxford-Untreated	GSE2990	GPL96	GSM65847	-0.0077	0.012883	-7.3e-05	0.010127	0.001222	0.001851	0.001074	-0.00245	0.000424	1	1	2	3	http://www.ncbi.nlm.nih.gov/geo/query/acc.cgi?acc=GSM65847
981	GSM65848	Oxford-Untreated	GSE2990	GPL96	GSM65848	0.003648	0.015956	-0.001391	0.009729	-0.001341	-0.000157	-0.001851	-0.002477	-0.001456	1	1	2	2	http://www.ncbi.nlm.nih.gov/geo/query/acc.cgi?acc=GSM65848
982	GSM65849	Oxford-Untreated	GSE2990	GPL96	GSM65849	0.009492	0.014438	-0.003447	0.00814	0.000992	0.001999	-0.000631	-0.001033	0.000332	1	1	2	3	http://www.ncbi.nlm.nih.gov/geo/query/acc.cgi?acc=GSM65849
983	GSM65850	Oxford-Untreated	GSE2990	GPL96	GSM65850	0.011443	0.001332	-0.012062	0.017342	0.001196	0.002741	0.000506	0.001454	0.001474	2	2	1	1	http://www.ncbi.nlm.nih.gov/geo/query/acc.cgi?acc=GSM65850
984	GSM65851	Oxford-Untreated	GSE2990	GPL96	GSM65851	-0.005009	0.01588	-0.014891	0.012294	0.001137	0.002256	0.001759	0.000152	0.001326	1	2	2	3	http://www.ncbi.nlm.nih.gov/geo/query/acc.cgi?acc=GSM65851
985	GSM65852	Oxford-Untreated	GSE2990	GPL96	GSM65852	0.015828	0.000337	-0.012142	0.004686	0.005853	0.006982	0.007298	0.004651	0.006196	2	2	2	4	http://www.ncbi.nlm.nih.gov/geo/query/acc.cgi?acc=GSM65852
986	GSM65853	Oxford-Untreated	GSE2990	GPL96	GSM65853	-0.003816	0.015914	0.000326	0.009635	0.001459	0.001668	-0.001227	-0.00446	-0.00064	1	1	2	2	http://www.ncbi.nlm.nih.gov/geo/query/acc.cgi?acc=GSM65853
987	GSM65854	Oxford-Untreated	GSE2990	GPL96	GSM65854	-0.000321	0.015926	-0.00109	0.008766	-0.000386	0.001846	-0.002254	-0.001721	-0.000629	1	1	2	2	http://www.ncbi.nlm.nih.gov/geo/query/acc.cgi?acc=GSM65854
988	GSM65855	Oxford-Untreated	GSE2990	GPL96	GSM65855	0.001307	0.008147	-0.014404	0.01003	0.000288	0.001934	0.000313	-0.001285	0.000313	1	2	2	3	http://www.ncbi.nlm.nih.gov/geo/query/acc.cgi?acc=GSM65855
989	GSM65856	Oxford-Untreated	GSE2990	GPL96	GSM65856	-0.001719	0.015986	-0.006745	0.008186	0.001036	0.002676	0.001213	0.000705	0.001407	1	1	2	3	http://www.ncbi.nlm.nih.gov/geo/query/acc.cgi?acc=GSM65856
990	GSM65857	Oxford-Untreated	GSE2990	GPL96	GSM65857	-0.003262	0.01454	0.002767	0.009347	0.001648	0.003027	0.002775	-0.00011	0.001835	1	1	2	3	http://www.ncbi.nlm.nih.gov/geo/query/acc.cgi?acc=GSM65857
991	GSM65858	Oxford-Untreated	GSE2990	GPL96	GSM65858	-0.002003	0.010927	0.001295	0.008644	-0.000594	0.000257	-0.000947	-0.002524	-0.000952	1	1	2	2	http://www.ncbi.nlm.nih.gov/geo/query/acc.cgi?acc=GSM65858
992	GSM65859	Oxford-Untreated	GSE2990	GPL96	GSM65859	0.003162	0.015052	-0.013136	0.008521	0.001103	0.000253	-0.000475	-0.001278	-9.9e-05	1	2	2	2	http://www.ncbi.nlm.nih.gov/geo/query/acc.cgi?acc=GSM65859
993	GSM65860	Oxford-Untreated	GSE2990	GPL96	GSM65860	-0.000444	0.01642	-0.015452	0.0087	0.002113	0.000414	-0.001497	-0.001637	-0.000152	1	2	2	2	http://www.ncbi.nlm.nih.gov/geo/query/acc.cgi?acc=GSM65860
994	GSM65861	Oxford-Untreated	GSE2990	GPL96	GSM65861	-0.001102	0.002224	-0.0139	0.006817	0.000946	0.002085	0.003191	-0.008026	-0.000451	2	2	2	4	http://www.ncbi.nlm.nih.gov/geo/query/acc.cgi?acc=GSM65861
995	GSM65862	Oxford-Untreated	GSE2990	GPL96	GSM65862	-0.001634	0.015052	0.002158	0.011828	-0.003263	-0.000676	-0.008478	-0.004835	-0.004313	1	1	2	2	http://www.ncbi.nlm.nih.gov/geo/query/acc.cgi?acc=GSM65862
996	GSM65863	Oxford-Untreated	GSE2990	GPL96	GSM65863	0.011364	-0.000795	-0.013566	0.014374	0.001506	0.001869	0.000688	2.2e-05	0.001021	2	2	1	1	http://www.ncbi.nlm.nih.gov/geo/query/acc.cgi?acc=GSM65863
997	GSM65864	Oxford-Untreated	GSE2990	GPL96	GSM65864	0.004817	0.016049	-0.012681	0.010588	0.000603	3.4e-05	-0.002037	-0.003643	-0.001261	1	2	2	2	http://www.ncbi.nlm.nih.gov/geo/query/acc.cgi?acc=GSM65864
998	GSM65865	Oxford-Untreated	GSE2990	GPL96	GSM65865	0.009402	0.00579	-0.011437	0.00685	-0.002501	0.000603	-0.004976	-0.008957	-0.003958	2	2	2	4	http://www.ncbi.nlm.nih.gov/geo/query/acc.cgi?acc=GSM65865
999	GSM65866	Oxford-Untreated	GSE2990	GPL96	GSM65866	-0.007569	0.001248	-0.015864	0.018339	0.004849	0.002767	0.004284	0.002355	0.003564	2	2	1	1	http://www.ncbi.nlm.nih.gov/geo/query/acc.cgi?acc=GSM65866
1000	GSM65867	Oxford-Untreated	GSE2990	GPL96	GSM65867	-0.004457	0.016391	-0.016548	0.008273	0.001066	0.001149	8.3e-05	-0.001435	0.000216	1	2	2	2	http://www.ncbi.nlm.nih.gov/geo/query/acc.cgi?acc=GSM65867
1001	GSM65868	Oxford-Untreated	GSE2990	GPL96	GSM65868	-0.008666	0.016499	-0.011077	0.01066	0.002423	0.003161	0.002547	0.000227	0.00209	1	2	2	3	http://www.ncbi.nlm.nih.gov/geo/query/acc.cgi?acc=GSM65868
1002	GSM65869	Oxford-Untreated	GSE2990	GPL96	GSM65869	-0.000339	0.015797	-0.010667	0.009423	0.003096	0.003143	0.002161	0.002498	0.002724	1	2	2	3	http://www.ncbi.nlm.nih.gov/geo/query/acc.cgi?acc=GSM65869
1003	GSM65870	Oxford-Untreated	GSE2990	GPL96	GSM65870	0.004782	0.006965	-0.008336	0.01764	0.001562	0.002374	0.000932	0.000515	0.001346	2	2	1	1	http://www.ncbi.nlm.nih.gov/geo/query/acc.cgi?acc=GSM65870
1004	GSM65871	Oxford-Untreated	GSE2990	GPL96	GSM65871	0.005639	0.016116	-0.002464	0.007332	0.000649	0.00082	-0.002825	-0.002673	-0.001007	1	1	2	2	http://www.ncbi.nlm.nih.gov/geo/query/acc.cgi?acc=GSM65871
1005	GSM65872	Oxford-Untreated	GSE2990	GPL96	GSM65872	0.000724	0.007193	-0.004653	0.006952	0.002671	0.000459	0.000216	-0.000869	0.000619	2	1	2	4	http://www.ncbi.nlm.nih.gov/geo/query/acc.cgi?acc=GSM65872
1006	GSM65873	Oxford-Untreated	GSE2990	GPL96	GSM65873	-0.004714	0.012482	-0.00128	0.009008	0.00268	0.001327	-0.000311	-0.002091	0.000401	1	1	2	3	http://www.ncbi.nlm.nih.gov/geo/query/acc.cgi?acc=GSM65873
1007	GSM65874	Oxford-Untreated	GSE2990	GPL96	GSM65874	0.011907	0.008999	-0.004085	0.007859	0.00077	-0.00148	-0.002038	-0.003067	-0.001454	1	1	2	2	http://www.ncbi.nlm.nih.gov/geo/query/acc.cgi?acc=GSM65874
1008	GSM65875	Oxford-Untreated	GSE2990	GPL96	GSM65875	-0.007997	0.017485	0.001248	0.009884	-0.000458	0.001539	-0.001611	-0.001358	-0.000472	1	1	2	2	http://www.ncbi.nlm.nih.gov/geo/query/acc.cgi?acc=GSM65875
1009	GSM65876	Oxford-Untreated	GSE2990	GPL96	GSM65876	-0.008287	0.001465	-0.013624	0.004194	0.003316	0.00255	0.001585	0.000756	0.002052	2	2	2	4	http://www.ncbi.nlm.nih.gov/geo/query/acc.cgi?acc=GSM65876
1010	GSM65877	Oxford-Untreated	GSE2990	GPL96	GSM65877	0.004038	0.014163	0.000333	0.011	0.001401	0.000825	-0.000498	-0.001211	0.000129	1	1	2	2	http://www.ncbi.nlm.nih.gov/geo/query/acc.cgi?acc=GSM65877
1011	GSM65878	Oxford-Untreated	GSE2990	GPL96	GSM65878	0.01706	0.000125	-0.016675	0.008444	0.003132	0.002939	0.000393	0.000533	0.001749	2	2	2	4	http://www.ncbi.nlm.nih.gov/geo/query/acc.cgi?acc=GSM65878
1012	GSM65879	Oxford-Untreated	GSE2990	GPL96	GSM65879	0.008751	0.003891	-0.007923	0.00969	0.001027	0.001714	0.000516	-0.001693	0.000391	2	2	2	4	http://www.ncbi.nlm.nih.gov/geo/query/acc.cgi?acc=GSM65879
1013	GSM65880	Oxford-Untreated	GSE2990	GPL96	GSM65880	0.004491	0.012782	0.002632	0.01103	0.002596	0.00239	0.00039	-0.001737	0.00091	1	1	2	3	http://www.ncbi.nlm.nih.gov/geo/query/acc.cgi?acc=GSM65880
1014	GSM150794	Oxford-Untreated	GSE6532	GPL96	GSM150794	-0.000143	0.012121	-0.000496	0.009335	0.000269	0.001171	-0.002155	-0.001724	-0.00061	1	1	2	2	http://www.ncbi.nlm.nih.gov/geo/query/acc.cgi?acc=GSM150794
1015	GSM150795	Oxford-Untreated	GSE6532	GPL96	GSM150795	0.013342	0.007393	-0.01105	0.012533	-0.000498	-0.000359	-0.001637	-0.001228	-0.000931	2	2	2	4	http://www.ncbi.nlm.nih.gov/geo/query/acc.cgi?acc=GSM150795
1016	GSM150796	Oxford-Untreated	GSE6532	GPL96	GSM150796	-0.00096	0.001141	-0.013386	0.01653	0.001132	0.002136	0.00041	0.000404	0.00102	2	2	1	1	http://www.ncbi.nlm.nih.gov/geo/query/acc.cgi?acc=GSM150796
1017	GSM150797	Oxford-Untreated	GSE6532	GPL96	GSM150797	0.008434	0.005408	-0.008768	0.006979	0.000278	0.001646	-0.000334	-0.001972	-9.6e-05	2	2	2	4	http://www.ncbi.nlm.nih.gov/geo/query/acc.cgi?acc=GSM150797
1018	GSM150798	Oxford-Untreated	GSE6532	GPL96	GSM150798	0.011559	0.007537	-0.001185	0.008163	-0.003378	-0.000864	-0.00977	-0.009387	-0.00585	1	1	2	2	http://www.ncbi.nlm.nih.gov/geo/query/acc.cgi?acc=GSM150798
1019	GSM150799	Oxford-Untreated	GSE6532	GPL96	GSM150799	0.004344	0.015257	-0.000498	0.00835	-0.001429	-0.000178	-0.004389	-0.00499	-0.002746	1	1	2	2	http://www.ncbi.nlm.nih.gov/geo/query/acc.cgi?acc=GSM150799
1020	GSM150800	Oxford-Untreated	GSE6532	GPL96	GSM150800	0.009986	0.011439	-0.001588	0.008923	-0.001656	-0.00107	-0.007506	-0.004722	-0.003739	1	1	2	2	http://www.ncbi.nlm.nih.gov/geo/query/acc.cgi?acc=GSM150800
1021	GSM150801	Oxford-Untreated	GSE6532	GPL96	GSM150801	0.009225	0.006987	-0.011243	0.014002	-0.000545	0.00083	0.000233	-0.001776	-0.000315	2	2	1	1	http://www.ncbi.nlm.nih.gov/geo/query/acc.cgi?acc=GSM150801
1022	GSM79114	Uppsala	GSE3494	GPL96	GSM79114	0.008299	0.016179	-0.012952	0.008802	0.003479	0.000754	-0.001677	-0.002305	6.3e-05	1	2	2	2	http://www.ncbi.nlm.nih.gov/geo/query/acc.cgi?acc=GSM79114
1023	GSM79115	Uppsala	GSE3494	GPL96	GSM79115	0.013492	0.000343	-0.014063	0.007318	0.004955	0.002973	0.003354	0.003583	0.003716	2	2	2	4	http://www.ncbi.nlm.nih.gov/geo/query/acc.cgi?acc=GSM79115
1024	GSM79116	Uppsala	GSE3494	GPL96	GSM79116	-0.001003	0.004514	-0.012347	0.018983	0.003048	0.000733	0.001235	0	0.001254	2	2	1	1	http://www.ncbi.nlm.nih.gov/geo/query/acc.cgi?acc=GSM79116
1025	GSM79117	Uppsala	GSE3494	GPL96	GSM79117	0.018128	0.000277	-0.014882	0.005027	0.002296	0.002256	0.004908	0.000871	0.002583	2	2	2	4	http://www.ncbi.nlm.nih.gov/geo/query/acc.cgi?acc=GSM79117
1026	GSM79118	Uppsala	GSE3494	GPL96	GSM79118	-0.006669	0.014948	-0.005844	0.005732	0.002473	0.001349	0.000524	-0.000562	0.000946	1	1	2	3	http://www.ncbi.nlm.nih.gov/geo/query/acc.cgi?acc=GSM79118
1027	GSM79119	Uppsala	GSE3494	GPL96	GSM79119	0.003846	0.013037	-0.002577	0.009883	0.00273	0.0015	-0.001731	-0.0035	-0.00025	1	1	2	2	http://www.ncbi.nlm.nih.gov/geo/query/acc.cgi?acc=GSM79119
1028	GSM79120	Uppsala	GSE3494	GPL96	GSM79120	0.005712	0.01058	-0.004184	0.009011	0.00181	0.001086	-0.003822	0.000442	-0.000121	1	1	2	2	http://www.ncbi.nlm.nih.gov/geo/query/acc.cgi?acc=GSM79120
1029	GSM79121	Uppsala	GSE3494	GPL96	GSM79121	-0.006494	0.015442	3.6e-05	0.007829	0.001551	0.00166	0.000938	-0.00184	0.000577	1	1	2	3	http://www.ncbi.nlm.nih.gov/geo/query/acc.cgi?acc=GSM79121
1030	GSM79122	Uppsala	GSE3494	GPL96	GSM79122	0.014314	-0.000976	-0.013989	0.010193	0.004301	0.001554	0.002964	0.002566	0.002846	2	2	2	4	http://www.ncbi.nlm.nih.gov/geo/query/acc.cgi?acc=GSM79122
1031	GSM79123	Uppsala	GSE3494	GPL96	GSM79123	0.001455	0.011865	-0.010111	0.009477	0.001754	0.002276	0.002313	0.000298	0.00166	1	2	2	3	http://www.ncbi.nlm.nih.gov/geo/query/acc.cgi?acc=GSM79123
1032	GSM79124	Uppsala	GSE3494	GPL96	GSM79124	-0.001402	0.016127	-0.0097	0.005999	0.000779	0.001363	-0.000935	0.000506	0.000428	1	2	2	3	http://www.ncbi.nlm.nih.gov/geo/query/acc.cgi?acc=GSM79124
1033	GSM79125	Uppsala	GSE3494	GPL96	GSM79125	4e-05	0.013365	-0.004773	0.016269	0.002944	0.00171	0.001671	0.001154	0.00187	1	1	1	3	http://www.ncbi.nlm.nih.gov/geo/query/acc.cgi?acc=GSM79125
1034	GSM79126	Uppsala	GSE3494	GPL96	GSM79126	-0.005151	0.016862	-0.000926	0.010584	0.003139	0.00169	0.000443	-0.000644	0.001157	1	1	2	3	http://www.ncbi.nlm.nih.gov/geo/query/acc.cgi?acc=GSM79126
1035	GSM79127	Uppsala	GSE3494	GPL96	GSM79127	-0.004927	0.015329	-0.00262	0.00962	-0.002933	-0.000274	-0.003402	-0.00262	-0.002307	1	1	2	2	http://www.ncbi.nlm.nih.gov/geo/query/acc.cgi?acc=GSM79127
1036	GSM79128	Uppsala	GSE3494	GPL96	GSM79128	0.000348	0.007918	-0.007648	0.016917	0.005794	0.001699	0.001738	0.002317	0.002887	1	1	1	3	http://www.ncbi.nlm.nih.gov/geo/query/acc.cgi?acc=GSM79128
1037	GSM79129	Uppsala	GSE3494	GPL96	GSM79129	0.003706	0.016868	-0.001467	0.006639	0.001583	0.00193	-0.001042	-0.001081	0.000347	1	1	2	3	http://www.ncbi.nlm.nih.gov/geo/query/acc.cgi?acc=GSM79129
1038	GSM79130	Uppsala	GSE3494	GPL96	GSM79130	-0.009599	0.013318	-0.004639	0.008039	0.0006	0.00056	-0.00292	-0.00124	-0.00075	1	1	2	2	http://www.ncbi.nlm.nih.gov/geo/query/acc.cgi?acc=GSM79130
1039	GSM79131	Uppsala	GSE3494	GPL96	GSM79131	-0.001036	0.010201	-0.001753	0.015341	0.004503	0.000438	0.001753	0.001953	0.002162	1	1	1	3	http://www.ncbi.nlm.nih.gov/geo/query/acc.cgi?acc=GSM79131
1040	GSM79132	Uppsala	GSE3494	GPL96	GSM79132	-0.005581	0.013872	0.000159	0.008052	0.001714	-0.000279	-0.001874	-0.006258	-0.001674	1	1	2	2	http://www.ncbi.nlm.nih.gov/geo/query/acc.cgi?acc=GSM79132
1041	GSM79133	Uppsala	GSE3494	GPL96	GSM79133	-0.004475	0.015683	0.000973	0.010002	-0.000973	0.000934	-0.002646	-0.002841	-0.001381	1	1	2	2	http://www.ncbi.nlm.nih.gov/geo/query/acc.cgi?acc=GSM79133
1042	GSM79134	Uppsala	GSE3494	GPL96	GSM79134	-0.004566	0.014264	-0.007132	0.007849	0.002792	0.00283	0.001849	-0.000566	0.001726	1	1	2	3	http://www.ncbi.nlm.nih.gov/geo/query/acc.cgi?acc=GSM79134
1043	GSM79135	Uppsala	GSE3494	GPL96	GSM79135	-0.006358	0.017332	-0.003199	0.005386	0.003361	0.000729	0.002065	0.001053	0.001802	1	1	2	3	http://www.ncbi.nlm.nih.gov/geo/query/acc.cgi?acc=GSM79135
1044	GSM79136	Uppsala	GSE3494	GPL96	GSM79136	-0.003707	0.014269	0.006019	0.00845	0.001993	-0.000438	4e-05	-0.001515	2e-05	1	1	2	2	http://www.ncbi.nlm.nih.gov/geo/query/acc.cgi?acc=GSM79136
1045	GSM79137	Uppsala	GSE3494	GPL96	GSM79137	0.002501	0.012393	-0.007802	0.016462	-0.000709	0.001157	-0.002613	-0.002613	-0.001195	1	2	1	3	http://www.ncbi.nlm.nih.gov/geo/query/acc.cgi?acc=GSM79137
1046	GSM79138	Uppsala	GSE3494	GPL96	GSM79138	-0.001499	0.005524	-0.013731	0.018466	0.002131	0.001499	-0.007221	0.000671	-0.00073	2	2	1	1	http://www.ncbi.nlm.nih.gov/geo/query/acc.cgi?acc=GSM79138
1047	GSM79139	Uppsala	GSE3494	GPL96	GSM79139	0.000389	0.016837	-0.005988	0.010343	0.000933	-0.000467	-0.001205	-0.006299	-0.00176	1	1	2	2	http://www.ncbi.nlm.nih.gov/geo/query/acc.cgi?acc=GSM79139
1048	GSM79140	Uppsala	GSE3494	GPL96	GSM79140	-0.002768	0.015488	-0.013093	0.008006	0.002843	0.001758	0.001422	0.002581	0.002151	1	2	2	3	http://www.ncbi.nlm.nih.gov/geo/query/acc.cgi?acc=GSM79140
1049	GSM79141	Uppsala	GSE3494	GPL96	GSM79141	0.00294	0.010687	0.001788	0.007032	-0.000477	4e-05	-0.006754	-0.003536	-0.002682	1	1	2	2	http://www.ncbi.nlm.nih.gov/geo/query/acc.cgi?acc=GSM79141
1050	GSM79142	Uppsala	GSE3494	GPL96	GSM79142	-0.009895	0.014175	-0.001649	0.00856	7.9e-05	-0.001453	-0.001963	-0.002238	-0.001394	1	1	2	2	http://www.ncbi.nlm.nih.gov/geo/query/acc.cgi?acc=GSM79142
1051	GSM79143	Uppsala	GSE3494	GPL96	GSM79143	-0.009538	0.002022	-0.012133	0.017627	0.00309	0.000992	0.003129	0.001564	0.002194	2	2	1	1	http://www.ncbi.nlm.nih.gov/geo/query/acc.cgi?acc=GSM79143
1052	GSM79144	Uppsala	GSE3494	GPL96	GSM79144	0.000594	0.003923	-0.01284	0.015653	0.002932	0.000832	0.000357	-0.000911	0.000803	2	2	1	1	http://www.ncbi.nlm.nih.gov/geo/query/acc.cgi?acc=GSM79144
1053	GSM79145	Uppsala	GSE3494	GPL96	GSM79145	-0.011983	0.007338	-0.013153	0.006635	0.000195	0.000781	-3.9e-05	-0.003083	-0.000536	2	2	2	4	http://www.ncbi.nlm.nih.gov/geo/query/acc.cgi?acc=GSM79145
1054	GSM79146	Uppsala	GSE3494	GPL96	GSM79146	0.004132	0.013125	-0.01588	0.006846	0.003484	0.002228	0.002106	0.001134	0.002238	1	2	2	3	http://www.ncbi.nlm.nih.gov/geo/query/acc.cgi?acc=GSM79146
1055	GSM79147	Uppsala	GSE3494	GPL96	GSM79147	0.001797	0.003701	-0.0115	0.004025	0.002911	0.002695	0.003342	0.001617	0.002641	2	2	2	4	http://www.ncbi.nlm.nih.gov/geo/query/acc.cgi?acc=GSM79147
1056	GSM79148	Uppsala	GSE3494	GPL96	GSM79148	-0.009124	0.000687	-0.01191	0.017827	0.002634	-0.000496	0.001336	0.000725	0.00105	2	2	1	1	http://www.ncbi.nlm.nih.gov/geo/query/acc.cgi?acc=GSM79148
1057	GSM79149	Uppsala	GSE3494	GPL96	GSM79149	0.012672	0.014573	-0.00198	0.008554	0.000277	0.000396	-0.00103	-0.001188	-0.000386	1	1	2	2	http://www.ncbi.nlm.nih.gov/geo/query/acc.cgi?acc=GSM79149
1058	GSM79150	Uppsala	GSE3494	GPL96	GSM79150	0.002369	0.014966	-0.005173	0.007779	0.001422	0.001303	0.000118	0.000711	0.000888	1	1	2	3	http://www.ncbi.nlm.nih.gov/geo/query/acc.cgi?acc=GSM79150
1059	GSM79151	Uppsala	GSE3494	GPL96	GSM79151	-0.000243	0.016354	-0.003977	0.009293	0.001096	0.001136	-0.002435	-0.001664	-0.000467	1	1	2	2	http://www.ncbi.nlm.nih.gov/geo/query/acc.cgi?acc=GSM79151
1060	GSM79152	Uppsala	GSE3494	GPL96	GSM79152	-0.00029	0.017469	-0.000786	0.009314	0.001904	0.001987	8.3e-05	-0.002856	0.00028	1	1	2	3	http://www.ncbi.nlm.nih.gov/geo/query/acc.cgi?acc=GSM79152
1061	GSM79153	Uppsala	GSE3494	GPL96	GSM79153	-0.009685	0.015834	-0.01495	0.005892	0.000847	3.7e-05	-0.000994	-0.002872	-0.000745	1	2	2	2	http://www.ncbi.nlm.nih.gov/geo/query/acc.cgi?acc=GSM79153
1062	GSM79154	Uppsala	GSE3494	GPL96	GSM79154	0.013723	0.002578	-0.005672	0.005434	0.002856	0.001587	-0.000754	0	0.000922	2	1	2	4	http://www.ncbi.nlm.nih.gov/geo/query/acc.cgi?acc=GSM79154
1063	GSM79155	Uppsala	GSE3494	GPL96	GSM79155	-0.007889	0.014859	-0.005706	0.010072	0.002528	0.001991	0.001417	-0.000345	0.001398	1	1	2	3	http://www.ncbi.nlm.nih.gov/geo/query/acc.cgi?acc=GSM79155
1064	GSM79156	Uppsala	GSE3494	GPL96	GSM79156	0.002172	0.010069	-0.012004	0.0062	0.000316	0.000276	-0.003159	-0.003317	-0.001471	1	2	2	2	http://www.ncbi.nlm.nih.gov/geo/query/acc.cgi?acc=GSM79156
1065	GSM79157	Uppsala	GSE3494	GPL96	GSM79157	0.001963	0.01315	-0.004161	0.010128	0.000236	-7.9e-05	-0.004514	-0.002041	-0.0016	1	1	2	2	http://www.ncbi.nlm.nih.gov/geo/query/acc.cgi?acc=GSM79157
1066	GSM79158	Uppsala	GSE3494	GPL96	GSM79158	0.007311	0.012527	-0.004264	0.006854	0.000533	0.001523	-0.001561	-0.002741	-0.000562	1	1	2	2	http://www.ncbi.nlm.nih.gov/geo/query/acc.cgi?acc=GSM79158
1067	GSM79159	Uppsala	GSE3494	GPL96	GSM79159	-0.002298	0.015304	-0.001752	0.009385	0.002882	0.001441	0.000974	0.00035	0.001412	1	1	2	3	http://www.ncbi.nlm.nih.gov/geo/query/acc.cgi?acc=GSM79159
1068	GSM79160	Uppsala	GSE3494	GPL96	GSM79160	0.002302	0.01336	0.000534	0.006166	0.002672	0.001932	-0.002384	-0.00185	9.2e-05	1	1	2	2	http://www.ncbi.nlm.nih.gov/geo/query/acc.cgi?acc=GSM79160
1069	GSM79161	Uppsala	GSE3494	GPL96	GSM79161	-0.006738	0.015641	-0.003088	0.008302	0.000642	0.001324	-0.003209	-0.001444	-0.000672	1	1	2	2	http://www.ncbi.nlm.nih.gov/geo/query/acc.cgi?acc=GSM79161
1070	GSM79162	Uppsala	GSE3494	GPL96	GSM79162	0.007328	0.016539	0.002122	0.00833	0.002403	4e-05	-0.001402	-0.003484	-0.000611	1	1	2	2	http://www.ncbi.nlm.nih.gov/geo/query/acc.cgi?acc=GSM79162
1071	GSM79163	Uppsala	GSE3494	GPL96	GSM79163	-0.011232	0.01629	-0.001593	0.007926	0.003346	0.001992	0.000836	-0.000717	0.001364	1	1	2	3	http://www.ncbi.nlm.nih.gov/geo/query/acc.cgi?acc=GSM79163
1072	GSM79164	Uppsala	GSE3494	GPL96	GSM79164	-0.007137	0.013944	0.001403	0.007921	0.004827	0.002475	-0.000248	0.000454	0.001877	1	1	2	3	http://www.ncbi.nlm.nih.gov/geo/query/acc.cgi?acc=GSM79164
1073	GSM79165	Uppsala	GSE3494	GPL96	GSM79165	-0.011365	0.000267	-0.01434	0.007284	0.004386	0.003509	0.0045	0.001487	0.003471	2	2	2	4	http://www.ncbi.nlm.nih.gov/geo/query/acc.cgi?acc=GSM79165
1074	GSM79166	Uppsala	GSE3494	GPL96	GSM79166	-0.001651	0.015763	-0.001808	0.004088	0.002201	0.002162	0.000629	-0.001376	0.000904	1	1	2	3	http://www.ncbi.nlm.nih.gov/geo/query/acc.cgi?acc=GSM79166
1075	GSM79167	Uppsala	GSE3494	GPL96	GSM79167	-0.00457	0.013402	-0.002573	0.009715	0.003341	0.001651	0.000115	0.00023	0.001334	1	1	2	3	http://www.ncbi.nlm.nih.gov/geo/query/acc.cgi?acc=GSM79167
1076	GSM79168	Uppsala	GSE3494	GPL96	GSM79168	-0.006352	0.015537	0.001913	0.006391	0.002181	0.001684	-0.000612	-0.003406	-3.8e-05	1	1	2	2	http://www.ncbi.nlm.nih.gov/geo/query/acc.cgi?acc=GSM79168
1077	GSM79169	Uppsala	GSE3494	GPL96	GSM79169	-0.00388	0.011788	-0.004028	0.00643	0.003104	0.001848	-0.000554	-0.000887	0.000878	1	1	2	3	http://www.ncbi.nlm.nih.gov/geo/query/acc.cgi?acc=GSM79169
1078	GSM79170	Uppsala	GSE3494	GPL96	GSM79170	-0.001093	0.01562	-0.001523	0.007224	-0.000273	0.000117	-0.001874	-0.001132	-0.00079	1	1	2	2	http://www.ncbi.nlm.nih.gov/geo/query/acc.cgi?acc=GSM79170
1079	GSM79171	Uppsala	GSE3494	GPL96	GSM79171	-0.002953	0.016161	-0.001556	0.005507	0.0002	0.001636	-0.001317	-0.00838	-0.001965	1	1	2	2	http://www.ncbi.nlm.nih.gov/geo/query/acc.cgi?acc=GSM79171
1080	GSM79172	Uppsala	GSE3494	GPL96	GSM79172	0.001643	0.012873	-0.010352	0.008977	0.004317	0.002674	0.003362	0.002407	0.00319	1	2	2	3	http://www.ncbi.nlm.nih.gov/geo/query/acc.cgi?acc=GSM79172
1081	GSM79173	Uppsala	GSE3494	GPL96	GSM79173	0.005337	0.009631	-0.001431	0.012493	0.00263	0.001315	7.7e-05	-0.000425	0.000899	1	1	2	3	http://www.ncbi.nlm.nih.gov/geo/query/acc.cgi?acc=GSM79173
1082	GSM79174	Uppsala	GSE3494	GPL96	GSM79174	0.005191	0.015122	0.002596	0.009141	0	0.000339	-0.005266	-0.002257	-0.001796	1	1	2	2	http://www.ncbi.nlm.nih.gov/geo/query/acc.cgi?acc=GSM79174
1083	GSM79175	Uppsala	GSE3494	GPL96	GSM79175	0.005241	0.013697	-0.003851	0.006313	0.001469	0.001667	-0.00135	-0.000318	0.000367	1	1	2	3	http://www.ncbi.nlm.nih.gov/geo/query/acc.cgi?acc=GSM79175
1084	GSM79176	Uppsala	GSE3494	GPL96	GSM79176	-0.000115	0.011741	-0.000731	0.008199	0.001309	0.001617	0.000385	-0.000577	0.000683	1	1	2	3	http://www.ncbi.nlm.nih.gov/geo/query/acc.cgi?acc=GSM79176
1085	GSM79177	Uppsala	GSE3494	GPL96	GSM79177	0.00587	0.013888	-0.009284	0.008632	-0.000767	-0.000115	-0.005333	-0.002264	-0.00212	1	2	2	2	http://www.ncbi.nlm.nih.gov/geo/query/acc.cgi?acc=GSM79177
1086	GSM79178	Uppsala	GSE3494	GPL96	GSM79178	0.00393	0.01167	0.000201	0.00778	0.001524	0.000682	-0.005494	-0.002847	-0.001534	1	1	2	2	http://www.ncbi.nlm.nih.gov/geo/query/acc.cgi?acc=GSM79178
1087	GSM79179	Uppsala	GSE3494	GPL96	GSM79179	0.00262	0.015564	-0.004169	0.008219	0.004129	0.0027	0.000754	-0.001509	0.001519	1	1	2	3	http://www.ncbi.nlm.nih.gov/geo/query/acc.cgi?acc=GSM79179
1088	GSM79180	Uppsala	GSE3494	GPL96	GSM79180	-0.012537	0.011564	-0.01133	0.014562	0.001635	0.002025	-0.000117	-0.002609	0.000234	1	2	1	3	http://www.ncbi.nlm.nih.gov/geo/query/acc.cgi?acc=GSM79180
1089	GSM79181	Uppsala	GSE3494	GPL96	GSM79181	0.007988	0.011372	-0.002125	0.017668	-0.00059	0.001417	-0.003896	-0.001062	-0.001033	1	1	1	3	http://www.ncbi.nlm.nih.gov/geo/query/acc.cgi?acc=GSM79181
1090	GSM79182	Uppsala	GSE3494	GPL96	GSM79182	0.01051	0.010743	-0.002521	0.006361	-0.001745	0.000155	-0.008571	-0.010006	-0.005042	1	1	2	2	http://www.ncbi.nlm.nih.gov/geo/query/acc.cgi?acc=GSM79182
1091	GSM79183	Uppsala	GSE3494	GPL96	GSM79183	0.013494	0.006787	-0.003213	0.006908	0.002731	0.001044	-8e-05	-0.001847	0.000462	2	1	2	4	http://www.ncbi.nlm.nih.gov/geo/query/acc.cgi?acc=GSM79183
1092	GSM79184	Uppsala	GSE3494	GPL96	GSM79184	0.01377	0.00424	-0.006528	0.007541	0.004202	0.002739	0.00439	0.002814	0.003536	2	1	2	4	http://www.ncbi.nlm.nih.gov/geo/query/acc.cgi?acc=GSM79184
1093	GSM79185	Uppsala	GSE3494	GPL96	GSM79185	-0.001838	0.015641	-0.007126	0.01159	0.001163	0.00015	-0.002926	-0.004163	-0.001444	1	1	2	2	http://www.ncbi.nlm.nih.gov/geo/query/acc.cgi?acc=GSM79185
1094	GSM79186	Uppsala	GSE3494	GPL96	GSM79186	-0.002486	0.013	-0.007131	0.009088	0.001589	0.00163	-0.005379	-0.000326	-0.000621	1	1	2	2	http://www.ncbi.nlm.nih.gov/geo/query/acc.cgi?acc=GSM79186
1095	GSM79187	Uppsala	GSE3494	GPL96	GSM79187	0.005295	0.014163	-0.002353	0.005926	0.002732	0.000925	-0.00311	-0.003278	-0.000683	1	1	2	2	http://www.ncbi.nlm.nih.gov/geo/query/acc.cgi?acc=GSM79187
1096	GSM79188	Uppsala	GSE3494	GPL96	GSM79188	-0.005367	0.014152	-0.000515	0.007058	0.002978	0.001617	-3.7e-05	-0.00011	0.001112	1	1	2	3	http://www.ncbi.nlm.nih.gov/geo/query/acc.cgi?acc=GSM79188
1097	GSM79189	Uppsala	GSE3494	GPL96	GSM79189	-0.007987	0.01202	-0.007599	0.016982	0.003451	0.004343	0.002249	0.001706	0.002937	1	1	1	3	http://www.ncbi.nlm.nih.gov/geo/query/acc.cgi?acc=GSM79189
1098	GSM79190	Uppsala	GSE3494	GPL96	GSM79190	-0.001664	0.004423	-0.015867	0.017328	0.00491	0.001988	-0.00073	-0.000284	0.001471	2	2	1	1	http://www.ncbi.nlm.nih.gov/geo/query/acc.cgi?acc=GSM79190
1099	GSM79191	Uppsala	GSE3494	GPL96	GSM79191	-0.004972	7.8e-05	-0.011148	0.007225	0.002447	0.002835	0.003107	0	0.002097	2	2	2	4	http://www.ncbi.nlm.nih.gov/geo/query/acc.cgi?acc=GSM79191
1100	GSM79192	Uppsala	GSE3494	GPL96	GSM79192	-0.009101	0.015169	0.002199	0.008267	0.000303	-3.8e-05	-0.001934	-0.003072	-0.001185	1	1	2	2	http://www.ncbi.nlm.nih.gov/geo/query/acc.cgi?acc=GSM79192
1101	GSM79193	Uppsala	GSE3494	GPL96	GSM79193	-0.002104	0.014654	-0.012205	0.014654	0.003061	0.003405	0.001875	0.000421	0.002191	1	2	1	3	http://www.ncbi.nlm.nih.gov/geo/query/acc.cgi?acc=GSM79193
1102	GSM79194	Uppsala	GSE3494	GPL96	GSM79194	0.005381	0.016315	-0.00756	0.008713	0.004613	0.000726	-0.006791	-0.004228	-0.00142	1	1	2	2	http://www.ncbi.nlm.nih.gov/geo/query/acc.cgi?acc=GSM79194
1103	GSM79195	Uppsala	GSE3494	GPL96	GSM79195	-0.003878	0.002297	-0.014307	0.012801	0.002824	0.000753	3.8e-05	-0.000753	0.000715	2	2	2	4	http://www.ncbi.nlm.nih.gov/geo/query/acc.cgi?acc=GSM79195
1104	GSM79196	Uppsala	GSE3494	GPL96	GSM79196	-0.001122	0.004061	-0.011024	0.007659	0.004177	0.00263	0.001625	0.000658	0.002273	2	2	2	4	http://www.ncbi.nlm.nih.gov/geo/query/acc.cgi?acc=GSM79196
1105	GSM79197	Uppsala	GSE3494	GPL96	GSM79197	-0.002878	0.017475	-0.003207	0.007648	0.003372	0.00185	-0.002426	-0.000329	0.000617	1	1	2	3	http://www.ncbi.nlm.nih.gov/geo/query/acc.cgi?acc=GSM79197
1106	GSM79198	Uppsala	GSE3494	GPL96	GSM79198	0.001058	0.015006	-0.010932	0.011167	3.9e-05	0.000549	-0.002233	0.000157	-0.000372	1	2	2	2	http://www.ncbi.nlm.nih.gov/geo/query/acc.cgi?acc=GSM79198
1107	GSM79199	Uppsala	GSE3494	GPL96	GSM79199	-0.012403	0.014334	-0.002525	0.003156	0.003231	0.002339	0.001374	-0.001151	0.001448	1	1	2	3	http://www.ncbi.nlm.nih.gov/geo/query/acc.cgi?acc=GSM79199
1108	GSM79200	Uppsala	GSE3494	GPL96	GSM79200	-0.002841	0.01177	0.002882	0.006494	0.001664	0.000933	-0.002232	-0.003896	-0.000883	1	1	2	2	http://www.ncbi.nlm.nih.gov/geo/query/acc.cgi?acc=GSM79200
1109	GSM79201	Uppsala	GSE3494	GPL96	GSM79201	0.000878	0.009011	-0.00084	0.004773	0.003627	0.002787	0.000305	-0.001375	0.001336	1	1	2	3	http://www.ncbi.nlm.nih.gov/geo/query/acc.cgi?acc=GSM79201
1110	GSM79202	Uppsala	GSE3494	GPL96	GSM79202	-0.012866	0.006094	-0.005457	0.008445	0.001832	0.000757	-0.002509	-0.001115	-0.000259	2	1	2	4	http://www.ncbi.nlm.nih.gov/geo/query/acc.cgi?acc=GSM79202
1111	GSM79203	Uppsala	GSE3494	GPL96	GSM79203	-0.000542	0.013741	0.004683	0.007741	0.001277	0.00089	-0.001355	-0.003213	-0.0006	1	1	2	2	http://www.ncbi.nlm.nih.gov/geo/query/acc.cgi?acc=GSM79203
1112	GSM79204	Uppsala	GSE3494	GPL96	GSM79204	0.001167	0.013602	-0.013602	0.010575	0	0.00062	-0.003464	-0.002808	-0.001413	1	2	2	2	http://www.ncbi.nlm.nih.gov/geo/query/acc.cgi?acc=GSM79204
1113	GSM79205	Uppsala	GSE3494	GPL96	GSM79205	0.004354	0.012221	-0.003705	0.007944	0.001146	0.001566	-0.00592	-0.00443	-0.00191	1	1	2	2	http://www.ncbi.nlm.nih.gov/geo/query/acc.cgi?acc=GSM79205
1114	GSM79206	Uppsala	GSE3494	GPL96	GSM79206	0.007546	0.013495	-0.010701	0.008664	0.000359	0.000679	-0.007985	-0.003953	-0.002725	1	2	2	2	http://www.ncbi.nlm.nih.gov/geo/query/acc.cgi?acc=GSM79206
1115	GSM79207	Uppsala	GSE3494	GPL96	GSM79207	0.00393	0.014298	0.000209	0.007567	0.002007	0.002007	-0.008529	-0.004515	-0.002258	1	1	2	2	http://www.ncbi.nlm.nih.gov/geo/query/acc.cgi?acc=GSM79207
1116	GSM79208	Uppsala	GSE3494	GPL96	GSM79208	0.001172	0.014144	0.004064	0.008713	0.002422	0.002344	0.001407	0.000977	0.001788	1	1	2	3	http://www.ncbi.nlm.nih.gov/geo/query/acc.cgi?acc=GSM79208
1117	GSM79209	Uppsala	GSE3494	GPL96	GSM79209	-0.011665	0.013341	0.001035	0.006492	0.002212	0.000856	-0.002889	-0.002818	-0.00066	1	1	2	2	http://www.ncbi.nlm.nih.gov/geo/query/acc.cgi?acc=GSM79209
1118	GSM79210	Uppsala	GSE3494	GPL96	GSM79210	0.003629	0.01557	0.000399	0.009146	0.000436	0.000798	-0.00196	-0.00069	-0.000354	1	1	2	2	http://www.ncbi.nlm.nih.gov/geo/query/acc.cgi?acc=GSM79210
1119	GSM79211	Uppsala	GSE3494	GPL96	GSM79211	-0.003351	0.016567	0.000489	0.007681	0.004782	0.00256	0.003803	0.003238	0.003596	1	1	2	3	http://www.ncbi.nlm.nih.gov/geo/query/acc.cgi?acc=GSM79211
1120	GSM79212	Uppsala	GSE3494	GPL96	GSM79212	0.001056	0.016584	0.00618	0.010091	0.001095	0.000156	-0.001291	-0.001917	-0.000489	1	1	2	2	http://www.ncbi.nlm.nih.gov/geo/query/acc.cgi?acc=GSM79212
1121	GSM79213	Uppsala	GSE3494	GPL96	GSM79213	-0.00011	0.014275	0.002123	0.011566	0.002342	0.001318	-0.00022	-0.000512	0.000732	1	1	2	3	http://www.ncbi.nlm.nih.gov/geo/query/acc.cgi?acc=GSM79213
1122	GSM79214	Uppsala	GSE3494	GPL96	GSM79214	-0.0102	0.01576	0.001657	0.008027	0.002725	0.001105	-0.000773	0.000479	0.000884	1	1	2	3	http://www.ncbi.nlm.nih.gov/geo/query/acc.cgi?acc=GSM79214
1123	GSM79215	Uppsala	GSE3494	GPL96	GSM79215	0.00237	0.015142	0.002289	0.00719	0.000643	0.001486	-0.0049	-0.00486	-0.001908	1	1	2	2	http://www.ncbi.nlm.nih.gov/geo/query/acc.cgi?acc=GSM79215
1124	GSM79216	Uppsala	GSE3494	GPL96	GSM79216	0.005639	0.016237	-0.003119	0.006559	0.003799	0.00196	-0.00132	0.00132	0.00144	1	1	2	3	http://www.ncbi.nlm.nih.gov/geo/query/acc.cgi?acc=GSM79216
1125	GSM79217	Uppsala	GSE3494	GPL96	GSM79217	-0.00071	0.010135	-0.002484	0.005284	0.001893	0.001853	-0.002327	-0.001656	-5.9e-05	1	1	2	2	http://www.ncbi.nlm.nih.gov/geo/query/acc.cgi?acc=GSM79217
1126	GSM79218	Uppsala	GSE3494	GPL96	GSM79218	0.000543	0.016442	0.000931	0.009578	0.000504	0.000388	-0.001939	-0.002559	-0.000901	1	1	2	2	http://www.ncbi.nlm.nih.gov/geo/query/acc.cgi?acc=GSM79218
1127	GSM79219	Uppsala	GSE3494	GPL96	GSM79219	-0.008985	0.01578	0.003247	0.009098	7.6e-05	0.00185	0.001246	-0.001472	0.000425	1	1	2	3	http://www.ncbi.nlm.nih.gov/geo/query/acc.cgi?acc=GSM79219
1128	GSM79220	Uppsala	GSE3494	GPL96	GSM79220	-0.002147	0.015641	-0.012268	0.005482	0.001725	7.7e-05	-0.001917	-0.002339	-0.000614	1	2	2	2	http://www.ncbi.nlm.nih.gov/geo/query/acc.cgi?acc=GSM79220
1129	GSM79221	Uppsala	GSE3494	GPL96	GSM79221	0.00822	0.012638	-0.007606	0.007875	7.7e-05	0.001037	-0.005147	-0.002343	-0.001594	1	1	2	2	http://www.ncbi.nlm.nih.gov/geo/query/acc.cgi?acc=GSM79221
1130	GSM79222	Uppsala	GSE3494	GPL96	GSM79222	-0.010282	0.014785	0.000956	0.006655	0.003069	4e-05	-0.001833	-0.001674	-0.0001	1	1	2	2	http://www.ncbi.nlm.nih.gov/geo/query/acc.cgi?acc=GSM79222
1131	GSM79223	Uppsala	GSE3494	GPL96	GSM79223	-0.00344	0.01574	-0.001009	0.00815	0.001234	0.001608	-0.001309	-0.002692	-0.00029	1	1	2	2	http://www.ncbi.nlm.nih.gov/geo/query/acc.cgi?acc=GSM79223
1132	GSM79224	Uppsala	GSE3494	GPL96	GSM79224	0.008146	0.012579	-0.009464	0.01182	0.001917	0.000958	-0.001358	0.000719	0.000559	1	2	2	3	http://www.ncbi.nlm.nih.gov/geo/query/acc.cgi?acc=GSM79224
1133	GSM79225	Uppsala	GSE3494	GPL96	GSM79225	-0.002398	0.004877	-0.011787	0.005893	0.00187	0.001788	-8.1e-05	0.000163	0.000935	2	2	2	4	http://www.ncbi.nlm.nih.gov/geo/query/acc.cgi?acc=GSM79225
1134	GSM79226	Uppsala	GSE3494	GPL96	GSM79226	-0.00963	0.015453	-0.002202	0.00642	0.004218	0.003173	0.003285	-0.000597	0.00252	1	1	2	3	http://www.ncbi.nlm.nih.gov/geo/query/acc.cgi?acc=GSM79226
1135	GSM79227	Uppsala	GSE3494	GPL96	GSM79227	0.013618	0.002613	-0.004343	0.006846	0.004159	0.004638	0.00519	0.001325	0.003828	2	1	2	4	http://www.ncbi.nlm.nih.gov/geo/query/acc.cgi?acc=GSM79227
1136	GSM79228	Uppsala	GSE3494	GPL96	GSM79228	0	0.017123	-0.010857	0.008781	0.000998	-0.000519	-0.003912	-0.001676	-0.001277	1	2	2	2	http://www.ncbi.nlm.nih.gov/geo/query/acc.cgi?acc=GSM79228
1137	GSM79229	Uppsala	GSE3494	GPL96	GSM79229	-0.00088	0.015081	-0.013961	0.010081	0.00248	0.00048	-0.00272	-0.00172	-0.00037	1	2	2	2	http://www.ncbi.nlm.nih.gov/geo/query/acc.cgi?acc=GSM79229
1138	GSM79230	Uppsala	GSE3494	GPL96	GSM79230	-0.003716	0.016705	-0.01249	0.00885	0.001341	0.000881	-0.000536	-0.00226	-0.000143	1	2	2	2	http://www.ncbi.nlm.nih.gov/geo/query/acc.cgi?acc=GSM79230
1139	GSM79231	Uppsala	GSE3494	GPL96	GSM79231	-0.000796	0.004922	-0.014114	0.010567	0.00275	0.001918	0.00076	0.000869	0.001574	2	2	2	4	http://www.ncbi.nlm.nih.gov/geo/query/acc.cgi?acc=GSM79231
1140	GSM79232	Uppsala	GSE3494	GPL96	GSM79232	0.002659	0.014551	-0.014741	0.009042	0.001824	0.000418	0.000456	-0.000228	0.000617	1	2	2	3	http://www.ncbi.nlm.nih.gov/geo/query/acc.cgi?acc=GSM79232
1141	GSM79233	Uppsala	GSE3494	GPL96	GSM79233	-0.004245	0.008178	-0.004167	0.01437	0.00405	0.002609	0.001713	0.001402	0.002443	1	1	1	3	http://www.ncbi.nlm.nih.gov/geo/query/acc.cgi?acc=GSM79233
1142	GSM79234	Uppsala	GSE3494	GPL96	GSM79234	0.002417	0.014295	0.001167	0.007543	0.0015	0.000875	-0.002626	-0.003084	-0.000834	1	1	2	2	http://www.ncbi.nlm.nih.gov/geo/query/acc.cgi?acc=GSM79234
1143	GSM79235	Uppsala	GSE3494	GPL96	GSM79235	0.007088	0.010729	-0.010024	0.005404	0.003837	0.001018	-0.00094	-0.000274	0.00091	1	2	2	3	http://www.ncbi.nlm.nih.gov/geo/query/acc.cgi?acc=GSM79235
1144	GSM79236	Uppsala	GSE3494	GPL96	GSM79236	-0.001582	0.01507	-0.004446	0.007685	0.003617	0.00162	0.000942	0.00113	0.001827	1	1	2	3	http://www.ncbi.nlm.nih.gov/geo/query/acc.cgi?acc=GSM79236
1145	GSM79237	Uppsala	GSE3494	GPL96	GSM79237	-0.0049	0.01697	-0.009839	0.007449	-0.000518	-0.000319	-0.002709	-0.00243	-0.001494	1	2	2	2	http://www.ncbi.nlm.nih.gov/geo/query/acc.cgi?acc=GSM79237
1146	GSM79238	Uppsala	GSE3494	GPL96	GSM79238	0.001303	0.008084	-0.000958	0.015441	0.00341	0.002184	-0.000345	-0.000115	0.001283	1	1	1	3	http://www.ncbi.nlm.nih.gov/geo/query/acc.cgi?acc=GSM79238
1147	GSM79239	Uppsala	GSE3494	GPL96	GSM79239	0.006478	0.002262	-0.012152	0.017787	0.002683	0.00115	0.000728	-0.001035	0.000882	2	2	1	1	http://www.ncbi.nlm.nih.gov/geo/query/acc.cgi?acc=GSM79239
1148	GSM79240	Uppsala	GSE3494	GPL96	GSM79240	0.002616	0.014194	-0.011001	0.009809	0.003077	0.001462	-0.000462	-0.0005	0.000894	1	2	2	3	http://www.ncbi.nlm.nih.gov/geo/query/acc.cgi?acc=GSM79240
1149	GSM79241	Uppsala	GSE3494	GPL96	GSM79241	-0.004976	0.014558	-0.011735	0.007167	0.003045	0.001374	7.4e-05	0.000891	0.001346	1	2	2	3	http://www.ncbi.nlm.nih.gov/geo/query/acc.cgi?acc=GSM79241
1150	GSM79242	Uppsala	GSE3494	GPL96	GSM79242	-0.000893	0.011863	-0.005727	0.004388	0.002826	0.002603	0.000372	-0.001785	0.001004	1	1	2	3	http://www.ncbi.nlm.nih.gov/geo/query/acc.cgi?acc=GSM79242
1151	GSM79243	Uppsala	GSE3494	GPL96	GSM79243	-0.003937	0.016336	-0.011295	0.013172	0.003716	0.003606	0.004893	0.00287	0.003771	1	2	2	3	http://www.ncbi.nlm.nih.gov/geo/query/acc.cgi?acc=GSM79243
1152	GSM79244	Uppsala	GSE3494	GPL96	GSM79244	-0.003106	0.015721	0.005531	0.004016	0.002955	0.002008	0.00053	-0.000303	0.001298	1	1	2	3	http://www.ncbi.nlm.nih.gov/geo/query/acc.cgi?acc=GSM79244
1153	GSM79245	Uppsala	GSE3494	GPL96	GSM79245	-0.000153	0.011807	-0.015551	0.006496	-0.000306	7.6e-05	-0.003974	-0.004929	-0.002283	1	2	2	2	http://www.ncbi.nlm.nih.gov/geo/query/acc.cgi?acc=GSM79245
1154	GSM79246	Uppsala	GSE3494	GPL96	GSM79246	0.000472	0.01262	-0.010379	0.007352	0.004482	0.002123	0.002162	0.002437	0.002801	1	2	2	3	http://www.ncbi.nlm.nih.gov/geo/query/acc.cgi?acc=GSM79246
1155	GSM79247	Uppsala	GSE3494	GPL96	GSM79247	0.003846	0.010596	-0.012478	0.00626	0.005401	0.001759	0.002046	-0.000368	0.00221	1	2	2	3	http://www.ncbi.nlm.nih.gov/geo/query/acc.cgi?acc=GSM79247
1156	GSM79248	Uppsala	GSE3494	GPL96	GSM79248	0.000503	0.016838	-0.010412	0.009096	-0.000271	0.000581	-0.004529	-0.003368	-0.001897	1	2	2	2	http://www.ncbi.nlm.nih.gov/geo/query/acc.cgi?acc=GSM79248
1157	GSM79249	Uppsala	GSE3494	GPL96	GSM79249	-0.00515	0.014381	0.002746	0.00721	0.001793	0.002289	0.000687	-0.000153	0.001154	1	1	2	3	http://www.ncbi.nlm.nih.gov/geo/query/acc.cgi?acc=GSM79249
1158	GSM79250	Uppsala	GSE3494	GPL96	GSM79250	-0.000753	0.014777	-0.004675	0.010459	0.00099	0.001307	-0.004318	-0.003922	-0.001486	1	1	2	2	http://www.ncbi.nlm.nih.gov/geo/query/acc.cgi?acc=GSM79250
1159	GSM79251	Uppsala	GSE3494	GPL96	GSM79251	-0.000264	0.001357	-0.014812	0.006784	0.003204	0.002224	0.003279	-0.001922	0.001696	2	2	2	4	http://www.ncbi.nlm.nih.gov/geo/query/acc.cgi?acc=GSM79251
1160	GSM79252	Uppsala	GSE3494	GPL96	GSM79252	0.005931	0.011822	0.002372	0.008343	0.000712	0.000672	-0.002847	-0.004982	-0.001611	1	1	2	2	http://www.ncbi.nlm.nih.gov/geo/query/acc.cgi?acc=GSM79252
1161	GSM79253	Uppsala	GSE3494	GPL96	GSM79253	0.013247	0.007396	-0.011662	0.004632	0.003251	0.003251	0.002316	-0.000772	0.002011	2	2	2	4	http://www.ncbi.nlm.nih.gov/geo/query/acc.cgi?acc=GSM79253
1162	GSM79254	Uppsala	GSE3494	GPL96	GSM79254	0.004564	0.0157	0.001023	0.005863	-0.00063	0.000275	-0.010309	-0.001495	-0.00304	1	1	2	2	http://www.ncbi.nlm.nih.gov/geo/query/acc.cgi?acc=GSM79254
1163	GSM79255	Uppsala	GSE3494	GPL96	GSM79255	0.014787	0.003221	-0.013856	0.008034	0.004386	0.004735	0.002523	0.003726	0.003843	2	2	2	4	http://www.ncbi.nlm.nih.gov/geo/query/acc.cgi?acc=GSM79255
1164	GSM79256	Uppsala	GSE3494	GPL96	GSM79256	0.005503	0.015912	-0.00016	0.009092	0.001914	-4e-05	-0.001715	-0.001834	-0.000419	1	1	2	2	http://www.ncbi.nlm.nih.gov/geo/query/acc.cgi?acc=GSM79256
1165	GSM79257	Uppsala	GSE3494	GPL96	GSM79257	0.002189	0.017979	0.000379	0.00821	-4.2e-05	-0.001221	-0.0016	-0.000421	-0.000821	1	1	2	2	http://www.ncbi.nlm.nih.gov/geo/query/acc.cgi?acc=GSM79257
1166	GSM79258	Uppsala	GSE3494	GPL96	GSM79258	0.00051	0.014352	0.002627	0.009372	0.002	0.001529	0.000392	-0.001059	0.000715	1	1	2	3	http://www.ncbi.nlm.nih.gov/geo/query/acc.cgi?acc=GSM79258
1167	GSM79259	Uppsala	GSE3494	GPL96	GSM79259	0.000327	0.002617	-0.013631	0.016829	0.003599	0.002981	0.004325	0.000509	0.002854	2	2	1	1	http://www.ncbi.nlm.nih.gov/geo/query/acc.cgi?acc=GSM79259
1168	GSM79260	Uppsala	GSE3494	GPL96	GSM79260	0.002613	0.012831	0.000117	0.008541	-3.9e-05	0.000897	-0.00078	-0.002457	-0.000595	1	1	2	2	http://www.ncbi.nlm.nih.gov/geo/query/acc.cgi?acc=GSM79260
1169	GSM79261	Uppsala	GSE3494	GPL96	GSM79261	0.005824	0.009278	-0.001687	0.008836	0.000843	0.000683	-0.001165	-0.001366	-0.000251	1	1	2	2	http://www.ncbi.nlm.nih.gov/geo/query/acc.cgi?acc=GSM79261
1170	GSM79262	Uppsala	GSE3494	GPL96	GSM79262	-0.002564	0.01119	-0.006999	0.006429	0.002075	0.001343	-0.003744	-0.003825	-0.001038	1	1	2	2	http://www.ncbi.nlm.nih.gov/geo/query/acc.cgi?acc=GSM79262
1171	GSM79263	Uppsala	GSE3494	GPL96	GSM79263	-0.010292	0.013227	-0.009363	0.006948	0.001523	0.001226	-0.00078	-0.001077	0.000223	1	2	2	2	http://www.ncbi.nlm.nih.gov/geo/query/acc.cgi?acc=GSM79263
1172	GSM79264	Uppsala	GSE3494	GPL96	GSM79264	0.00462	0.0148	-0.010098	0.007727	0.000981	-0.000491	-0.002617	-0.00372	-0.001462	1	2	2	2	http://www.ncbi.nlm.nih.gov/geo/query/acc.cgi?acc=GSM79264
1173	GSM79265	Uppsala	GSE3494	GPL96	GSM79265	-0.001321	0.015574	-0.011535	0.008467	0.001981	0.000971	-0.001049	-0.001748	3.9e-05	1	2	2	2	http://www.ncbi.nlm.nih.gov/geo/query/acc.cgi?acc=GSM79265
1174	GSM79266	Uppsala	GSE3494	GPL96	GSM79266	0.00079	0.016235	-0.001778	0.007782	-0.000316	0.000553	-4e-05	-0.003279	-0.000771	1	1	2	2	http://www.ncbi.nlm.nih.gov/geo/query/acc.cgi?acc=GSM79266
1175	GSM79267	Uppsala	GSE3494	GPL96	GSM79267	-0.003918	0.017238	0.004403	0.008246	0.002836	0.001007	0.000784	0.002164	0.001698	1	1	2	3	http://www.ncbi.nlm.nih.gov/geo/query/acc.cgi?acc=GSM79267
1176	GSM79268	Uppsala	GSE3494	GPL96	GSM79268	0.002105	0.015606	-0.011198	0.007902	0.000159	0.001469	-0.00143	-0.002859	-0.000665	1	2	2	2	http://www.ncbi.nlm.nih.gov/geo/query/acc.cgi?acc=GSM79268
1177	GSM79269	Uppsala	GSE3494	GPL96	GSM79269	-0.007608	0.015289	0.002598	0.009946	0.001336	-0.000186	0.000148	-0.002301	-0.000251	1	1	2	2	http://www.ncbi.nlm.nih.gov/geo/query/acc.cgi?acc=GSM79269
1178	GSM79270	Uppsala	GSE3494	GPL96	GSM79270	0.010158	0.001053	-0.01441	0.004477	0.005907	0.004139	0.004891	0.004214	0.004788	2	2	2	4	http://www.ncbi.nlm.nih.gov/geo/query/acc.cgi?acc=GSM79270
1179	GSM79271	Uppsala	GSE3494	GPL96	GSM79271	0.013287	-0.002588	-0.013442	0.004172	0.005562	0.004983	0.005408	0.00479	0.005186	2	2	2	4	http://www.ncbi.nlm.nih.gov/geo/query/acc.cgi?acc=GSM79271
1180	GSM79272	Uppsala	GSE3494	GPL96	GSM79272	0.005318	0.003314	-0.012908	0.015298	0.00027	0.000732	-0.000116	-0.001695	-0.000202	2	2	1	1	http://www.ncbi.nlm.nih.gov/geo/query/acc.cgi?acc=GSM79272
1181	GSM79273	Uppsala	GSE3494	GPL96	GSM79273	0.011969	0.003924	-0.011573	0.016448	0.003012	0.002338	0.002616	0.000674	0.00216	2	2	1	1	http://www.ncbi.nlm.nih.gov/geo/query/acc.cgi?acc=GSM79273
1182	GSM79274	Uppsala	GSE3494	GPL96	GSM79274	0.007313	0.002146	-0.014943	0.019275	0.004213	0.002742	0.001947	0.001073	0.002494	2	2	1	1	http://www.ncbi.nlm.nih.gov/geo/query/acc.cgi?acc=GSM79274
1183	GSM79275	Uppsala	GSE3494	GPL96	GSM79275	0.004935	0.010825	0.002786	0.008796	0.002547	0.000915	0.000358	-0.002189	0.000408	1	1	2	3	http://www.ncbi.nlm.nih.gov/geo/query/acc.cgi?acc=GSM79275
1184	GSM79276	Uppsala	GSE3494	GPL96	GSM79276	-0.001356	0.017212	0.003697	0.007312	0.000329	-0.000411	-0.000616	-0.003533	-0.001058	1	1	2	2	http://www.ncbi.nlm.nih.gov/geo/query/acc.cgi?acc=GSM79276
1185	GSM79277	Uppsala	GSE3494	GPL96	GSM79277	-0.009714	0.016126	0.004896	0.005984	0.000466	0.000622	-0.001826	-0.002487	-0.000806	1	1	2	2	http://www.ncbi.nlm.nih.gov/geo/query/acc.cgi?acc=GSM79277
1186	GSM79278	Uppsala	GSE3494	GPL96	GSM79278	0.004544	0.014919	-0.006088	0.007759	-0.001157	0.000557	-0.00956	-0.001329	-0.002872	1	1	2	2	http://www.ncbi.nlm.nih.gov/geo/query/acc.cgi?acc=GSM79278
1187	GSM79279	Uppsala	GSE3494	GPL96	GSM79279	-0.000252	0.003649	-0.011407	0.016482	0.004529	0.001048	0.0026	-0.000881	0.001824	2	2	1	1	http://www.ncbi.nlm.nih.gov/geo/query/acc.cgi?acc=GSM79279
1188	GSM79280	Uppsala	GSE3494	GPL96	GSM79280	0.00361	0.003651	-0.012007	0.006531	0.003975	0.002596	0.002596	0.000203	0.002343	2	2	2	4	http://www.ncbi.nlm.nih.gov/geo/query/acc.cgi?acc=GSM79280
1189	GSM79281	Uppsala	GSE3494	GPL96	GSM79281	0.00055	0.012295	0.001296	0.008445	-0.001336	0.000786	-0.001728	-0.002043	-0.00108	1	1	2	2	http://www.ncbi.nlm.nih.gov/geo/query/acc.cgi?acc=GSM79281
1190	GSM79282	Uppsala	GSE3494	GPL96	GSM79282	0.003532	0.01343	-0.001708	0.007453	-0.000543	0.000427	-0.001591	-0.001281	-0.000747	1	1	2	2	http://www.ncbi.nlm.nih.gov/geo/query/acc.cgi?acc=GSM79282
1191	GSM79283	Uppsala	GSE3494	GPL96	GSM79283	0.006191	0.011808	-0.010455	0.009348	0.000451	0.000861	-0.007339	-0.008733	-0.00369	1	2	2	2	http://www.ncbi.nlm.nih.gov/geo/query/acc.cgi?acc=GSM79283
1192	GSM79284	Uppsala	GSE3494	GPL96	GSM79284	0.000851	0.010939	-0.00632	0.006199	0.001783	0.00158	-4.1e-05	0.000162	0.000871	1	1	2	3	http://www.ncbi.nlm.nih.gov/geo/query/acc.cgi?acc=GSM79284
1193	GSM79285	Uppsala	GSE3494	GPL96	GSM79285	-0.00323	0.012197	-0.000608	0.009044	0.00019	0.000684	-0.000114	-0.001254	-0.000123	1	1	2	2	http://www.ncbi.nlm.nih.gov/geo/query/acc.cgi?acc=GSM79285
1194	GSM79286	Uppsala	GSE3494	GPL96	GSM79286	0.002068	0.016586	-0.000239	0.007836	0.000159	-4e-05	-0.002466	-0.003182	-0.001382	1	1	2	2	http://www.ncbi.nlm.nih.gov/geo/query/acc.cgi?acc=GSM79286
1195	GSM79287	Uppsala	GSE3494	GPL96	GSM79287	0.014411	0.000877	-0.011571	0.006683	0.004678	0.003133	0.002297	0.001044	0.002788	2	2	2	4	http://www.ncbi.nlm.nih.gov/geo/query/acc.cgi?acc=GSM79287
1196	GSM79288	Uppsala	GSE3494	GPL96	GSM79288	0.001259	0.016823	-0.014222	0.008097	-0.002098	0.001804	-0.001678	-0.008852	-0.002706	1	2	2	2	http://www.ncbi.nlm.nih.gov/geo/query/acc.cgi?acc=GSM79288
1197	GSM79289	Uppsala	GSE3494	GPL96	GSM79289	0.004312	0.017125	-0.000746	0.008127	0.000995	0.001244	-0.001907	-0.004561	-0.001057	1	1	2	2	http://www.ncbi.nlm.nih.gov/geo/query/acc.cgi?acc=GSM79289
1198	GSM79290	Uppsala	GSE3494	GPL96	GSM79290	-0.001155	0.013026	0.001832	0.007409	0.001076	0.001554	-0.001673	-0.00243	-0.000368	1	1	2	2	http://www.ncbi.nlm.nih.gov/geo/query/acc.cgi?acc=GSM79290
1199	GSM79291	Uppsala	GSE3494	GPL96	GSM79291	0.002638	0.015751	-0.003598	0.007955	0.0002	-8e-05	-0.005397	-0.001079	-0.001589	1	1	2	2	http://www.ncbi.nlm.nih.gov/geo/query/acc.cgi?acc=GSM79291
1200	GSM79292	Uppsala	GSE3494	GPL96	GSM79292	0.001107	0.001565	-0.014237	0.007901	0.003397	0.000763	0.003512	0.002748	0.002605	2	2	2	4	http://www.ncbi.nlm.nih.gov/geo/query/acc.cgi?acc=GSM79292
1201	GSM79293	Uppsala	GSE3494	GPL96	GSM79293	-0.005977	0.013349	0.002829	0.006057	0.003188	0.001634	-0.002271	-0.002949	-0.0001	1	1	2	2	http://www.ncbi.nlm.nih.gov/geo/query/acc.cgi?acc=GSM79293
1202	GSM79294	Uppsala	GSE3494	GPL96	GSM79294	0.004916	0.00464	-0.013725	0.016831	0.001376	0.001258	0.001298	-0.000708	0.000806	2	2	1	1	http://www.ncbi.nlm.nih.gov/geo/query/acc.cgi?acc=GSM79294
1203	GSM79295	Uppsala	GSE3494	GPL96	GSM79295	-0.002153	0.015111	0.002422	0.007729	0.000308	0.0005	-0.003884	-0.001653	-0.001182	1	1	2	2	http://www.ncbi.nlm.nih.gov/geo/query/acc.cgi?acc=GSM79295
1204	GSM79296	Uppsala	GSE3494	GPL96	GSM79296	-8.3e-05	0.012101	-0.012762	0.009086	-0.001611	4.1e-05	-0.006237	-0.003965	-0.002943	1	2	2	2	http://www.ncbi.nlm.nih.gov/geo/query/acc.cgi?acc=GSM79296
1205	GSM79297	Uppsala	GSE3494	GPL96	GSM79297	-0.009698	0.014727	0.004346	0.00845	0.005593	0.003823	0.003018	0.002374	0.003702	1	1	2	3	http://www.ncbi.nlm.nih.gov/geo/query/acc.cgi?acc=GSM79297
1206	GSM79298	Uppsala	GSE3494	GPL96	GSM79298	0.001264	0.003873	-0.008479	0.018466	0.000897	0.001997	0.000897	-0.000489	0.000825	2	2	1	1	http://www.ncbi.nlm.nih.gov/geo/query/acc.cgi?acc=GSM79298
1207	GSM79299	Uppsala	GSE3494	GPL96	GSM79299	0.009662	0.001916	-0.013695	0.003314	0.006748	0.001078	0.003673	0.00567	0.004292	2	2	2	4	http://www.ncbi.nlm.nih.gov/geo/query/acc.cgi?acc=GSM79299
1208	GSM79300	Uppsala	GSE3494	GPL96	GSM79300	0.005438	0.011695	-0.0009	0.008301	-0.000736	0.000654	-0.00184	-0.002331	-0.001063	1	1	2	2	http://www.ncbi.nlm.nih.gov/geo/query/acc.cgi?acc=GSM79300
1209	GSM79301	Uppsala	GSE3494	GPL96	GSM79301	-0.002651	0.015833	-0.011932	0.009053	0.002311	0.001023	-0.000114	-0.002765	0.000114	1	2	2	2	http://www.ncbi.nlm.nih.gov/geo/query/acc.cgi?acc=GSM79301
1210	GSM79302	Uppsala	GSE3494	GPL96	GSM79302	0.012059	0.005716	-0.004423	0.005925	0.004799	0.002504	0.002003	0.001961	0.002817	2	1	2	4	http://www.ncbi.nlm.nih.gov/geo/query/acc.cgi?acc=GSM79302
1211	GSM79303	Uppsala	GSE3494	GPL96	GSM79303	0.014817	-0.000241	-0.012086	0.005782	0.0053	0.00249	0.001606	0.000161	0.002389	2	2	2	4	http://www.ncbi.nlm.nih.gov/geo/query/acc.cgi?acc=GSM79303
1212	GSM79304	Uppsala	GSE3494	GPL96	GSM79304	0.003504	0.006593	-0.013074	0.017482	0.002072	0.002034	0.000527	-0.000942	0.000923	2	2	1	1	http://www.ncbi.nlm.nih.gov/geo/query/acc.cgi?acc=GSM79304
1213	GSM79305	Uppsala	GSE3494	GPL96	GSM79305	-0.009351	0.015925	-0.000704	0.00223	0.002387	0.002778	0.002895	0.000548	0.002152	1	1	2	3	http://www.ncbi.nlm.nih.gov/geo/query/acc.cgi?acc=GSM79305
1214	GSM79306	Uppsala	GSE3494	GPL96	GSM79306	0.012757	0.001347	-0.014658	0.004556	0.004318	0.003486	0.004516	0.002337	0.003664	2	2	2	4	http://www.ncbi.nlm.nih.gov/geo/query/acc.cgi?acc=GSM79306
1215	GSM79307	Uppsala	GSE3494	GPL96	GSM79307	0.001895	0.015287	-0.002143	0.011579	0.000206	0.000783	-0.006716	-0.002101	-0.001957	1	1	2	2	http://www.ncbi.nlm.nih.gov/geo/query/acc.cgi?acc=GSM79307
1216	GSM79308	Uppsala	GSE3494	GPL96	GSM79308	-0.003262	0.011876	-0.011625	0.006523	0.002467	0.000335	-0.009241	-0.004223	-0.002665	1	2	2	2	http://www.ncbi.nlm.nih.gov/geo/query/acc.cgi?acc=GSM79308
1217	GSM79309	Uppsala	GSE3494	GPL96	GSM79309	0.004084	0.012376	0.00098	0.005922	0.002042	-0.00049	-0.001593	-0.001266	-0.000327	1	1	2	2	http://www.ncbi.nlm.nih.gov/geo/query/acc.cgi?acc=GSM79309
1218	GSM79310	Uppsala	GSE3494	GPL96	GSM79310	0	0.015346	-0.000624	0.008318	0.001913	0.001664	-0.000957	-0.003119	-0.000125	1	1	2	2	http://www.ncbi.nlm.nih.gov/geo/query/acc.cgi?acc=GSM79310
1219	GSM79311	Uppsala	GSE3494	GPL96	GSM79311	0.007398	0.007772	-0.001121	0.007697	0.001009	0.001121	-0.001756	-0.001121	-0.000187	1	1	2	2	http://www.ncbi.nlm.nih.gov/geo/query/acc.cgi?acc=GSM79311
1220	GSM79312	Uppsala	GSE3494	GPL96	GSM79312	0.003779	0.011531	-0.001987	0.009466	-0.000779	0.000467	-0.00187	-0.001208	-0.000847	1	1	2	2	http://www.ncbi.nlm.nih.gov/geo/query/acc.cgi?acc=GSM79312
1221	GSM79313	Uppsala	GSE3494	GPL96	GSM79313	0.009279	0.003412	-0.011983	0.015686	0.005617	0.002455	0.004702	0.001748	0.003631	2	2	1	1	http://www.ncbi.nlm.nih.gov/geo/query/acc.cgi?acc=GSM79313
1222	GSM79314	Uppsala	GSE3494	GPL96	GSM79314	0.005072	0.012736	-0.00109	0.008716	0.000751	-0.000714	-0.009392	-0.004245	-0.0034	1	1	2	2	http://www.ncbi.nlm.nih.gov/geo/query/acc.cgi?acc=GSM79314
1223	GSM79315	Uppsala	GSE3494	GPL96	GSM79315	-0.006226	0.013433	-0.014791	0.00966	0.003094	0.001358	-0.002868	-0.001547	9e-06	1	2	2	2	http://www.ncbi.nlm.nih.gov/geo/query/acc.cgi?acc=GSM79315
1224	GSM79316	Uppsala	GSE3494	GPL96	GSM79316	-0.002706	0.011138	-0.012236	0.007138	0.003255	0.001098	-0.00251	-0.001529	7.8e-05	1	2	2	2	http://www.ncbi.nlm.nih.gov/geo/query/acc.cgi?acc=GSM79316
1225	GSM79317	Uppsala	GSE3494	GPL96	GSM79317	-0.00251	0.014253	0.001053	0.007491	0.002187	0.001377	-0.003482	-0.000364	-7.1e-05	1	1	2	2	http://www.ncbi.nlm.nih.gov/geo/query/acc.cgi?acc=GSM79317
1226	GSM79318	Uppsala	GSE3494	GPL96	GSM79318	0.006526	0.010776	-0.000152	0.008803	0.001404	0.000759	0.000379	-0.000379	0.000541	1	1	2	3	http://www.ncbi.nlm.nih.gov/geo/query/acc.cgi?acc=GSM79318
1227	GSM79319	Uppsala	GSE3494	GPL96	GSM79319	0.001013	0.009	-7.8e-05	0.009039	0.000273	0.000506	-0.004325	-0.002416	-0.001491	1	1	2	2	http://www.ncbi.nlm.nih.gov/geo/query/acc.cgi?acc=GSM79319
1228	GSM79320	Uppsala	GSE3494	GPL96	GSM79320	-0.008971	0.015406	-0.001249	0.008858	0.000151	0.001249	-0.003104	-0.001211	-0.000729	1	1	2	2	http://www.ncbi.nlm.nih.gov/geo/query/acc.cgi?acc=GSM79320
1229	GSM79321	Uppsala	GSE3494	GPL96	GSM79321	0.000857	0.016797	0.002533	0.012237	0.0053	0.003546	0.001559	0.004014	0.003605	1	1	2	3	http://www.ncbi.nlm.nih.gov/geo/query/acc.cgi?acc=GSM79321
1230	GSM79322	Uppsala	GSE3494	GPL96	GSM79322	-0.002694	0.001893	-0.016127	0.007791	0.004915	0.002985	0.002476	0.002184	0.00314	2	2	2	4	http://www.ncbi.nlm.nih.gov/geo/query/acc.cgi?acc=GSM79322
1231	GSM79323	Uppsala	GSE3494	GPL96	GSM79323	-0.002489	0.013768	-0.012363	0.007426	0.000401	8e-05	-0.00273	-0.00285	-0.001275	1	2	2	2	http://www.ncbi.nlm.nih.gov/geo/query/acc.cgi?acc=GSM79323
1232	GSM79324	Uppsala	GSE3494	GPL96	GSM79324	-0.002703	0.013828	-0.001332	0.007169	0.001058	0.001606	-0.001763	-0.00235	-0.000362	1	1	2	2	http://www.ncbi.nlm.nih.gov/geo/query/acc.cgi?acc=GSM79324
1233	GSM79325	Uppsala	GSE3494	GPL96	GSM79325	-0.001297	0.011251	-0.009763	0.007437	0.00286	0.000877	-0.000839	-0.001411	0.000372	1	2	2	3	http://www.ncbi.nlm.nih.gov/geo/query/acc.cgi?acc=GSM79325
1234	GSM79326	Uppsala	GSE3494	GPL96	GSM79326	-0.002755	0.01621	-0.002795	0.008065	8e-05	0.000719	-0.003354	-0.003633	-0.001547	1	1	2	2	http://www.ncbi.nlm.nih.gov/geo/query/acc.cgi?acc=GSM79326
1235	GSM79327	Uppsala	GSE3494	GPL96	GSM79327	-7.6e-05	0.012769	0.002008	0.008563	-0.000493	0.001629	-0.004244	-0.001705	-0.001203	1	1	2	2	http://www.ncbi.nlm.nih.gov/geo/query/acc.cgi?acc=GSM79327
1236	GSM79328	Uppsala	GSE3494	GPL96	GSM79328	-0.009905	0.015111	-0.011062	0.007881	0.001265	0.000976	0.000506	-0.001663	0.000271	1	2	2	3	http://www.ncbi.nlm.nih.gov/geo/query/acc.cgi?acc=GSM79328
1237	GSM79329	Uppsala	GSE3494	GPL96	GSM79329	0.0147	0.002233	-0.011798	0.00387	0.003908	0.002717	0.003312	0.003089	0.003256	2	2	2	4	http://www.ncbi.nlm.nih.gov/geo/query/acc.cgi?acc=GSM79329
1238	GSM79330	Uppsala	GSE3494	GPL96	GSM79330	0.001845	0.016399	-0.015866	0.010085	0.00369	0.001763	0.003198	0.001476	0.002532	1	2	2	3	http://www.ncbi.nlm.nih.gov/geo/query/acc.cgi?acc=GSM79330
1239	GSM79331	Uppsala	GSE3494	GPL96	GSM79331	0.01054	0.014011	-0.01606	0.007319	0.003848	0.001422	-0.001338	-0.000502	0.000857	1	2	2	3	http://www.ncbi.nlm.nih.gov/geo/query/acc.cgi?acc=GSM79331
1240	GSM79332	Uppsala	GSE3494	GPL96	GSM79332	0.003069	0.002959	-0.00738	0.017317	0.004019	0.003288	0.007051	0.00263	0.004247	2	1	1	1	http://www.ncbi.nlm.nih.gov/geo/query/acc.cgi?acc=GSM79332
1241	GSM79333	Uppsala	GSE3494	GPL96	GSM79333	-0.000357	0.006666	-0.012658	0.017301	0.004524	0.001627	0.001309	0.00119	0.002162	2	2	1	1	http://www.ncbi.nlm.nih.gov/geo/query/acc.cgi?acc=GSM79333
1242	GSM79334	Uppsala	GSE3494	GPL96	GSM79334	0.00895	0.012574	-0.000805	0.009487	0.000537	-0.002774	-0.001835	-0.000626	-0.001175	1	1	2	2	http://www.ncbi.nlm.nih.gov/geo/query/acc.cgi?acc=GSM79334
1243	GSM79335	Uppsala	GSE3494	GPL96	GSM79335	-0.009187	0.015674	-0.001387	0.008962	0.003075	0.002062	0.00075	-0.000487	0.00135	1	1	2	3	http://www.ncbi.nlm.nih.gov/geo/query/acc.cgi?acc=GSM79335
1244	GSM79336	Uppsala	GSE3494	GPL96	GSM79336	0.009917	-0.001097	-0.011524	0.007408	0.004939	0.006467	0.005252	0.001372	0.004508	2	2	2	4	http://www.ncbi.nlm.nih.gov/geo/query/acc.cgi?acc=GSM79336
1245	GSM79337	Uppsala	GSE3494	GPL96	GSM79337	0.002205	0.015189	-0.010371	0.008166	0.002858	0.001429	-0.000776	0	0.000878	1	2	2	3	http://www.ncbi.nlm.nih.gov/geo/query/acc.cgi?acc=GSM79337
1246	GSM79338	Uppsala	GSE3494	GPL96	GSM79338	0.001059	0.014943	-0.011335	0.010864	0.002824	0.000981	-0.000941	-0.000941	0.000481	1	2	2	3	http://www.ncbi.nlm.nih.gov/geo/query/acc.cgi?acc=GSM79338
1247	GSM79339	Uppsala	GSE3494	GPL96	GSM79339	0.001184	0.007428	-0.001918	0.009101	0.002286	0.000898	-0.001061	-0.002653	-0.000133	2	1	2	4	http://www.ncbi.nlm.nih.gov/geo/query/acc.cgi?acc=GSM79339
1248	GSM79340	Uppsala	GSE3494	GPL96	GSM79340	-0.002677	0.008456	0.000582	0.017223	0.004616	0.002289	0.001009	0.00159	0.002376	1	1	1	3	http://www.ncbi.nlm.nih.gov/geo/query/acc.cgi?acc=GSM79340
1249	GSM79341	Uppsala	GSE3494	GPL96	GSM79341	-0.002171	0.000581	-0.012597	0.014186	0.00469	0.002636	0.003295	0.001899	0.00313	2	2	1	1	http://www.ncbi.nlm.nih.gov/geo/query/acc.cgi?acc=GSM79341
1250	GSM79342	Uppsala	GSE3494	GPL96	GSM79342	0.000611	0.008293	-0.013261	0.006497	0.005236	0.002369	-3.8e-05	0.00042	0.001997	1	2	2	3	http://www.ncbi.nlm.nih.gov/geo/query/acc.cgi?acc=GSM79342
1251	GSM79343	Uppsala	GSE3494	GPL96	GSM79343	-0.01051	0.016731	-0.013099	0.009776	0.002164	0.001739	0.001507	0.000425	0.001459	1	2	2	3	http://www.ncbi.nlm.nih.gov/geo/query/acc.cgi?acc=GSM79343
1252	GSM79344	Uppsala	GSE3494	GPL96	GSM79344	-0.008375	0.00169	-0.015585	0.006572	0.003267	0.001652	0.003755	0.000826	0.002375	2	2	2	4	http://www.ncbi.nlm.nih.gov/geo/query/acc.cgi?acc=GSM79344
1253	GSM79345	Uppsala	GSE3494	GPL96	GSM79345	-0.011414	0.013426	-0.003753	0.007468	0.001083	0.001316	-0.000271	-0.001586	0.000135	1	1	2	2	http://www.ncbi.nlm.nih.gov/geo/query/acc.cgi?acc=GSM79345
1254	GSM79346	Uppsala	GSE3494	GPL96	GSM79346	-0.004445	0.003564	-0.016862	0.016095	0.002836	0.001801	-0.00023	-0.001533	0.000718	2	2	1	1	http://www.ncbi.nlm.nih.gov/geo/query/acc.cgi?acc=GSM79346
1255	GSM79347	Uppsala	GSE3494	GPL96	GSM79347	0.002815	0.013611	-0.001234	0.007789	0.003355	3.9e-05	-0.000578	0	0.000704	1	1	2	3	http://www.ncbi.nlm.nih.gov/geo/query/acc.cgi?acc=GSM79347
1256	GSM79348	Uppsala	GSE3494	GPL96	GSM79348	-0.000342	0.013992	-0.016121	0.007262	0.002776	0.002966	-0.00019	0.000456	0.001502	1	2	2	3	http://www.ncbi.nlm.nih.gov/geo/query/acc.cgi?acc=GSM79348
1257	GSM79349	Uppsala	GSE3494	GPL96	GSM79349	-0.003686	0.015309	0.004928	0.009216	0.003009	0.001317	0.002896	-0.000639	0.001646	1	1	2	3	http://www.ncbi.nlm.nih.gov/geo/query/acc.cgi?acc=GSM79349
1258	GSM79350	Uppsala	GSE3494	GPL96	GSM79350	0.001418	0.013417	-0.00184	0.012152	0.001648	0.000345	0.000767	-0.002492	6.7e-05	1	1	2	2	http://www.ncbi.nlm.nih.gov/geo/query/acc.cgi?acc=GSM79350
1259	GSM79351	Uppsala	GSE3494	GPL96	GSM79351	-0.013629	0.011237	-0.014199	0.015793	0.003189	0.002088	0.001974	0.000683	0.001984	1	2	1	3	http://www.ncbi.nlm.nih.gov/geo/query/acc.cgi?acc=GSM79351
1260	GSM79352	Uppsala	GSE3494	GPL96	GSM79352	-0.001935	0.008322	-0.014128	0.007354	0.003793	0.001626	-0.002864	-0.000774	0.000445	1	2	2	3	http://www.ncbi.nlm.nih.gov/geo/query/acc.cgi?acc=GSM79352
1261	GSM79353	Uppsala	GSE3494	GPL96	GSM79353	-0.002439	0.01711	-0.011149	0.009058	0.002052	0.001665	0.001897	-0.000194	0.001355	1	2	2	3	http://www.ncbi.nlm.nih.gov/geo/query/acc.cgi?acc=GSM79353
1262	GSM79354	Uppsala	GSE3494	GPL96	GSM79354	-0.001756	0.011394	-0.005454	0.008256	0.004259	0.002652	0.001831	0.000486	0.002307	1	1	2	3	http://www.ncbi.nlm.nih.gov/geo/query/acc.cgi?acc=GSM79354
1263	GSM79355	Uppsala	GSE3494	GPL96	GSM79355	-0.003569	0.011552	-0.01539	0.011054	0.00142	0.001996	-0.000307	-0.001497	0.000403	1	2	2	3	http://www.ncbi.nlm.nih.gov/geo/query/acc.cgi?acc=GSM79355
1264	GSM79356	Uppsala	GSE3494	GPL96	GSM79356	0.010619	0.003279	-0.014055	0.005349	0.00367	0.001952	0.00449	0.002616	0.003182	2	2	2	4	http://www.ncbi.nlm.nih.gov/geo/query/acc.cgi?acc=GSM79356
1265	GSM79357	Uppsala	GSE3494	GPL96	GSM79357	0.000162	0.010524	-0.011981	0.006922	0.002348	0.001983	-0.00166	-0.000243	0.000607	1	2	2	3	http://www.ncbi.nlm.nih.gov/geo/query/acc.cgi?acc=GSM79357
1266	GSM79358	Uppsala	GSE3494	GPL96	GSM79358	-0.001624	0.014295	-0.001505	0.008989	0.002891	0.002257	-0.000238	0.000198	0.001277	1	1	2	3	http://www.ncbi.nlm.nih.gov/geo/query/acc.cgi?acc=GSM79358
1267	GSM79359	Uppsala	GSE3494	GPL96	GSM79359	-0.001014	0.015204	-0.015326	0.009244	-0.001176	-0.000162	-0.003852	-0.00446	-0.002413	1	2	2	2	http://www.ncbi.nlm.nih.gov/geo/query/acc.cgi?acc=GSM79359
1268	GSM79360	Uppsala	GSE3494	GPL96	GSM79360	-0.009818	0.01397	-0.014872	0.015991	0.002635	0.001769	-0.000397	0.000397	0.001101	1	2	1	3	http://www.ncbi.nlm.nih.gov/geo/query/acc.cgi?acc=GSM79360
1269	GSM79361	Uppsala	GSE3494	GPL96	GSM79361	0.001949	0.01635	4e-05	0.008155	0.000557	-0.000278	-0.002387	-0.001512	-0.000905	1	1	2	2	http://www.ncbi.nlm.nih.gov/geo/query/acc.cgi?acc=GSM79361
1270	GSM79362	Uppsala	GSE3494	GPL96	GSM79362	0.002034	0.016752	-4e-05	0.012125	0.001516	0.001436	-0.00012	-0.001236	0.000399	1	1	2	3	http://www.ncbi.nlm.nih.gov/geo/query/acc.cgi?acc=GSM79362
1271	GSM79363	Uppsala	GSE3494	GPL96	GSM79363	0.004307	0.014356	-0.002994	0.007834	0.003404	0.002543	-0.000779	-0.003158	0.000503	1	1	2	3	http://www.ncbi.nlm.nih.gov/geo/query/acc.cgi?acc=GSM79363
1272	GSM79364	Uppsala	GSE3494	GPL96	GSM79364	-0.004006	0.01363	-0.012923	0.008916	0.002907	0.001532	0.000196	-0.001021	0.000904	1	2	2	3	http://www.ncbi.nlm.nih.gov/geo/query/acc.cgi?acc=GSM79364
1273	GSM65819	Uppsala	GSE2990	GPL96	GSM65819	-0.004399	0.011221	-0.013124	0.006336	0.003552	0.002591	0.003545	0.001546	0.002808	1	2	2	3	http://www.ncbi.nlm.nih.gov/geo/query/acc.cgi?acc=GSM65819
1274	GSM110861	Uppsala	GSE4922	GPL96	GSM110861	0.007762	0.014083	-0.001412	0.009663	0.001363	0.000452	-0.002063	-0.001911	-0.00054	1	1	2	2	http://www.ncbi.nlm.nih.gov/geo/query/acc.cgi?acc=GSM110861
1275	GSM150802	Uppsala	GSE6532	GPL96	GSM150802	-2.5e-05	0.012333	0.000164	0.007822	0.002827	0.00232	0.000582	0.001562	0.001823	1	1	2	3	http://www.ncbi.nlm.nih.gov/geo/query/acc.cgi?acc=GSM150802
1276	GSM150803	Uppsala	GSE6532	GPL96	GSM150803	0.011064	0.011853	0.000211	0.006906	0.000209	0.001548	-0.011433	-0.003748	-0.003356	1	1	2	2	http://www.ncbi.nlm.nih.gov/geo/query/acc.cgi?acc=GSM150803
1277	GSM150804	Uppsala	GSE6532	GPL96	GSM150804	-0.002563	0.002018	-0.013022	0.016445	0.002894	0.00222	0.002235	0.000168	0.001879	2	2	1	1	http://www.ncbi.nlm.nih.gov/geo/query/acc.cgi?acc=GSM150804
1278	GSM150805	Uppsala	GSE6532	GPL96	GSM150805	0.00619	0.003092	-0.012611	0.01867	0.005673	0.000985	0.002003	0.001463	0.002531	2	2	1	1	http://www.ncbi.nlm.nih.gov/geo/query/acc.cgi?acc=GSM150805
1279	GSM151062	Uppsala	GSE6532	GPL96	GSM151062	0.004389	0.014882	0.000314	0.008135	0.002696	0.00116	-0.000461	-0.001023	0.000593	1	1	2	3	http://www.ncbi.nlm.nih.gov/geo/query/acc.cgi?acc=GSM151062
1280	GSM85473	Boston	GSE3744	GPL570	GSM85473	0.015666	-0.002268	-0.004618	0.002202	0.003361	0.005057	0.003879	-0.00017	0.003032	2	1	2	4	http://www.ncbi.nlm.nih.gov/geo/query/acc.cgi?acc=GSM85473
1281	GSM85474	Boston	GSE3744	GPL570	GSM85474	0.012435	0.002727	-0.01339	0.005199	0.001794	0.000513	-0.000216	0.002105	0.001049	2	2	2	4	http://www.ncbi.nlm.nih.gov/geo/query/acc.cgi?acc=GSM85474
1282	GSM85475	Boston	GSE3744	GPL570	GSM85475	0.015775	-0.001598	-0.007588	0.00447	0.000628	0.003847	0.002657	-9.5e-05	0.001759	2	1	2	4	http://www.ncbi.nlm.nih.gov/geo/query/acc.cgi?acc=GSM85475
1283	GSM85476	Boston	GSE3744	GPL570	GSM85476	0.012594	0.000972	-0.012503	0.009084	-0.00178	-0.000947	-0.001128	-0.001861	-0.001429	2	2	2	4	http://www.ncbi.nlm.nih.gov/geo/query/acc.cgi?acc=GSM85476
1284	GSM85477	Boston	GSE3744	GPL570	GSM85477	0.014814	0.006337	-0.016948	0.002886	-0.00073	0.001315	5.8e-05	0.000272	0.000229	2	2	2	4	http://www.ncbi.nlm.nih.gov/geo/query/acc.cgi?acc=GSM85477
1285	GSM85478	Boston	GSE3744	GPL570	GSM85478	0.014302	-0.001856	-0.014633	0.005351	0.003382	0.00458	0.002527	0.003098	0.003397	2	2	2	4	http://www.ncbi.nlm.nih.gov/geo/query/acc.cgi?acc=GSM85478
1286	GSM85479	Boston	GSE3744	GPL570	GSM85479	0.013802	-0.002057	-0.00843	0.003993	0.003304	0.004889	0.002836	0.001046	0.003019	2	2	2	4	http://www.ncbi.nlm.nih.gov/geo/query/acc.cgi?acc=GSM85479
1287	GSM85480	Boston	GSE3744	GPL570	GSM85480	0.015709	-0.001499	-0.012108	0.003532	-0.00087	-0.000753	-0.001319	-0.002965	-0.001477	2	2	2	4	http://www.ncbi.nlm.nih.gov/geo/query/acc.cgi?acc=GSM85480
1288	GSM85481	Boston	GSE3744	GPL570	GSM85481	0.011457	-0.002111	-0.011454	0.009856	-0.000163	0.000989	0.000453	-0.000742	0.000134	2	2	2	4	http://www.ncbi.nlm.nih.gov/geo/query/acc.cgi?acc=GSM85481
1289	GSM85482	Boston	GSE3744	GPL570	GSM85482	0.019414	-0.007444	-0.01521	0.009068	0.003948	-0.000184	0.002853	0.002315	0.002233	2	2	2	4	http://www.ncbi.nlm.nih.gov/geo/query/acc.cgi?acc=GSM85482
1290	GSM85483	Boston	GSE3744	GPL570	GSM85483	0.006252	-0.012714	-0.01601	0.004606	0.003024	0.004109	0.00418	0.002268	0.003395	2	2	2	4	http://www.ncbi.nlm.nih.gov/geo/query/acc.cgi?acc=GSM85483
1291	GSM85484	Boston	GSE3744	GPL570	GSM85484	0.015327	-0.000897	-0.009817	0.000205	0.003728	0.003285	0.003554	0.001986	0.003138	2	2	2	4	http://www.ncbi.nlm.nih.gov/geo/query/acc.cgi?acc=GSM85484
1292	GSM85485	Boston	GSE3744	GPL570	GSM85485	0.01236	-0.004046	-0.01325	0.010286	0.003202	0.003693	0.002035	0.000999	0.002482	2	2	2	4	http://www.ncbi.nlm.nih.gov/geo/query/acc.cgi?acc=GSM85485
1293	GSM85486	Boston	GSE3744	GPL570	GSM85486	0.002042	-0.000918	-0.01303	0.004111	0.004373	0.00691	0.005371	0.002324	0.004744	2	2	2	4	http://www.ncbi.nlm.nih.gov/geo/query/acc.cgi?acc=GSM85486
1294	GSM85487	Boston	GSE3744	GPL570	GSM85487	0.014187	-0.001975	-0.011731	0.002302	0.005368	0.004157	0.004416	0.003914	0.004464	2	2	2	4	http://www.ncbi.nlm.nih.gov/geo/query/acc.cgi?acc=GSM85487
1295	GSM85488	Boston	GSE3744	GPL570	GSM85488	0.012164	0.002095	-0.005155	0.005071	0.000531	0.000984	0.000179	-0.00936	-0.001917	2	1	2	4	http://www.ncbi.nlm.nih.gov/geo/query/acc.cgi?acc=GSM85488
1296	GSM85489	Boston	GSE3744	GPL570	GSM85489	0.007929	-0.001997	-0.011692	0.007147	0.00161	0.003859	0.001686	-1.1e-05	0.001786	2	2	2	4	http://www.ncbi.nlm.nih.gov/geo/query/acc.cgi?acc=GSM85489
1297	GSM85490	Boston	GSE3744	GPL570	GSM85490	0.013438	0.001741	-0.018341	0.004161	-0.000761	0.001947	0.001616	2.7e-05	0.000707	2	2	2	4	http://www.ncbi.nlm.nih.gov/geo/query/acc.cgi?acc=GSM85490
1298	GSM85491	Boston	GSE3744	GPL570	GSM85491	-0.002277	0.008178	-0.015587	0.006211	0.001581	0.001805	-0.000526	-0.000571	0.000572	1	2	2	3	http://www.ncbi.nlm.nih.gov/geo/query/acc.cgi?acc=GSM85491
1299	GSM85492	Boston	GSE3744	GPL570	GSM85492	0.015698	-0.000796	-0.013231	0.007164	0.001583	0.002618	0.001773	0.000225	0.00155	2	2	2	4	http://www.ncbi.nlm.nih.gov/geo/query/acc.cgi?acc=GSM85492
1300	GSM85493	Boston	GSE3744	GPL570	GSM85493	0.011485	0.003276	-0.006504	0.005324	0.001454	0.00313	0.003088	-0.001154	0.00163	2	1	2	4	http://www.ncbi.nlm.nih.gov/geo/query/acc.cgi?acc=GSM85493
1301	GSM85494	Boston	GSE3744	GPL570	GSM85494	-0.003259	0.010132	-0.011772	0.007217	0.000844	0.004403	0.003495	-0.001313	0.001857	1	2	2	3	http://www.ncbi.nlm.nih.gov/geo/query/acc.cgi?acc=GSM85494
1302	GSM85495	Boston	GSE3744	GPL570	GSM85495	-0.003356	0.000647	-0.002702	0.017409	7.6e-05	0.002903	0.000236	-0.003789	-0.000143	2	1	1	1	http://www.ncbi.nlm.nih.gov/geo/query/acc.cgi?acc=GSM85495
1303	GSM85496	Boston	GSE3744	GPL570	GSM85496	-0.002892	0.012523	-0.006095	0.007915	0.000354	0.000448	0.000641	-0.001638	-4.9e-05	1	1	2	2	http://www.ncbi.nlm.nih.gov/geo/query/acc.cgi?acc=GSM85496
1304	GSM85497	Boston	GSE3744	GPL570	GSM85497	0.002265	0.011661	-0.01389	0.008163	0.002298	0.001796	0.002374	0.000781	0.001812	1	2	2	3	http://www.ncbi.nlm.nih.gov/geo/query/acc.cgi?acc=GSM85497
1305	GSM85498	Boston	GSE3744	GPL570	GSM85498	0.001259	0.001391	-0.011724	0.020043	0.002259	0.003811	0.003673	0.000807	0.002638	2	2	1	1	http://www.ncbi.nlm.nih.gov/geo/query/acc.cgi?acc=GSM85498
1306	GSM85499	Boston	GSE3744	GPL570	GSM85499	-0.00255	0.000446	-0.005336	0.017144	0.00175	0.002367	0.00164	0.000763	0.00163	2	1	1	1	http://www.ncbi.nlm.nih.gov/geo/query/acc.cgi?acc=GSM85499
1307	GSM85500	Boston	GSE3744	GPL570	GSM85500	-0.008355	0.013816	-0.014877	0.007581	0.002497	0.005832	0.005465	0.002647	0.00411	1	2	2	3	http://www.ncbi.nlm.nih.gov/geo/query/acc.cgi?acc=GSM85500
1308	GSM85501	Boston	GSE3744	GPL570	GSM85501	-0.005365	0.018369	-0.005975	0.00927	0.000554	-0.000173	-0.001436	-0.000639	-0.000423	1	1	2	2	http://www.ncbi.nlm.nih.gov/geo/query/acc.cgi?acc=GSM85501
1309	GSM85502	Boston	GSE3744	GPL570	GSM85502	0.001883	0.016098	-0.014547	0.007518	0.002576	0.002707	0.000908	0.000416	0.001652	1	2	2	3	http://www.ncbi.nlm.nih.gov/geo/query/acc.cgi?acc=GSM85502
1310	GSM85503	Boston	GSE3744	GPL570	GSM85503	-0.001461	0.004801	-0.012988	0.016117	0.00177	0.001659	-0.000721	-0.000343	0.000591	2	2	1	1	http://www.ncbi.nlm.nih.gov/geo/query/acc.cgi?acc=GSM85503
1311	GSM85504	Boston	GSE3744	GPL570	GSM85504	0.00044	0.00525	-0.011684	0.018356	0.002729	0.002267	0.000763	0.002582	0.002085	2	2	1	1	http://www.ncbi.nlm.nih.gov/geo/query/acc.cgi?acc=GSM85504
1312	GSM85505	Boston	GSE3744	GPL570	GSM85505	-0.003889	-0.002365	-0.013817	0.017052	0.002903	0.000907	0.001048	0.001722	0.001645	2	2	1	1	http://www.ncbi.nlm.nih.gov/geo/query/acc.cgi?acc=GSM85505
1313	GSM85506	Boston	GSE3744	GPL570	GSM85506	0.004209	0.014763	-0.007241	0.009883	0.000234	0.000228	0.000629	-0.002526	-0.000359	1	1	2	2	http://www.ncbi.nlm.nih.gov/geo/query/acc.cgi?acc=GSM85506
1314	GSM85507	Boston	GSE3744	GPL570	GSM85507	-0.001192	0.015614	0.00468	0.00634	0.001873	0.003511	0.000595	0.001282	0.001815	1	1	2	3	http://www.ncbi.nlm.nih.gov/geo/query/acc.cgi?acc=GSM85507
1315	GSM85508	Boston	GSE3744	GPL570	GSM85508	0.00194	0.014185	0.000519	0.008431	0.000365	-0.00032	-0.005015	-0.003546	-0.002129	1	1	2	2	http://www.ncbi.nlm.nih.gov/geo/query/acc.cgi?acc=GSM85508
1316	GSM85509	Boston	GSE3744	GPL570	GSM85509	0.004148	0.013854	0.002703	0.009493	-0.002531	-0.000456	-0.002607	-0.002115	-0.001927	1	1	2	2	http://www.ncbi.nlm.nih.gov/geo/query/acc.cgi?acc=GSM85509
1317	GSM85510	Boston	GSE3744	GPL570	GSM85510	-0.001011	0.012913	0.001305	0.003948	7.5e-05	0.000469	-0.001772	-0.001573	-0.0007	1	1	2	2	http://www.ncbi.nlm.nih.gov/geo/query/acc.cgi?acc=GSM85510
1318	GSM85511	Boston	GSE3744	GPL570	GSM85511	-0.004331	-0.001327	-0.01376	0.017476	0.000358	0.00247	0.002934	-0.000945	0.001204	2	2	1	1	http://www.ncbi.nlm.nih.gov/geo/query/acc.cgi?acc=GSM85511
1319	GSM85512	Boston	GSE3744	GPL570	GSM85512	0.000836	0.000259	-0.010859	0.018881	0.002602	0.001769	0.000163	-0.001374	0.00079	2	2	1	1	http://www.ncbi.nlm.nih.gov/geo/query/acc.cgi?acc=GSM85512
1320	GSM121673	Signapore	GSE5364	GPL96	GSM121673	0.013106	-0.000145	-0.009357	0.004897	0.00417	0.003918	0.001832	-2.8e-05	0.002473	2	2	2	4	http://www.ncbi.nlm.nih.gov/geo/query/acc.cgi?acc=GSM121673
1321	GSM121674	Signapore	GSE5364	GPL96	GSM121674	-0.003628	0.008356	-0.012058	0.01154	0.003388	0.002742	0.00051	-0.001876	0.001191	1	2	2	3	http://www.ncbi.nlm.nih.gov/geo/query/acc.cgi?acc=GSM121674
1322	GSM121675	Signapore	GSE5364	GPL96	GSM121675	0.014399	0.005723	-0.010794	-0.002674	0.004986	0.003389	0.001184	0.00129	0.002712	2	2	2	4	http://www.ncbi.nlm.nih.gov/geo/query/acc.cgi?acc=GSM121675
1323	GSM121676	Signapore	GSE5364	GPL96	GSM121676	0.00504	-0.000118	-0.009578	0.017977	0.00083	0.002022	-0.002237	0.000479	0.000273	2	2	1	1	http://www.ncbi.nlm.nih.gov/geo/query/acc.cgi?acc=GSM121676
1324	GSM121677	Signapore	GSE5364	GPL96	GSM121677	-0.01016	0.003304	-0.015491	0.01843	0.003653	0.00219	0.001027	0.000319	0.001797	2	2	1	1	http://www.ncbi.nlm.nih.gov/geo/query/acc.cgi?acc=GSM121677
1325	GSM121678	Signapore	GSE5364	GPL96	GSM121678	0.01633	0.001937	-0.013114	0.004347	0.00193	0.003916	0.00339	0.000618	0.002464	2	2	2	4	http://www.ncbi.nlm.nih.gov/geo/query/acc.cgi?acc=GSM121678
1326	GSM121679	Signapore	GSE5364	GPL96	GSM121679	-0.000576	0.004739	-0.014749	0.017559	0.003587	0.003543	0.003187	0.00084	0.002789	2	2	1	1	http://www.ncbi.nlm.nih.gov/geo/query/acc.cgi?acc=GSM121679
1327	GSM121680	Signapore	GSE5364	GPL96	GSM121680	-0.011048	0.000626	-0.011462	0.01715	0.003715	0.002331	0.001373	-2.3e-05	0.001849	2	2	1	1	http://www.ncbi.nlm.nih.gov/geo/query/acc.cgi?acc=GSM121680
1328	GSM121681	Signapore	GSE5364	GPL96	GSM121681	0.001631	0.009339	-0.001126	0.00811	0.00149	0.0022	-0.002122	-0.002829	-0.000315	1	1	2	2	http://www.ncbi.nlm.nih.gov/geo/query/acc.cgi?acc=GSM121681
1329	GSM121682	Signapore	GSE5364	GPL96	GSM121682	0.010402	0.011031	-0.008273	0.005693	0.004487	0.00179	-0.006336	-0.001924	-0.000496	1	2	2	2	http://www.ncbi.nlm.nih.gov/geo/query/acc.cgi?acc=GSM121682
1330	GSM121683	Signapore	GSE5364	GPL96	GSM121683	-0.008618	0.014309	-0.013671	0.008382	0.001706	0.003288	-2e-06	0.000501	0.001373	1	2	2	3	http://www.ncbi.nlm.nih.gov/geo/query/acc.cgi?acc=GSM121683
1331	GSM121684	Signapore	GSE5364	GPL96	GSM121684	-0.006089	0.004885	-0.013089	0.004239	0.002473	0.002904	0.00244	0.001474	0.002323	2	2	2	4	http://www.ncbi.nlm.nih.gov/geo/query/acc.cgi?acc=GSM121684
1332	GSM121685	Signapore	GSE5364	GPL96	GSM121685	0.006696	0.005389	-0.013575	0.006228	0.002884	0.001726	0.00018	-0.000848	0.000986	2	2	2	4	http://www.ncbi.nlm.nih.gov/geo/query/acc.cgi?acc=GSM121685
1333	GSM121686	Signapore	GSE5364	GPL96	GSM121686	0.003185	0.011941	-0.010853	0.002634	0.000967	0.003133	0.00099	0.000418	0.001377	1	2	2	3	http://www.ncbi.nlm.nih.gov/geo/query/acc.cgi?acc=GSM121686
1334	GSM121687	Signapore	GSE5364	GPL96	GSM121687	0.003555	0.010172	-0.003244	0.006526	0.001333	0.003707	-0.000195	-0.001776	0.000767	1	1	2	3	http://www.ncbi.nlm.nih.gov/geo/query/acc.cgi?acc=GSM121687
1335	GSM121688	Signapore	GSE5364	GPL96	GSM121688	0.006589	0.000603	-0.012541	0.01819	0.002803	0.003815	0.001874	0.001562	0.002514	2	2	1	1	http://www.ncbi.nlm.nih.gov/geo/query/acc.cgi?acc=GSM121688
1336	GSM121689	Signapore	GSE5364	GPL96	GSM121689	-0.007347	0.004366	-0.01356	0.018268	0.002174	0.004993	0.003051	0.000901	0.00278	2	2	1	1	http://www.ncbi.nlm.nih.gov/geo/query/acc.cgi?acc=GSM121689
1337	GSM121690	Signapore	GSE5364	GPL96	GSM121690	0.009846	0.00031	-0.01249	0.008335	0.003178	0.003406	0.001986	-0.001464	0.001777	2	2	2	4	http://www.ncbi.nlm.nih.gov/geo/query/acc.cgi?acc=GSM121690
1338	GSM121691	Signapore	GSE5364	GPL96	GSM121691	-0.004483	0.016261	-0.003621	0.007304	0.002559	0.0016	-0.001524	-7.5e-05	0.00064	1	1	2	3	http://www.ncbi.nlm.nih.gov/geo/query/acc.cgi?acc=GSM121691
1339	GSM121692	Signapore	GSE5364	GPL96	GSM121692	-0.011885	0.001133	-0.011645	0.001045	0.001159	0.003176	0.00183	-0.001652	0.001128	2	2	2	4	http://www.ncbi.nlm.nih.gov/geo/query/acc.cgi?acc=GSM121692
1340	GSM121693	Signapore	GSE5364	GPL96	GSM121693	0.008199	0.000586	-0.012508	0.0034	0.003636	0.004161	0.002644	0.001267	0.002927	2	2	2	4	http://www.ncbi.nlm.nih.gov/geo/query/acc.cgi?acc=GSM121693
1341	GSM121694	Signapore	GSE5364	GPL96	GSM121694	0.013561	0.010914	-0.010111	0.009921	0.00105	0.000838	-0.000308	-0.001178	0.000101	1	2	2	2	http://www.ncbi.nlm.nih.gov/geo/query/acc.cgi?acc=GSM121694
1342	GSM121695	Signapore	GSE5364	GPL96	GSM121695	-0.001817	0.002718	-0.011195	0.017867	0.003957	0.003297	0.000377	0.00145	0.00227	2	2	1	1	http://www.ncbi.nlm.nih.gov/geo/query/acc.cgi?acc=GSM121695
1343	GSM121696	Signapore	GSE5364	GPL96	GSM121696	0.00914	0.008267	-0.001126	0.008022	0.002697	0.002049	-0.000682	-0.000328	0.000934	1	1	2	3	http://www.ncbi.nlm.nih.gov/geo/query/acc.cgi?acc=GSM121696
1344	GSM121697	Signapore	GSE5364	GPL96	GSM121697	-0.002513	0.002466	-0.0111	0.00608	0.001589	0.001929	-9.2e-05	-0.003576	-3.7e-05	2	2	2	4	http://www.ncbi.nlm.nih.gov/geo/query/acc.cgi?acc=GSM121697
1345	GSM121698	Signapore	GSE5364	GPL96	GSM121698	-0.001677	0.017366	0.000267	0.009688	0.002221	0.002428	-0.000224	-0.000592	0.000958	1	1	2	3	http://www.ncbi.nlm.nih.gov/geo/query/acc.cgi?acc=GSM121698
1346	GSM121699	Signapore	GSE5364	GPL96	GSM121699	0.001179	0.002302	-0.010642	0.017547	0.000414	0.001919	-0.001098	-0.000115	0.00028	2	2	1	1	http://www.ncbi.nlm.nih.gov/geo/query/acc.cgi?acc=GSM121699
1347	GSM121700	Signapore	GSE5364	GPL96	GSM121700	0.013786	0.006261	-0.014292	0.006661	0.004874	0.003986	0.004458	0.002801	0.00403	2	2	2	4	http://www.ncbi.nlm.nih.gov/geo/query/acc.cgi?acc=GSM121700
1348	GSM121701	Signapore	GSE5364	GPL96	GSM121701	-0.010796	0.006301	-0.01075	0.018031	0.003479	0.003356	0.001535	0.00137	0.002435	2	2	1	1	http://www.ncbi.nlm.nih.gov/geo/query/acc.cgi?acc=GSM121701
1349	GSM121702	Signapore	GSE5364	GPL96	GSM121702	0.004126	0.012152	-0.004486	0.008511	0.001174	0.00124	-0.004158	-0.002169	-0.000978	1	1	2	2	http://www.ncbi.nlm.nih.gov/geo/query/acc.cgi?acc=GSM121702
1350	GSM121703	Signapore	GSE5364	GPL96	GSM121703	0.005018	0.003288	-0.010652	0.010932	0.001161	0.002318	0.001524	-0.002639	0.000591	2	2	2	4	http://www.ncbi.nlm.nih.gov/geo/query/acc.cgi?acc=GSM121703
1351	GSM121704	Signapore	GSE5364	GPL96	GSM121704	-0.000642	0.016245	-0.002861	0.009265	0.003864	0.003214	0.002026	0.001135	0.00256	1	1	2	3	http://www.ncbi.nlm.nih.gov/geo/query/acc.cgi?acc=GSM121704
1352	GSM121705	Signapore	GSE5364	GPL96	GSM121705	0.00387	0.014888	-0.005934	0.007669	0.001931	0.002545	0.000243	0.000514	0.001308	1	1	2	3	http://www.ncbi.nlm.nih.gov/geo/query/acc.cgi?acc=GSM121705
1353	GSM121706	Signapore	GSE5364	GPL96	GSM121706	-0.006015	-0.001327	-0.013502	0.017796	0.002527	0.002967	0.000702	0.000408	0.001651	2	2	1	1	http://www.ncbi.nlm.nih.gov/geo/query/acc.cgi?acc=GSM121706
1354	GSM121707	Signapore	GSE5364	GPL96	GSM121707	-0.000298	0.009509	-0.002744	0.014794	0.002425	0.00129	-0.000979	-0.004215	-0.00037	1	1	1	3	http://www.ncbi.nlm.nih.gov/geo/query/acc.cgi?acc=GSM121707
1355	GSM121708	Signapore	GSE5364	GPL96	GSM121708	0.01322	0.002772	-0.017512	0.004683	0.003199	0.002527	0.00219	0.001179	0.002274	2	2	2	4	http://www.ncbi.nlm.nih.gov/geo/query/acc.cgi?acc=GSM121708
1356	GSM121709	Signapore	GSE5364	GPL96	GSM121709	0.014203	0.00331	-0.011578	0.004308	0.005571	0.003524	0.002108	0.002454	0.003414	2	2	2	4	http://www.ncbi.nlm.nih.gov/geo/query/acc.cgi?acc=GSM121709
1357	GSM121710	Signapore	GSE5364	GPL96	GSM121710	-0.001144	0.017672	-0.001429	0.006499	0.00123	0.002281	-0.001508	-0.00141	0.000148	1	1	2	2	http://www.ncbi.nlm.nih.gov/geo/query/acc.cgi?acc=GSM121710
1358	GSM121711	Signapore	GSE5364	GPL96	GSM121711	0.00546	0.014694	-0.015368	0.009493	0.001022	0.000956	-0.002806	-0.002484	-0.000828	1	2	2	2	http://www.ncbi.nlm.nih.gov/geo/query/acc.cgi?acc=GSM121711
1359	GSM121712	Signapore	GSE5364	GPL96	GSM121712	0.014514	0.00161	-0.006183	0.006967	0.006735	0.008289	0.005323	0.005696	0.006511	2	1	2	4	http://www.ncbi.nlm.nih.gov/geo/query/acc.cgi?acc=GSM121712
1360	GSM121713	Signapore	GSE5364	GPL96	GSM121713	-0.005389	0.00273	-0.003834	0.008125	0.003459	0.004365	0.001386	0.001603	0.002703	2	1	2	4	http://www.ncbi.nlm.nih.gov/geo/query/acc.cgi?acc=GSM121713
1361	GSM121714	Signapore	GSE5364	GPL96	GSM121714	-0.000853	0.008975	-0.001151	0.014946	0.000596	0.001676	-0.000995	-0.000319	0.000239	1	1	1	3	http://www.ncbi.nlm.nih.gov/geo/query/acc.cgi?acc=GSM121714
1362	GSM121715	Signapore	GSE5364	GPL96	GSM121715	0.000651	0.002013	-0.005156	0.018316	0.002934	0.001733	0.001288	0.000436	0.001598	2	1	1	1	http://www.ncbi.nlm.nih.gov/geo/query/acc.cgi?acc=GSM121715
1363	GSM121716	Signapore	GSE5364	GPL96	GSM121716	0.011188	0.011568	-0.000445	0.005536	0.002845	0.003683	-0.005759	-0.00128	-0.000128	1	1	2	2	http://www.ncbi.nlm.nih.gov/geo/query/acc.cgi?acc=GSM121716
1364	GSM121717	Signapore	GSE5364	GPL96	GSM121717	-0.001258	0.003734	-0.011147	0.017178	0.002049	0.002459	0.000149	-0.000738	0.00098	2	2	1	1	http://www.ncbi.nlm.nih.gov/geo/query/acc.cgi?acc=GSM121717
1365	GSM121718	Signapore	GSE5364	GPL96	GSM121718	-0.002941	0.014144	-0.000697	0.00582	0.001025	0.002652	-0.002198	-0.000916	0.000141	1	1	2	2	http://www.ncbi.nlm.nih.gov/geo/query/acc.cgi?acc=GSM121718
1366	GSM121719	Signapore	GSE5364	GPL96	GSM121719	-0.004719	0.017102	0.001662	0.004086	0.00048	0.001442	-0.001566	-0.001829	-0.000368	1	1	2	2	http://www.ncbi.nlm.nih.gov/geo/query/acc.cgi?acc=GSM121719
1367	GSM121720	Signapore	GSE5364	GPL96	GSM121720	0.003846	0.00978	5.3e-05	0.006834	0.001623	0.003041	-0.000364	-0.001517	0.000696	1	1	2	3	http://www.ncbi.nlm.nih.gov/geo/query/acc.cgi?acc=GSM121720
1368	GSM121721	Signapore	GSE5364	GPL96	GSM121721	-0.002824	0.00246	-0.013421	0.011127	0.003513	0.003657	0.002349	0.001674	0.002798	2	2	2	4	http://www.ncbi.nlm.nih.gov/geo/query/acc.cgi?acc=GSM121721
1369	GSM121722	Signapore	GSE5364	GPL96	GSM121722	-0.003053	0.018017	0.003754	0.009992	0.001934	0.00086	-2.9e-05	-0.001114	0.000413	1	1	2	3	http://www.ncbi.nlm.nih.gov/geo/query/acc.cgi?acc=GSM121722
1370	GSM121723	Signapore	GSE5364	GPL96	GSM121723	-0.006196	0.00038	-0.013223	0.017421	0.003192	0.003131	0.00075	0.000236	0.001827	2	2	1	1	http://www.ncbi.nlm.nih.gov/geo/query/acc.cgi?acc=GSM121723
1371	GSM121724	Signapore	GSE5364	GPL96	GSM121724	0.013012	0.00509	-0.011742	0.003899	0.005734	0.004311	0.001969	0.00146	0.003369	2	2	2	4	http://www.ncbi.nlm.nih.gov/geo/query/acc.cgi?acc=GSM121724
1372	GSM121725	Signapore	GSE5364	GPL96	GSM121725	-0.004223	0.002041	-0.013522	0.017333	0.00329	0.002598	0.003056	-0.001102	0.001961	2	2	1	1	http://www.ncbi.nlm.nih.gov/geo/query/acc.cgi?acc=GSM121725
1373	GSM121726	Signapore	GSE5364	GPL96	GSM121726	0.00584	0.006427	-0.006906	0.004507	-0.002458	0.001232	-0.002598	-0.00386	-0.001921	2	1	2	4	http://www.ncbi.nlm.nih.gov/geo/query/acc.cgi?acc=GSM121726
1374	GSM121727	Signapore	GSE5364	GPL96	GSM121727	-0.002421	0.015503	-0.009417	0.008491	0.000767	0.002689	-0.009764	-0.004578	-0.002722	1	2	2	2	http://www.ncbi.nlm.nih.gov/geo/query/acc.cgi?acc=GSM121727
1375	GSM121728	Signapore	GSE5364	GPL96	GSM121728	-0.011318	0.007308	-0.0081	0.015194	0.004006	0.0041	0.001741	0.00138	0.002807	2	2	1	1	http://www.ncbi.nlm.nih.gov/geo/query/acc.cgi?acc=GSM121728
1376	GSM121729	Signapore	GSE5364	GPL96	GSM121729	-0.001379	0.013022	-0.015229	0.010542	0.004076	0.002985	0.002112	0.002016	0.002797	1	2	2	3	http://www.ncbi.nlm.nih.gov/geo/query/acc.cgi?acc=GSM121729
1377	GSM121730	Signapore	GSE5364	GPL96	GSM121730	-0.001521	0.013462	-0.014126	0.00946	0.004766	0.002472	0.001973	0.002107	0.00283	1	2	2	3	http://www.ncbi.nlm.nih.gov/geo/query/acc.cgi?acc=GSM121730
1378	GSM121731	Signapore	GSE5364	GPL96	GSM121731	0.004253	0.01427	-0.003851	0.008814	0.003386	0.004559	0.003684	0.000927	0.003139	1	1	2	3	http://www.ncbi.nlm.nih.gov/geo/query/acc.cgi?acc=GSM121731
1379	GSM121732	Signapore	GSE5364	GPL96	GSM121732	-0.012365	0.014842	-0.014381	0.013533	0.004464	0.003195	0.002043	0.000617	0.00258	1	2	1	3	http://www.ncbi.nlm.nih.gov/geo/query/acc.cgi?acc=GSM121732
1380	GSM121733	Signapore	GSE5364	GPL96	GSM121733	-0.002501	0.014826	-0.016125	0.009713	0.005528	0.006419	0.005624	0.00373	0.005325	1	2	2	3	http://www.ncbi.nlm.nih.gov/geo/query/acc.cgi?acc=GSM121733
1381	GSM121734	Signapore	GSE5364	GPL96	GSM121734	0.001576	0.006257	-0.010809	0.014884	0.001667	0.003034	0.001461	0.00014	0.001576	2	2	1	1	http://www.ncbi.nlm.nih.gov/geo/query/acc.cgi?acc=GSM121734
1382	GSM121735	Signapore	GSE5364	GPL96	GSM121735	0.002166	0.011831	-0.012343	0.013033	0.003181	0.001865	-0.000614	-0.0014	0.000758	1	2	2	3	http://www.ncbi.nlm.nih.gov/geo/query/acc.cgi?acc=GSM121735
1383	GSM121736	Signapore	GSE5364	GPL96	GSM121736	0.003344	0.007089	-0.010159	0.019066	0.00329	0.001878	0.000696	-0.000614	0.001313	2	2	1	1	http://www.ncbi.nlm.nih.gov/geo/query/acc.cgi?acc=GSM121736
1384	GSM121737	Signapore	GSE5364	GPL96	GSM121737	-0.002648	0.00158	-0.015346	0.017229	0.003427	0.002738	-0.000934	0.000349	0.001395	2	2	1	1	http://www.ncbi.nlm.nih.gov/geo/query/acc.cgi?acc=GSM121737
1385	GSM121738	Signapore	GSE5364	GPL96	GSM121738	-0.001979	0.003112	-0.00664	0.018842	0.004526	0.002298	-0.000499	0.000469	0.001698	2	1	1	1	http://www.ncbi.nlm.nih.gov/geo/query/acc.cgi?acc=GSM121738
1386	GSM121739	Signapore	GSE5364	GPL96	GSM121739	-0.003333	0.018559	0.001677	0.006519	0.00106	0.001987	-0.001637	-0.000797	0.000153	1	1	2	2	http://www.ncbi.nlm.nih.gov/geo/query/acc.cgi?acc=GSM121739
1387	GSM121740	Signapore	GSE5364	GPL96	GSM121740	0.008848	0.003571	-0.007359	0.005141	0.003757	0.001953	1.5e-05	-0.000244	0.00137	2	1	2	4	http://www.ncbi.nlm.nih.gov/geo/query/acc.cgi?acc=GSM121740
1388	GSM121741	Signapore	GSE5364	GPL96	GSM121741	-0.001634	0.013764	-0.007299	0.006974	0.005059	0.001934	-0.001386	-0.002073	0.000883	1	1	2	3	http://www.ncbi.nlm.nih.gov/geo/query/acc.cgi?acc=GSM121741
1389	GSM121742	Signapore	GSE5364	GPL96	GSM121742	-0.000192	0.014334	-0.012066	0.007394	0.003362	0.00229	-0.00021	0.000965	0.001602	1	2	2	3	http://www.ncbi.nlm.nih.gov/geo/query/acc.cgi?acc=GSM121742
1390	GSM121743	Signapore	GSE5364	GPL96	GSM121743	-0.012243	0.017951	-0.00181	0.008966	0.002772	0.003298	0.001617	-0.004252	0.000859	1	1	2	3	http://www.ncbi.nlm.nih.gov/geo/query/acc.cgi?acc=GSM121743
1391	GSM121744	Signapore	GSE5364	GPL96	GSM121744	0.004771	0.01266	0.000451	0.009494	0.000739	0.000859	-0.001349	-0.003321	-0.000768	1	1	2	2	http://www.ncbi.nlm.nih.gov/geo/query/acc.cgi?acc=GSM121744
1392	GSM121745	Signapore	GSE5364	GPL96	GSM121745	0.000324	0.014771	-0.010964	0.009236	0.005112	0.00348	0.001444	-0.000698	0.002335	1	2	2	3	http://www.ncbi.nlm.nih.gov/geo/query/acc.cgi?acc=GSM121745
1393	GSM121746	Signapore	GSE5364	GPL96	GSM121746	-0.002742	0.00269	-0.013102	0.017815	0.001141	0.002585	0.001983	-0.001111	0.001149	2	2	1	1	http://www.ncbi.nlm.nih.gov/geo/query/acc.cgi?acc=GSM121746
1394	GSM121747	Signapore	GSE5364	GPL96	GSM121747	0.016736	0.000756	-0.004932	0.005525	0.001658	0.00254	0.001936	-0.000302	0.001458	2	1	2	4	http://www.ncbi.nlm.nih.gov/geo/query/acc.cgi?acc=GSM121747
1395	GSM121748	Signapore	GSE5364	GPL96	GSM121748	0.01098	0.003037	-0.010517	0.020818	0.005252	0.003035	0.002392	0.001671	0.003088	2	2	1	1	http://www.ncbi.nlm.nih.gov/geo/query/acc.cgi?acc=GSM121748
1396	GSM121749	Signapore	GSE5364	GPL96	GSM121749	0.01315	0.00914	-0.010157	0.017139	0.00334	0.00369	-0.000238	0.001822	0.002154	1	2	1	3	http://www.ncbi.nlm.nih.gov/geo/query/acc.cgi?acc=GSM121749
1397	GSM121750	Signapore	GSE5364	GPL96	GSM121750	-0.001069	0.012255	-0.011963	0.017442	0.002537	0.002593	-0.001523	0.000179	0.000946	1	2	1	3	http://www.ncbi.nlm.nih.gov/geo/query/acc.cgi?acc=GSM121750
1398	GSM121751	Signapore	GSE5364	GPL96	GSM121751	-0.003109	0.012338	-0.010454	0.005534	0.001838	0.002216	-0.001499	-0.001022	0.000383	1	2	2	3	http://www.ncbi.nlm.nih.gov/geo/query/acc.cgi?acc=GSM121751
1399	GSM121752	Signapore	GSE5364	GPL96	GSM121752	0.001399	0.002897	-0.013239	0.018377	0.003612	0.003176	0.001371	0.000327	0.002122	2	2	1	1	http://www.ncbi.nlm.nih.gov/geo/query/acc.cgi?acc=GSM121752
1400	GSM121753	Signapore	GSE5364	GPL96	GSM121753	-0.000813	0.00916	-0.004662	0.007941	0.002671	0.001855	-0.000294	-9.4e-05	0.001035	1	1	2	3	http://www.ncbi.nlm.nih.gov/geo/query/acc.cgi?acc=GSM121753
1401	GSM121754	Signapore	GSE5364	GPL96	GSM121754	0.005139	0.011775	-0.011609	0.005669	0.003406	0.004386	0.003147	0.000105	0.002761	1	2	2	3	http://www.ncbi.nlm.nih.gov/geo/query/acc.cgi?acc=GSM121754
1402	GSM121755	Signapore	GSE5364	GPL96	GSM121755	-0.00944	0.012612	-0.010155	0.002747	0.004903	0.004007	-2.1e-05	0.000136	0.002256	1	2	2	3	http://www.ncbi.nlm.nih.gov/geo/query/acc.cgi?acc=GSM121755
1403	GSM121756	Signapore	GSE5364	GPL96	GSM121756	0.005053	0.017556	0.000242	0.007389	0.00149	0.002194	0.000289	0.001112	0.001271	1	1	2	3	http://www.ncbi.nlm.nih.gov/geo/query/acc.cgi?acc=GSM121756
1404	GSM121757	Signapore	GSE5364	GPL96	GSM121757	0.005383	0.013823	0.001393	0.00844	0.001897	0.001811	-0.006808	-0.00213	-0.001308	1	1	2	2	http://www.ncbi.nlm.nih.gov/geo/query/acc.cgi?acc=GSM121757
1405	GSM121758	Signapore	GSE5364	GPL96	GSM121758	0.006424	0.006004	-0.012016	0.012846	0.001191	0.002022	0.000314	-0.001997	0.000382	2	2	2	4	http://www.ncbi.nlm.nih.gov/geo/query/acc.cgi?acc=GSM121758
1406	GSM121759	Signapore	GSE5364	GPL96	GSM121759	-0.001081	0.01663	0.001751	0.00399	0.003912	0.003607	-0.000962	0.000457	0.001754	1	1	2	3	http://www.ncbi.nlm.nih.gov/geo/query/acc.cgi?acc=GSM121759
1407	GSM121760	Signapore	GSE5364	GPL96	GSM121760	-0.002341	0.004146	-0.014632	0.017719	0.004677	0.002459	-0.001635	7.9e-05	0.001395	2	2	1	1	http://www.ncbi.nlm.nih.gov/geo/query/acc.cgi?acc=GSM121760
1408	GSM121761	Signapore	GSE5364	GPL96	GSM121761	0.008174	0.005115	-0.010493	0.017867	0.001674	0.002181	-0.002606	-0.002083	-0.000209	2	2	1	1	http://www.ncbi.nlm.nih.gov/geo/query/acc.cgi?acc=GSM121761
1409	GSM121762	Signapore	GSE5364	GPL96	GSM121762	-0.010121	0.011347	-0.014976	0.007781	0.001959	0.002459	3.1e-05	-6.3e-05	0.001097	1	2	2	3	http://www.ncbi.nlm.nih.gov/geo/query/acc.cgi?acc=GSM121762
1410	GSM121763	Signapore	GSE5364	GPL96	GSM121763	0.014715	0.001639	-0.014556	0.0068	0.004352	0.004901	0.002827	0.000626	0.003177	2	2	2	4	http://www.ncbi.nlm.nih.gov/geo/query/acc.cgi?acc=GSM121763
1411	GSM121764	Signapore	GSE5364	GPL96	GSM121764	0.01493	0.003472	-0.014781	0.006257	0.004185	0.004702	0.002675	0.001087	0.003162	2	2	2	4	http://www.ncbi.nlm.nih.gov/geo/query/acc.cgi?acc=GSM121764
1412	GSM121765	Signapore	GSE5364	GPL96	GSM121765	-0.006864	-0.000423	-0.014913	0.006712	0.002031	0.002063	-0.001015	-0.001049	0.000508	2	2	2	4	http://www.ncbi.nlm.nih.gov/geo/query/acc.cgi?acc=GSM121765
1413	GSM121766	Signapore	GSE5364	GPL96	GSM121766	-0.005607	-0.003813	-0.006496	0.016948	0.000749	0.005071	0.003422	0.000144	0.002347	2	1	1	1	http://www.ncbi.nlm.nih.gov/geo/query/acc.cgi?acc=GSM121766
1414	GSM121767	Signapore	GSE5364	GPL96	GSM121767	-0.000974	0.016707	0.005953	0.005242	0.003675	0.001227	-0.001673	-0.000573	0.000664	1	1	2	3	http://www.ncbi.nlm.nih.gov/geo/query/acc.cgi?acc=GSM121767
1415	GSM121768	Signapore	GSE5364	GPL96	GSM121768	-0.001389	0.001463	-0.008446	0.002337	0.004307	0.002553	0.000714	-0.001238	0.001584	2	2	2	4	http://www.ncbi.nlm.nih.gov/geo/query/acc.cgi?acc=GSM121768
1416	GSM121769	Signapore	GSE5364	GPL96	GSM121769	-0.008655	0.014603	-0.001021	0.003165	0.006364	0.005054	0.004342	0.001744	0.004376	1	1	2	3	http://www.ncbi.nlm.nih.gov/geo/query/acc.cgi?acc=GSM121769
1417	GSM121770	Signapore	GSE5364	GPL96	GSM121770	-0.004612	0.015009	-0.01504	0.006927	0.001634	0.000666	-0.004018	-0.00246	-0.001045	1	2	2	2	http://www.ncbi.nlm.nih.gov/geo/query/acc.cgi?acc=GSM121770
1418	GSM121772	Signapore	GSE5364	GPL96	GSM121772	0.009998	-0.001254	-0.010147	0.002248	0.006673	0.007784	0.00434	0.00772	0.006629	2	2	2	4	http://www.ncbi.nlm.nih.gov/geo/query/acc.cgi?acc=GSM121772
1419	GSM121773	Signapore	GSE5364	GPL96	GSM121773	-0.000872	0.016244	0.00144	0.007267	0.002239	0.003695	0.003056	-0.000692	0.002075	1	1	2	3	http://www.ncbi.nlm.nih.gov/geo/query/acc.cgi?acc=GSM121773
1420	GSM121774	Signapore	GSE5364	GPL96	GSM121774	0.009101	0.014938	0.001235	0.013372	-0.000252	0.001541	-0.002392	-0.0019	-0.000751	1	1	2	2	http://www.ncbi.nlm.nih.gov/geo/query/acc.cgi?acc=GSM121774
1421	GSM121775	Signapore	GSE5364	GPL96	GSM121775	-0.009448	0.000796	-0.012219	0.01808	0.004494	0.00445	0.002131	0.002043	0.003279	2	2	1	1	http://www.ncbi.nlm.nih.gov/geo/query/acc.cgi?acc=GSM121775
1422	GSM121776	Signapore	GSE5364	GPL96	GSM121776	-0.003778	0.01687	-0.004032	0.007172	0.004496	0.002087	-0.000121	0.000211	0.001668	1	1	2	3	http://www.ncbi.nlm.nih.gov/geo/query/acc.cgi?acc=GSM121776
1423	GSM121777	Signapore	GSE5364	GPL96	GSM121777	-0.008445	0.001657	-0.009928	0.006431	0.006531	0.004897	0.003402	0.000937	0.003942	2	2	2	4	http://www.ncbi.nlm.nih.gov/geo/query/acc.cgi?acc=GSM121777
1424	GSM121778	Signapore	GSE5364	GPL96	GSM121778	0.003987	0.015314	-0.009319	0.007078	0.003685	0.003273	0.000615	-0.00082	0.001688	1	2	2	3	http://www.ncbi.nlm.nih.gov/geo/query/acc.cgi?acc=GSM121778
1425	GSM121779	Signapore	GSE5364	GPL96	GSM121779	-0.000252	0.001681	-0.013425	0.017382	0.003452	0.003395	0.002687	0.000612	0.002537	2	2	1	1	http://www.ncbi.nlm.nih.gov/geo/query/acc.cgi?acc=GSM121779
1426	GSM121780	Signapore	GSE5364	GPL96	GSM121780	0.007311	0.003834	-0.00908	0.0184	0.002191	0.003402	0.001745	0.001355	0.002173	2	2	1	1	http://www.ncbi.nlm.nih.gov/geo/query/acc.cgi?acc=GSM121780
1427	GSM121781	Signapore	GSE5364	GPL96	GSM121781	-0.003222	7.2e-05	-0.011772	0.009779	0.00327	0.002279	0.00185	9.1e-05	0.001873	2	2	2	4	http://www.ncbi.nlm.nih.gov/geo/query/acc.cgi?acc=GSM121781
1428	GSM121782	Signapore	GSE5364	GPL96	GSM121782	-0.001247	0.0051	-0.013088	0.018717	0.00435	0.003719	0.002159	0.002925	0.003288	2	2	1	1	http://www.ncbi.nlm.nih.gov/geo/query/acc.cgi?acc=GSM121782
1429	GSM121783	Signapore	GSE5364	GPL96	GSM121783	-0.008677	0.009988	0.003988	0.007039	0.003149	0.003284	0.001792	-0.000784	0.00186	1	1	2	3	http://www.ncbi.nlm.nih.gov/geo/query/acc.cgi?acc=GSM121783
1430	GSM121784	Signapore	GSE5364	GPL96	GSM121784	0.006342	0.015713	-0.000593	0.007878	0.001162	0.001649	-0.001462	-0.003994	-0.000661	1	1	2	2	http://www.ncbi.nlm.nih.gov/geo/query/acc.cgi?acc=GSM121784
1431	GSM121785	Signapore	GSE5364	GPL96	GSM121785	-0.005017	0.018116	-0.009163	0.008572	0.002717	0.001682	-0.001696	-0.001368	0.000334	1	2	2	3	http://www.ncbi.nlm.nih.gov/geo/query/acc.cgi?acc=GSM121785
1432	GSM121786	Signapore	GSE5364	GPL96	GSM121786	-0.000782	0.011863	0.002315	0.00641	0.002981	0.003457	0.001306	-0.000373	0.001843	1	1	2	3	http://www.ncbi.nlm.nih.gov/geo/query/acc.cgi?acc=GSM121786
1433	GSM121787	Signapore	GSE5364	GPL96	GSM121787	-0.000275	0.014144	-0.000642	0.008452	0.001346	0.00182	-0.003825	-0.003394	-0.001013	1	1	2	2	http://www.ncbi.nlm.nih.gov/geo/query/acc.cgi?acc=GSM121787
1434	GSM121788	Signapore	GSE5364	GPL96	GSM121788	-0.0004	0.015827	0.001767	0.005896	0.001165	0.002073	0.000303	-0.00053	0.000753	1	1	2	3	http://www.ncbi.nlm.nih.gov/geo/query/acc.cgi?acc=GSM121788
1435	GSM121789	Signapore	GSE5364	GPL96	GSM121789	0.005212	0.015412	-0.00122	0.0053	0.00139	0.001133	0.00015	-0.001233	0.00036	1	1	2	3	http://www.ncbi.nlm.nih.gov/geo/query/acc.cgi?acc=GSM121789
1436	GSM121790	Signapore	GSE5364	GPL96	GSM121790	0.009449	0.013683	-0.002097	0.008582	0.001435	0.003276	1e-05	0.001285	0.001502	1	1	2	3	http://www.ncbi.nlm.nih.gov/geo/query/acc.cgi?acc=GSM121790
1437	GSM121791	Signapore	GSE5364	GPL96	GSM121791	-0.006922	0.003738	-0.012197	0.020392	0.005426	0.003824	0.002467	0.00064	0.003089	2	2	1	1	http://www.ncbi.nlm.nih.gov/geo/query/acc.cgi?acc=GSM121791
1438	GSM121792	Signapore	GSE5364	GPL96	GSM121792	-0.000432	0.011306	-0.003673	0.009306	0.002068	0.001608	-0.00077	-0.000882	0.000506	1	1	2	3	http://www.ncbi.nlm.nih.gov/geo/query/acc.cgi?acc=GSM121792
1439	GSM121793	Signapore	GSE5364	GPL96	GSM121793	-0.006571	0.014173	-0.000551	0.003928	0.000865	0.001789	-0.002069	0.000556	0.000285	1	1	2	3	http://www.ncbi.nlm.nih.gov/geo/query/acc.cgi?acc=GSM121793
1440	GSM121794	Signapore	GSE5364	GPL96	GSM121794	-0.00804	0.013554	0.001737	0.018697	0.005319	0.004191	-0.000951	0.002156	0.002679	1	1	1	3	http://www.ncbi.nlm.nih.gov/geo/query/acc.cgi?acc=GSM121794
1441	GSM121795	Signapore	GSE5364	GPL96	GSM121795	-0.008889	0.016905	0.00122	0.004307	0.003374	0.004395	0.002112	0.001058	0.002735	1	1	2	3	http://www.ncbi.nlm.nih.gov/geo/query/acc.cgi?acc=GSM121795
1442	GSM121796	Signapore	GSE5364	GPL96	GSM121796	0.00148	0.000599	-0.00418	0.019114	0.001269	0.003432	0.000835	-0.001908	0.000907	2	1	1	1	http://www.ncbi.nlm.nih.gov/geo/query/acc.cgi?acc=GSM121796
1443	GSM121797	Signapore	GSE5364	GPL96	GSM121797	-0.002841	0.015877	-0.000275	0.00707	0.002792	0.004523	0.002898	-5.2e-05	0.00254	1	1	2	3	http://www.ncbi.nlm.nih.gov/geo/query/acc.cgi?acc=GSM121797
1444	GSM121798	Signapore	GSE5364	GPL96	GSM121798	-0.001016	0.013854	-0.007395	0.00476	0.00399	0.001782	0.00028	-6.5e-05	0.001497	1	1	2	3	http://www.ncbi.nlm.nih.gov/geo/query/acc.cgi?acc=GSM121798
1445	GSM121799	Signapore	GSE5364	GPL96	GSM121799	-0.007646	0.011595	-0.010852	0.013741	-6e-06	0.001864	0.000268	-0.000931	0.000299	1	2	1	3	http://www.ncbi.nlm.nih.gov/geo/query/acc.cgi?acc=GSM121799
1446	GSM121800	Signapore	GSE5364	GPL96	GSM121800	0.011181	0.005428	-0.010161	0.005977	0.003856	0.004588	0.003991	0.001507	0.003485	2	2	2	4	http://www.ncbi.nlm.nih.gov/geo/query/acc.cgi?acc=GSM121800
1447	GSM121801	Signapore	GSE5364	GPL96	GSM121801	0.000907	0.004732	-0.010637	0.016341	0.00062	0.001675	-0.001803	-0.000792	-7.5e-05	2	2	1	1	http://www.ncbi.nlm.nih.gov/geo/query/acc.cgi?acc=GSM121801
1448	GSM121802	Signapore	GSE5364	GPL96	GSM121802	-1.5e-05	0.008378	-0.011267	0.018233	0.004466	0.003532	0.000582	0.001327	0.002477	1	2	1	3	http://www.ncbi.nlm.nih.gov/geo/query/acc.cgi?acc=GSM121802
1449	GSM121803	Signapore	GSE5364	GPL96	GSM121803	0.004202	0.015214	0.003938	0.009038	-0.000265	0.001196	-0.002336	-0.003777	-0.001296	1	1	2	2	http://www.ncbi.nlm.nih.gov/geo/query/acc.cgi?acc=GSM121803
1450	GSM121804	Signapore	GSE5364	GPL96	GSM121804	0.007884	0.008431	-0.009898	0.00352	0.000857	0.000254	-0.001448	-0.000973	-0.000327	1	2	2	2	http://www.ncbi.nlm.nih.gov/geo/query/acc.cgi?acc=GSM121804
1451	GSM121805	Signapore	GSE5364	GPL96	GSM121805	-0.00187	0.009974	-0.009998	0.016317	0.004114	0.002732	0.002778	0.002303	0.002982	1	2	1	3	http://www.ncbi.nlm.nih.gov/geo/query/acc.cgi?acc=GSM121805
1452	GSM121806	Signapore	GSE5364	GPL96	GSM121806	-0.001887	0.006399	-0.014086	0.016392	0.001817	0.001224	-0.000928	-0.001424	0.000172	2	2	1	1	http://www.ncbi.nlm.nih.gov/geo/query/acc.cgi?acc=GSM121806
1453	GSM121807	Signapore	GSE5364	GPL96	GSM121807	0.013323	0.006957	-0.015496	0.008494	0.004931	0.001909	0.001981	0.000343	0.002291	2	2	2	4	http://www.ncbi.nlm.nih.gov/geo/query/acc.cgi?acc=GSM121807
1454	GSM121808	Signapore	GSE5364	GPL96	GSM121808	-0.000432	0.013034	-0.007573	0.007431	0.003901	0.003425	0.001608	-0.000671	0.002066	1	1	2	3	http://www.ncbi.nlm.nih.gov/geo/query/acc.cgi?acc=GSM121808
1455	GSM121809	Signapore	GSE5364	GPL96	GSM121809	0.002074	0.010441	-0.004179	0.012127	0.000776	0.001682	-0.002276	-0.001094	-0.000228	1	1	2	2	http://www.ncbi.nlm.nih.gov/geo/query/acc.cgi?acc=GSM121809
1456	GSM121810	Signapore	GSE5364	GPL96	GSM121810	0.002103	0.011511	0.000468	0.00526	0.001227	0.001846	-0.002167	-0.000709	4.9e-05	1	1	2	2	http://www.ncbi.nlm.nih.gov/geo/query/acc.cgi?acc=GSM121810
1457	GSM121811	Signapore	GSE5364	GPL96	GSM121811	-0.010093	0.002431	-0.013632	0.017555	0.001158	0.002296	-0.000134	-0.001794	0.000382	2	2	1	1	http://www.ncbi.nlm.nih.gov/geo/query/acc.cgi?acc=GSM121811
1458	GSM121812	Signapore	GSE5364	GPL96	GSM121812	0.012062	-0.000456	-0.013666	0.007759	0.004244	0.004311	0.00169	0.001431	0.002919	2	2	2	4	http://www.ncbi.nlm.nih.gov/geo/query/acc.cgi?acc=GSM121812
1459	GSM121813	Signapore	GSE5364	GPL96	GSM121813	-0.006939	0.017482	-0.010017	0.01039	0.001686	0.002683	0.000756	0.001199	0.001581	1	2	2	3	http://www.ncbi.nlm.nih.gov/geo/query/acc.cgi?acc=GSM121813
1460	GSM121814	Signapore	GSE5364	GPL96	GSM121814	-0.007884	0.014849	-0.012788	0.010601	0.001527	0.004171	0.00308	-0.001333	0.001861	1	2	2	3	http://www.ncbi.nlm.nih.gov/geo/query/acc.cgi?acc=GSM121814
1461	GSM121815	Signapore	GSE5364	GPL96	GSM121815	0.017413	0.003832	-0.006031	0.005714	0.005532	0.004597	0.005644	0.00339	0.004791	2	1	2	4	http://www.ncbi.nlm.nih.gov/geo/query/acc.cgi?acc=GSM121815
1462	GSM121816	Signapore	GSE5364	GPL96	GSM121816	0.001307	0.003484	-0.012496	0.017919	0.002163	0.003947	0.00117	0.000164	0.001861	2	2	1	1	http://www.ncbi.nlm.nih.gov/geo/query/acc.cgi?acc=GSM121816
1463	GSM121817	Signapore	GSE5364	GPL96	GSM121817	-3e-06	0.000599	-0.010834	0.018103	0.001098	0.002723	0.002468	0.000295	0.001646	2	2	1	1	http://www.ncbi.nlm.nih.gov/geo/query/acc.cgi?acc=GSM121817
1464	GSM121818	Signapore	GSE5364	GPL96	GSM121818	-0.000539	0.000944	-0.011878	0.010932	0.001976	0.004682	0.000651	0.000106	0.001854	2	2	2	4	http://www.ncbi.nlm.nih.gov/geo/query/acc.cgi?acc=GSM121818
1465	GSM121819	Signapore	GSE5364	GPL96	GSM121819	-0.009494	0.015271	-0.009971	0.008206	-1e-06	0.001067	-0.007077	-0.003692	-0.002426	1	2	2	2	http://www.ncbi.nlm.nih.gov/geo/query/acc.cgi?acc=GSM121819
1466	GSM121820	Signapore	GSE5364	GPL96	GSM121820	-0.007993	0.009288	-0.006193	0.005214	0.004074	0.003472	0.002034	0.001204	0.002696	1	1	2	3	http://www.ncbi.nlm.nih.gov/geo/query/acc.cgi?acc=GSM121820
1467	GSM121821	Signapore	GSE5364	GPL96	GSM121821	-0.008773	-0.001345	-0.013095	0.018589	0.003871	0.00355	0.0025	-3.1e-05	0.002472	2	2	1	1	http://www.ncbi.nlm.nih.gov/geo/query/acc.cgi?acc=GSM121821
1468	GSM121822	Signapore	GSE5364	GPL96	GSM121822	0.010991	0.003147	-0.011443	0.01019	0.005969	0.001755	0.003597	0.003854	0.003794	2	2	2	4	http://www.ncbi.nlm.nih.gov/geo/query/acc.cgi?acc=GSM121822
1469	GSM121823	Signapore	GSE5364	GPL96	GSM121823	0.000918	0.009441	-0.001189	0.01633	0.003836	0.002846	0.001345	0.001636	0.002416	1	1	1	3	http://www.ncbi.nlm.nih.gov/geo/query/acc.cgi?acc=GSM121823
1470	GSM121824	Signapore	GSE5364	GPL96	GSM121824	-0.001731	0.000248	-0.015519	0.007068	0.004982	0.00324	0.003246	0.001957	0.003356	2	2	2	4	http://www.ncbi.nlm.nih.gov/geo/query/acc.cgi?acc=GSM121824
1471	GSM121825	Signapore	GSE5364	GPL96	GSM121825	-0.01067	-0.001776	-0.012263	0.013419	0.004106	0.004558	0.003252	0.001845	0.00344	2	2	2	4	http://www.ncbi.nlm.nih.gov/geo/query/acc.cgi?acc=GSM121825
1472	GSM121826	Signapore	GSE5364	GPL96	GSM121826	-0.001582	0.006177	-0.016871	0.016837	0.002909	0.003547	0.002649	0.001091	0.002549	2	2	1	1	http://www.ncbi.nlm.nih.gov/geo/query/acc.cgi?acc=GSM121826
1473	GSM121827	Signapore	GSE5364	GPL96	GSM121827	-0.007188	0.017402	-0.000822	0.008624	0.004175	0.003151	0.002569	0.001444	0.002835	1	1	2	3	http://www.ncbi.nlm.nih.gov/geo/query/acc.cgi?acc=GSM121827
1474	GSM121828	Signapore	GSE5364	GPL96	GSM121828	0.000176	0.016158	-0.012485	0.007867	0.002867	0.002808	0.000576	0.000701	0.001738	1	2	2	3	http://www.ncbi.nlm.nih.gov/geo/query/acc.cgi?acc=GSM121828
1475	GSM121829	Signapore	GSE5364	GPL96	GSM121829	0.006814	0.002284	-0.013009	0.016109	0.003666	0.003566	0.001437	0.001513	0.002546	2	2	1	1	http://www.ncbi.nlm.nih.gov/geo/query/acc.cgi?acc=GSM121829
1476	GSM121830	Signapore	GSE5364	GPL96	GSM121830	-0.000759	0.000921	-0.013656	0.016235	0.00487	0.001714	-0.000442	0.001712	0.001964	2	2	1	1	http://www.ncbi.nlm.nih.gov/geo/query/acc.cgi?acc=GSM121830
1477	GSM121831	Signapore	GSE5364	GPL96	GSM121831	0.001902	0.013718	-0.001824	0.008987	0.001681	0.003183	-0.003766	-0.002842	-0.000436	1	1	2	2	http://www.ncbi.nlm.nih.gov/geo/query/acc.cgi?acc=GSM121831
1478	GSM121832	Signapore	GSE5364	GPL96	GSM121832	0.001531	0.015479	0.003871	0.008265	0.001099	0.002164	-0.001203	-0.000298	0.00044	1	1	2	3	http://www.ncbi.nlm.nih.gov/geo/query/acc.cgi?acc=GSM121832
1479	GSM121833	Signapore	GSE5364	GPL96	GSM121833	0.015893	0.000372	-0.012173	0.010563	0.004634	0.001754	0.001319	0.00107	0.002194	2	2	2	4	http://www.ncbi.nlm.nih.gov/geo/query/acc.cgi?acc=GSM121833
1480	GSM121834	Signapore	GSE5364	GPL96	GSM121834	0.019239	0.001007	-0.010169	0.006903	0.000559	0.002697	-0.000801	-0.000237	0.000554	2	2	2	4	http://www.ncbi.nlm.nih.gov/geo/query/acc.cgi?acc=GSM121834
1481	GSM121835	Signapore	GSE5364	GPL96	GSM121835	-0.003229	0.016071	0.001773	0.006896	0.002304	0.002161	0.00086	-0.000488	0.001209	1	1	2	3	http://www.ncbi.nlm.nih.gov/geo/query/acc.cgi?acc=GSM121835
1482	GSM121836	Signapore	GSE5364	GPL96	GSM121836	0.012099	0.000529	-0.011423	0.008478	0.002434	0.00345	0.002032	0.001129	0.002261	2	2	2	4	http://www.ncbi.nlm.nih.gov/geo/query/acc.cgi?acc=GSM121836
1483	GSM121837	Signapore	GSE5364	GPL96	GSM121837	-0.009083	0.019083	-0.011506	0.008059	0.001928	0.002175	-0.004015	-0.00139	-0.000326	1	2	2	2	http://www.ncbi.nlm.nih.gov/geo/query/acc.cgi?acc=GSM121837
1484	GSM121838	Signapore	GSE5364	GPL96	GSM121838	0.001743	0.017132	-0.004369	0.012539	1.8e-05	0.002091	-0.001818	-0.001312	-0.000255	1	1	2	2	http://www.ncbi.nlm.nih.gov/geo/query/acc.cgi?acc=GSM121838
1485	GSM121839	Signapore	GSE5364	GPL96	GSM121839	-0.001879	0.017514	-0.00232	0.008816	0.003749	0.002202	0.001706	-0.000476	0.001795	1	1	2	3	http://www.ncbi.nlm.nih.gov/geo/query/acc.cgi?acc=GSM121839
1486	GSM121840	Signapore	GSE5364	GPL96	GSM121840	-0.009639	0.011329	-0.001382	0.010149	-0.001529	0.001345	-0.004688	-0.001878	-0.001688	1	1	2	2	http://www.ncbi.nlm.nih.gov/geo/query/acc.cgi?acc=GSM121840
1487	GSM121841	Signapore	GSE5364	GPL96	GSM121841	-0.006973	0.015755	-0.012572	0.010548	0.003039	0.001584	-0.002032	-0.000802	0.000447	1	2	2	3	http://www.ncbi.nlm.nih.gov/geo/query/acc.cgi?acc=GSM121841
1488	GSM121842	Signapore	GSE5364	GPL96	GSM121842	0.000694	0.016492	0.002875	0.008849	0.003306	0.001971	0.000777	0.001168	0.001806	1	1	2	3	http://www.ncbi.nlm.nih.gov/geo/query/acc.cgi?acc=GSM121842
1489	GSM121843	Signapore	GSE5364	GPL96	GSM121843	-0.000843	0.007328	-0.002878	0.0174	0.003383	0.003694	0.000122	0.002182	0.002345	2	1	1	1	http://www.ncbi.nlm.nih.gov/geo/query/acc.cgi?acc=GSM121843
1490	GSM121844	Signapore	GSE5364	GPL96	GSM121844	-0.003629	0.012661	0.002417	0.006049	0.00247	0.002203	0.001968	-0.00087	0.001443	1	1	2	3	http://www.ncbi.nlm.nih.gov/geo/query/acc.cgi?acc=GSM121844
1491	GSM121845	Signapore	GSE5364	GPL96	GSM121845	-0.005743	0.002056	-0.010377	0.017201	0.003804	0.003109	0.002843	0.002072	0.002957	2	2	1	1	http://www.ncbi.nlm.nih.gov/geo/query/acc.cgi?acc=GSM121845
1492	GSM121846	Signapore	GSE5364	GPL96	GSM121846	-0.006598	0.003871	-0.011759	0.018098	0.003611	0.002923	0.000376	-0.000999	0.001478	2	2	1	1	http://www.ncbi.nlm.nih.gov/geo/query/acc.cgi?acc=GSM121846
1493	GSM121847	Signapore	GSE5364	GPL96	GSM121847	0.002728	0.013942	-0.002147	0.00966	0.000914	0.001693	-0.002112	-0.000306	4.7e-05	1	1	2	2	http://www.ncbi.nlm.nih.gov/geo/query/acc.cgi?acc=GSM121847
1494	GSM121848	Signapore	GSE5364	GPL96	GSM121848	0.009383	0.000795	-0.011553	0.006989	0.006646	0.003919	0.002784	0.004163	0.004378	2	2	2	4	http://www.ncbi.nlm.nih.gov/geo/query/acc.cgi?acc=GSM121848
1495	GSM121849	Signapore	GSE5364	GPL96	GSM121849	0.003017	0.009722	-0.00072	0.015027	0.001373	0.002155	-9.8e-05	-0.003692	-6.6e-05	1	1	1	3	http://www.ncbi.nlm.nih.gov/geo/query/acc.cgi?acc=GSM121849
1496	GSM121850	Signapore	GSE5364	GPL96	GSM121850	3.5e-05	0.005261	-0.012794	0.019985	0.002909	0.003018	0.002734	0.002032	0.002673	2	2	1	1	http://www.ncbi.nlm.nih.gov/geo/query/acc.cgi?acc=GSM121850
1497	GSM121851	Signapore	GSE5364	GPL96	GSM121851	-0.010147	0.001283	-0.011097	0.008964	0.000469	0.001477	-0.000666	-0.000227	0.000263	2	2	2	4	http://www.ncbi.nlm.nih.gov/geo/query/acc.cgi?acc=GSM121851
1498	GSM121852	Signapore	GSE5364	GPL96	GSM121852	-0.003372	0.002471	-0.009746	0.003753	0.004117	0.001838	0.001321	-0.000126	0.001788	2	2	2	4	http://www.ncbi.nlm.nih.gov/geo/query/acc.cgi?acc=GSM121852
1499	GSM121853	Signapore	GSE5364	GPL96	GSM121853	-0.003048	0.010706	0.001056	0.008037	0.001689	0.002683	0.000915	-0.001581	0.000927	1	1	2	3	http://www.ncbi.nlm.nih.gov/geo/query/acc.cgi?acc=GSM121853
1500	GSM121854	Signapore	GSE5364	GPL96	GSM121854	-0.001096	0.01475	-0.001594	0.010827	-0.000132	0.000525	7.8e-05	-0.000167	7.6e-05	1	1	2	2	http://www.ncbi.nlm.nih.gov/geo/query/acc.cgi?acc=GSM121854
1501	GSM121855	Signapore	GSE5364	GPL96	GSM121855	-7.6e-05	0.016928	-0.002578	0.009733	0.001468	0.001397	2.1e-05	-0.000271	0.000654	1	1	2	3	http://www.ncbi.nlm.nih.gov/geo/query/acc.cgi?acc=GSM121855
1502	GSM121856	Signapore	GSE5364	GPL96	GSM121856	0.002301	0.003399	-0.010715	0.01875	0.003419	0.003193	8.7e-05	-0.000162	0.001634	2	2	1	1	http://www.ncbi.nlm.nih.gov/geo/query/acc.cgi?acc=GSM121856
1503	GSM125123	Edinburgh	GSE5462	GPL96	GSM125123	-0.00346	0.018047	-0.011249	0.005425	0.000935	0.001975	0.000155	-0.001753	0.000328	1	2	2	3	http://www.ncbi.nlm.nih.gov/geo/query/acc.cgi?acc=GSM125123
1504	GSM125124	Edinburgh	GSE5462	GPL96	GSM125124	3e-05	0.008548	-0.015037	0.002926	0.000751	0.002708	-0.000937	-0.001189	0.000333	1	2	2	3	http://www.ncbi.nlm.nih.gov/geo/query/acc.cgi?acc=GSM125124
1505	GSM125125	Edinburgh	GSE5462	GPL96	GSM125125	0.000627	0.016306	-0.006925	0.006379	0.001391	0.00124	0.001273	-0.000561	0.000836	1	1	2	3	http://www.ncbi.nlm.nih.gov/geo/query/acc.cgi?acc=GSM125125
1506	GSM125126	Edinburgh	GSE5462	GPL96	GSM125126	-0.002148	0.01545	-0.010807	0.005959	0.000485	0.000894	-0.000494	-0.00292	-0.000509	1	2	2	2	http://www.ncbi.nlm.nih.gov/geo/query/acc.cgi?acc=GSM125126
1507	GSM125127	Edinburgh	GSE5462	GPL96	GSM125127	-0.002391	0.015019	-0.014446	0.00272	0.002791	0.00172	-0.001099	0.000695	0.001027	1	2	2	3	http://www.ncbi.nlm.nih.gov/geo/query/acc.cgi?acc=GSM125127
1508	GSM125128	Edinburgh	GSE5462	GPL96	GSM125128	-0.003913	0.018101	-0.012477	0.004669	0.00098	0.00134	-0.000862	-0.00056	0.000225	1	2	2	2	http://www.ncbi.nlm.nih.gov/geo/query/acc.cgi?acc=GSM125128
1509	GSM125129	Edinburgh	GSE5462	GPL96	GSM125129	0.004139	0.008824	-0.005248	0.01033	0.000752	0.00319	0.000562	-0.002082	0.000606	1	1	2	3	http://www.ncbi.nlm.nih.gov/geo/query/acc.cgi?acc=GSM125129
1510	GSM125130	Edinburgh	GSE5462	GPL96	GSM125130	0.003624	0.007257	-0.011583	0.008361	0.002053	0.00265	-0.000787	-0.000496	0.000855	2	2	2	4	http://www.ncbi.nlm.nih.gov/geo/query/acc.cgi?acc=GSM125130
1511	GSM125131	Edinburgh	GSE5462	GPL96	GSM125131	-0.002685	0.017722	-0.001298	0.004878	0.001938	0.002976	0.000866	0.000434	0.001554	1	1	2	3	http://www.ncbi.nlm.nih.gov/geo/query/acc.cgi?acc=GSM125131
1512	GSM125132	Edinburgh	GSE5462	GPL96	GSM125132	-0.008513	0.01683	-0.007133	0.005647	0.000722	0.001806	-0.003472	0.00019	-0.000189	1	1	2	2	http://www.ncbi.nlm.nih.gov/geo/query/acc.cgi?acc=GSM125132
1513	GSM125133	Edinburgh	GSE5462	GPL96	GSM125133	0.000103	0.018353	-0.00451	0.005905	0.001419	0.003145	0.001351	-0.001291	0.001156	1	1	2	3	http://www.ncbi.nlm.nih.gov/geo/query/acc.cgi?acc=GSM125133
1514	GSM125134	Edinburgh	GSE5462	GPL96	GSM125134	-0.011738	0.014555	-0.011374	0.00476	0.000942	0.001357	-0.001311	-0.001829	-0.00021	1	2	2	2	http://www.ncbi.nlm.nih.gov/geo/query/acc.cgi?acc=GSM125134
1515	GSM125135	Edinburgh	GSE5462	GPL96	GSM125135	-0.003151	0.017405	0.000752	-0.000101	0.002598	0.002183	-0.00094	0.000168	0.001002	1	1	2	3	http://www.ncbi.nlm.nih.gov/geo/query/acc.cgi?acc=GSM125135
1516	GSM125136	Edinburgh	GSE5462	GPL96	GSM125136	-0.003852	0.018856	-0.007883	0.004816	0.000952	0.001632	-0.001485	-0.00083	6.7e-05	1	2	2	2	http://www.ncbi.nlm.nih.gov/geo/query/acc.cgi?acc=GSM125136
1517	GSM125137	Edinburgh	GSE5462	GPL96	GSM125137	0.000173	0.018075	0.000578	0.006735	-0.001495	0.001619	-0.002966	-0.001877	-0.00118	1	1	2	2	http://www.ncbi.nlm.nih.gov/geo/query/acc.cgi?acc=GSM125137
1518	GSM125138	Edinburgh	GSE5462	GPL96	GSM125138	0.003148	0.014243	-0.012883	0.004707	0.000994	0.00099	-0.008229	-0.001483	-0.001932	1	2	2	2	http://www.ncbi.nlm.nih.gov/geo/query/acc.cgi?acc=GSM125138
1519	GSM125139	Edinburgh	GSE5462	GPL96	GSM125139	0.003082	0.01708	-0.002261	0.006211	0.00241	0.002505	0.000566	4e-05	0.00138	1	1	2	3	http://www.ncbi.nlm.nih.gov/geo/query/acc.cgi?acc=GSM125139
1520	GSM125140	Edinburgh	GSE5462	GPL96	GSM125140	-0.004663	0.01362	-0.012298	0.005971	0.002825	0.001778	-0.002034	-0.001496	0.000268	1	2	2	3	http://www.ncbi.nlm.nih.gov/geo/query/acc.cgi?acc=GSM125140
1521	GSM125141	Edinburgh	GSE5462	GPL96	GSM125141	-0.005212	0.017025	-0.011118	0.00496	3.4e-05	0.001493	-0.000434	-0.000255	0.00021	1	2	2	2	http://www.ncbi.nlm.nih.gov/geo/query/acc.cgi?acc=GSM125141
1522	GSM125142	Edinburgh	GSE5462	GPL96	GSM125142	-0.002463	0.016608	-0.013557	0.005561	0.000964	0.002012	-0.001151	-0.001216	0.000152	1	2	2	2	http://www.ncbi.nlm.nih.gov/geo/query/acc.cgi?acc=GSM125142
1523	GSM125143	Edinburgh	GSE5462	GPL96	GSM125143	0.000225	0.014057	-0.002154	0.001284	0.002453	0.001338	-0.000666	-0.000155	0.000743	1	1	2	3	http://www.ncbi.nlm.nih.gov/geo/query/acc.cgi?acc=GSM125143
1524	GSM125144	Edinburgh	GSE5462	GPL96	GSM125144	-0.004959	0.011698	-0.012827	0.002947	0.002528	0.00092	-0.001046	-0.001846	0.000139	1	2	2	2	http://www.ncbi.nlm.nih.gov/geo/query/acc.cgi?acc=GSM125144
1525	GSM125145	Edinburgh	GSE5462	GPL96	GSM125145	0.000247	0.014154	-0.004395	0.006806	0.002067	0.002247	-0.002538	0.000325	0.000525	1	1	2	3	http://www.ncbi.nlm.nih.gov/geo/query/acc.cgi?acc=GSM125145
1526	GSM125146	Edinburgh	GSE5462	GPL96	GSM125146	-0.009786	0.014171	-0.012165	0.006222	0.001748	0.001209	-0.001911	-0.001739	-0.000173	1	2	2	2	http://www.ncbi.nlm.nih.gov/geo/query/acc.cgi?acc=GSM125146
1527	GSM125147	Edinburgh	GSE5462	GPL96	GSM125147	-0.009114	0.016503	-0.003889	0.004503	0.001736	0.001762	0.000616	-0.000828	0.000821	1	1	2	3	http://www.ncbi.nlm.nih.gov/geo/query/acc.cgi?acc=GSM125147
1528	GSM125148	Edinburgh	GSE5462	GPL96	GSM125148	-0.003564	0.014075	-0.011907	0.005524	0.001903	0.000692	-0.000463	-0.001752	9.5e-05	1	2	2	2	http://www.ncbi.nlm.nih.gov/geo/query/acc.cgi?acc=GSM125148
1529	GSM125149	Edinburgh	GSE5462	GPL96	GSM125149	-0.009957	0.016169	0.001005	0.006	0.002003	0.002044	-0.002167	-0.00167	5.3e-05	1	1	2	2	http://www.ncbi.nlm.nih.gov/geo/query/acc.cgi?acc=GSM125149
1530	GSM125150	Edinburgh	GSE5462	GPL96	GSM125150	-0.007075	0.011883	-0.009913	0.005748	0.000877	0.000755	-0.001496	-0.001613	-0.000369	1	2	2	2	http://www.ncbi.nlm.nih.gov/geo/query/acc.cgi?acc=GSM125150
1531	GSM125151	Edinburgh	GSE5462	GPL96	GSM125151	-0.002911	0.014103	-0.004598	0.006403	0.000196	0.000729	-0.002861	-0.000591	-0.000632	1	1	2	2	http://www.ncbi.nlm.nih.gov/geo/query/acc.cgi?acc=GSM125151
1532	GSM125152	Edinburgh	GSE5462	GPL96	GSM125152	-0.001945	0.01359	-0.013414	0.006055	-0.000529	0.000526	-0.00303	-0.001482	-0.001129	1	2	2	2	http://www.ncbi.nlm.nih.gov/geo/query/acc.cgi?acc=GSM125152
1533	GSM125153	Edinburgh	GSE5462	GPL96	GSM125153	-0.000763	0.01856	-0.010328	0.004343	0.00145	-8.6e-05	-0.000763	-0.00075	-3.7e-05	1	2	2	2	http://www.ncbi.nlm.nih.gov/geo/query/acc.cgi?acc=GSM125153
1534	GSM125154	Edinburgh	GSE5462	GPL96	GSM125154	-0.00851	0.012913	-0.013892	0.003575	0.000787	0.000733	-0.002509	-0.00093	-0.00048	1	2	2	2	http://www.ncbi.nlm.nih.gov/geo/query/acc.cgi?acc=GSM125154
1535	GSM125155	Edinburgh	GSE5462	GPL96	GSM125155	-0.00372	0.016129	-0.01157	0.006467	-0.000211	0.002039	-0.000195	-0.000838	0.000199	1	2	2	2	http://www.ncbi.nlm.nih.gov/geo/query/acc.cgi?acc=GSM125155
1536	GSM125156	Edinburgh	GSE5462	GPL96	GSM125156	-0.00273	0.016123	-0.006878	0.005871	-0.000986	0.002205	-0.000695	0.000493	0.000254	1	1	2	2	http://www.ncbi.nlm.nih.gov/geo/query/acc.cgi?acc=GSM125156
1537	GSM125157	Edinburgh	GSE5462	GPL96	GSM125157	-0.002577	0.009391	-2e-05	0.004639	0.000399	0.00175	-0.001444	-0.001158	-0.000113	1	1	2	2	http://www.ncbi.nlm.nih.gov/geo/query/acc.cgi?acc=GSM125157
1538	GSM125158	Edinburgh	GSE5462	GPL96	GSM125158	-0.009843	0.009972	-0.013855	0.00471	0.000448	0.001741	-0.001086	-0.001298	-4.9e-05	1	2	2	2	http://www.ncbi.nlm.nih.gov/geo/query/acc.cgi?acc=GSM125158
1539	GSM125159	Edinburgh	GSE5462	GPL96	GSM125159	-0.00051	0.017228	-0.009813	0.003553	0.003468	0.001167	-0.00201	0.000364	0.000747	1	2	2	3	http://www.ncbi.nlm.nih.gov/geo/query/acc.cgi?acc=GSM125159
1540	GSM125160	Edinburgh	GSE5462	GPL96	GSM125160	-0.004183	0.01726	-0.009018	0.004263	0.0038	7.8e-05	0.000741	0.001762	0.001595	1	2	2	3	http://www.ncbi.nlm.nih.gov/geo/query/acc.cgi?acc=GSM125160
1541	GSM125161	Edinburgh	GSE5462	GPL96	GSM125161	0.001847	0.018011	0.003761	0.005645	0.000797	0.00299	-0.000434	-0.000962	0.000598	1	1	2	3	http://www.ncbi.nlm.nih.gov/geo/query/acc.cgi?acc=GSM125161
1542	GSM125162	Edinburgh	GSE5462	GPL96	GSM125162	-0.001927	0.018557	-0.000129	0.006669	0.000645	0.001984	-0.003585	-3.8e-05	-0.000249	1	1	2	2	http://www.ncbi.nlm.nih.gov/geo/query/acc.cgi?acc=GSM125162
1543	GSM125163	Edinburgh	GSE5462	GPL96	GSM125163	-0.000742	0.018192	-0.004671	0.013364	0.005017	0.001291	-0.001363	0.000679	0.001406	1	1	2	3	http://www.ncbi.nlm.nih.gov/geo/query/acc.cgi?acc=GSM125163
1544	GSM125164	Edinburgh	GSE5462	GPL96	GSM125164	-0.008652	0.01573	-0.01093	0.013857	0.004416	0.000935	-0.001582	0.001888	0.001414	1	2	1	3	http://www.ncbi.nlm.nih.gov/geo/query/acc.cgi?acc=GSM125164
1545	GSM125165	Edinburgh	GSE5462	GPL96	GSM125165	-0.004255	0.014995	-0.00102	0.003201	0.004198	0.001568	-0.001737	4.2e-05	0.001018	1	1	2	3	http://www.ncbi.nlm.nih.gov/geo/query/acc.cgi?acc=GSM125165
1546	GSM125166	Edinburgh	GSE5462	GPL96	GSM125166	0.002969	0.016864	-0.010531	0.0066	0.004963	0.002198	-0.001573	0.000504	0.001523	1	2	2	3	http://www.ncbi.nlm.nih.gov/geo/query/acc.cgi?acc=GSM125166
1547	GSM125167	Edinburgh	GSE5462	GPL96	GSM125167	-0.000289	0.017899	-0.012473	0.00723	0.004942	5.2e-05	-0.001334	0.001272	0.001233	1	2	2	3	http://www.ncbi.nlm.nih.gov/geo/query/acc.cgi?acc=GSM125167
1548	GSM125168	Edinburgh	GSE5462	GPL96	GSM125168	0.002078	0.017069	-0.010517	0.006968	0.005218	-6.7e-05	-0.001176	-0.001281	0.000674	1	2	2	3	http://www.ncbi.nlm.nih.gov/geo/query/acc.cgi?acc=GSM125168
1549	GSM125169	Edinburgh	GSE5462	GPL96	GSM125169	0.001463	0.018471	-0.01323	0.008528	0.003964	0.00157	0.000623	0.001981	0.002034	1	2	2	3	http://www.ncbi.nlm.nih.gov/geo/query/acc.cgi?acc=GSM125169
1550	GSM125170	Edinburgh	GSE5462	GPL96	GSM125170	0.00161	0.01787	-0.011512	0.009774	0.003258	0.001287	-0.000779	0.001118	0.001221	1	2	2	3	http://www.ncbi.nlm.nih.gov/geo/query/acc.cgi?acc=GSM125170
1551	GSM125171	Edinburgh	GSE5462	GPL96	GSM125171	-0.002175	0.017586	-0.007495	0.002616	0.002113	0.000264	0.001039	0.001023	0.00111	1	1	2	3	http://www.ncbi.nlm.nih.gov/geo/query/acc.cgi?acc=GSM125171
1552	GSM125172	Edinburgh	GSE5462	GPL96	GSM125172	0.000786	0.017867	-0.004829	0.007403	0.004555	0.001685	-0.001308	-0.000624	0.001077	1	1	2	3	http://www.ncbi.nlm.nih.gov/geo/query/acc.cgi?acc=GSM125172
1553	GSM125173	Edinburgh	GSE5462	GPL96	GSM125173	0.003327	0.021057	-0.015007	0.005249	0.004587	0.001369	-0.002774	-0.000571	0.000653	1	2	2	3	http://www.ncbi.nlm.nih.gov/geo/query/acc.cgi?acc=GSM125173
1554	GSM125174	Edinburgh	GSE5462	GPL96	GSM125174	0.003796	0.015994	-0.000647	0.004264	0.000877	0.000696	-0.001489	-0.002001	-0.000479	1	1	2	2	http://www.ncbi.nlm.nih.gov/geo/query/acc.cgi?acc=GSM125174
1555	GSM125175	Edinburgh	GSE5462	GPL96	GSM125175	-0.002604	0.019273	-0.00943	0.006203	0.005003	0.001977	0.000127	0.001695	0.002201	1	2	2	3	http://www.ncbi.nlm.nih.gov/geo/query/acc.cgi?acc=GSM125175
1556	GSM125176	Edinburgh	GSE5462	GPL96	GSM125176	-0.000505	0.015928	-0.011123	0.005976	0.00409	0.001256	-0.001139	0.000378	0.001146	1	2	2	3	http://www.ncbi.nlm.nih.gov/geo/query/acc.cgi?acc=GSM125176
1557	GSM125177	Edinburgh	GSE5462	GPL96	GSM125177	-0.007815	0.01591	-0.009067	0.003488	0.002346	-8.6e-05	1e-05	-0.001	0.000318	1	2	2	3	http://www.ncbi.nlm.nih.gov/geo/query/acc.cgi?acc=GSM125177
1558	GSM125178	Edinburgh	GSE5462	GPL96	GSM125178	-7.2e-05	0.015021	-0.011978	0.002257	0.00302	0.00048	-0.002551	-0.00192	-0.000243	1	2	2	2	http://www.ncbi.nlm.nih.gov/geo/query/acc.cgi?acc=GSM125178
1559	GSM125179	Edinburgh	GSE5462	GPL96	GSM125179	0.003588	0.015719	-0.002213	0.002545	0.002939	0.001832	-0.000348	0.000401	0.001206	1	1	2	3	http://www.ncbi.nlm.nih.gov/geo/query/acc.cgi?acc=GSM125179
1560	GSM125180	Edinburgh	GSE5462	GPL96	GSM125180	0.004181	0.014484	-0.009798	0.003082	0.001987	0.001176	-0.006156	-0.000781	-0.000944	1	2	2	2	http://www.ncbi.nlm.nih.gov/geo/query/acc.cgi?acc=GSM125180
1561	GSM125181	Edinburgh	GSE5462	GPL96	GSM125181	-0.002883	0.015649	-0.014029	0.005303	0.002813	0.002432	-0.00324	0.000844	0.000712	1	2	2	3	http://www.ncbi.nlm.nih.gov/geo/query/acc.cgi?acc=GSM125181
1562	GSM125182	Edinburgh	GSE5462	GPL96	GSM125182	-0.000743	0.014501	-0.007634	0.002539	0.002811	0.001521	-0.001731	6.7e-05	0.000667	1	1	2	3	http://www.ncbi.nlm.nih.gov/geo/query/acc.cgi?acc=GSM125182
1563	GSM125183	Edinburgh	GSE5462	GPL96	GSM125183	5.2e-05	0.015951	-0.010578	0.004575	0.002167	-0.000178	-0.001942	-0.001603	-0.000389	1	2	2	2	http://www.ncbi.nlm.nih.gov/geo/query/acc.cgi?acc=GSM125183
1564	GSM125184	Edinburgh	GSE5462	GPL96	GSM125184	0.003632	0.014315	-0.010987	0.003867	0.002327	0.000516	-0.002386	-0.000625	-4.2e-05	1	2	2	2	http://www.ncbi.nlm.nih.gov/geo/query/acc.cgi?acc=GSM125184
1565	GSM125185	Edinburgh	GSE5462	GPL96	GSM125185	-0.007249	0.016271	-0.009091	0.002275	0.002	0.000564	-0.001721	-0.000405	0.00011	1	2	2	2	http://www.ncbi.nlm.nih.gov/geo/query/acc.cgi?acc=GSM125185
1566	GSM125186	Edinburgh	GSE5462	GPL96	GSM125186	-0.008307	0.016325	-0.00985	0.001469	0.002464	-0.001236	9e-05	-0.0021	-0.000196	1	2	2	2	http://www.ncbi.nlm.nih.gov/geo/query/acc.cgi?acc=GSM125186
1567	GSM125187	Edinburgh	GSE5462	GPL96	GSM125187	-0.006525	0.01321	-0.011489	0.015111	0.002046	0.001153	-8.4e-05	0.001509	0.001156	1	2	1	3	http://www.ncbi.nlm.nih.gov/geo/query/acc.cgi?acc=GSM125187
1568	GSM125188	Edinburgh	GSE5462	GPL96	GSM125188	-0.006447	0.011957	-0.009483	0.005042	0.001557	0.000369	-0.002524	0.000736	3.4e-05	1	2	2	2	http://www.ncbi.nlm.nih.gov/geo/query/acc.cgi?acc=GSM125188
1569	GSM125189	Edinburgh	GSE5462	GPL96	GSM125189	-0.006437	0.018182	-0.007976	0.006123	0.003935	0.001649	8.9e-05	0.001198	0.001718	1	2	2	3	http://www.ncbi.nlm.nih.gov/geo/query/acc.cgi?acc=GSM125189
1570	GSM125190	Edinburgh	GSE5462	GPL96	GSM125190	-0.004304	0.018091	-0.011291	0.008315	0.003027	0.00045	-0.001177	-0.000153	0.000537	1	2	2	3	http://www.ncbi.nlm.nih.gov/geo/query/acc.cgi?acc=GSM125190
1571	GSM125191	Edinburgh	GSE5462	GPL96	GSM125191	-0.002105	0.017354	-0.011477	0.00464	0.004606	0.001229	8.3e-05	0.000439	0.001589	1	2	2	3	http://www.ncbi.nlm.nih.gov/geo/query/acc.cgi?acc=GSM125191
1572	GSM125192	Edinburgh	GSE5462	GPL96	GSM125192	0.000416	0.014748	-0.00449	0.004099	0.006325	0.001877	-0.000542	0.000914	0.002144	1	1	2	3	http://www.ncbi.nlm.nih.gov/geo/query/acc.cgi?acc=GSM125192
1573	GSM125193	Edinburgh	GSE5462	GPL96	GSM125193	-0.000158	0.017782	-0.010418	0.002994	0.002342	0.001563	-0.00288	-0.000231	0.000199	1	2	2	2	http://www.ncbi.nlm.nih.gov/geo/query/acc.cgi?acc=GSM125193
1574	GSM125194	Edinburgh	GSE5462	GPL96	GSM125194	0.001756	0.017906	-0.012068	0.005172	0.00205	0.000663	-0.00798	-0.001016	-0.001571	1	2	2	2	http://www.ncbi.nlm.nih.gov/geo/query/acc.cgi?acc=GSM125194
1575	GSM125195	Edinburgh	GSE5462	GPL96	GSM125195	-0.004983	0.018306	-0.009542	0.001304	0.004237	0.002233	-0.00466	-0.000317	0.000373	1	2	2	3	http://www.ncbi.nlm.nih.gov/geo/query/acc.cgi?acc=GSM125195
1576	GSM125196	Edinburgh	GSE5462	GPL96	GSM125196	-0.002405	0.017216	-0.008832	0.004196	0.003552	-0.001297	-0.006401	-0.001194	-0.001335	1	2	2	2	http://www.ncbi.nlm.nih.gov/geo/query/acc.cgi?acc=GSM125196
1577	GSM125197	Edinburgh	GSE5462	GPL96	GSM125197	-0.00554	0.014866	-0.009825	0.001892	0.006506	0.002557	-0.003269	0.002561	0.002089	1	2	2	3	http://www.ncbi.nlm.nih.gov/geo/query/acc.cgi?acc=GSM125197
1578	GSM125198	Edinburgh	GSE5462	GPL96	GSM125198	-0.009096	0.016258	-0.010603	0.004534	0.005755	0.001144	-0.000428	0.001283	0.001938	1	2	2	3	http://www.ncbi.nlm.nih.gov/geo/query/acc.cgi?acc=GSM125198
1579	GSM125199	Edinburgh	GSE5462	GPL96	GSM125199	-0.006767	0.016224	-0.002009	0.003469	8.6e-05	0.002662	0.000393	-0.001111	0.000508	1	1	2	3	http://www.ncbi.nlm.nih.gov/geo/query/acc.cgi?acc=GSM125199
1580	GSM125200	Edinburgh	GSE5462	GPL96	GSM125200	-0.004368	0.013684	-0.013099	0.004482	-0.000595	0.002013	-0.001689	-0.003887	-0.00104	1	2	2	2	http://www.ncbi.nlm.nih.gov/geo/query/acc.cgi?acc=GSM125200
1581	GSM125201	Edinburgh	GSE5462	GPL96	GSM125201	-0.002618	0.013663	-0.008384	0.005477	0.003676	-0.000724	-0.001047	-0.001148	0.000189	1	2	2	2	http://www.ncbi.nlm.nih.gov/geo/query/acc.cgi?acc=GSM125201
1582	GSM125202	Edinburgh	GSE5462	GPL96	GSM125202	-0.001667	0.011269	-0.010523	0.006523	0.003875	0.000568	-0.001938	-0.001448	0.000264	1	2	2	3	http://www.ncbi.nlm.nih.gov/geo/query/acc.cgi?acc=GSM125202
1583	GSM125203	Edinburgh	GSE5462	GPL96	GSM125203	-0.003866	0.016894	-0.000371	0.004193	0.005102	0.002148	0.000998	0.000967	0.002304	1	1	2	3	http://www.ncbi.nlm.nih.gov/geo/query/acc.cgi?acc=GSM125203
1584	GSM125204	Edinburgh	GSE5462	GPL96	GSM125204	-0.005485	0.016329	-0.010081	0.006037	0.004296	-2.4e-05	0.000158	-0.000164	0.001067	1	2	2	3	http://www.ncbi.nlm.nih.gov/geo/query/acc.cgi?acc=GSM125204
1585	GSM125205	Edinburgh	GSE5462	GPL96	GSM125205	-0.006048	0.012033	-0.014101	-0.001763	0.004419	0.000641	-0.000771	-0.00131	0.000745	1	2	2	3	http://www.ncbi.nlm.nih.gov/geo/query/acc.cgi?acc=GSM125205
1586	GSM125206	Edinburgh	GSE5462	GPL96	GSM125206	0.00035	0.013996	-0.008145	0.00118	0.004691	0.001021	-0.007133	-0.006798	-0.002055	1	2	2	2	http://www.ncbi.nlm.nih.gov/geo/query/acc.cgi?acc=GSM125206
1587	GSM125207	Edinburgh	GSE5462	GPL96	GSM125207	0.011903	0.010326	-0.005227	0.001753	0.004414	0.002389	0.001142	0.000344	0.002072	1	1	2	3	http://www.ncbi.nlm.nih.gov/geo/query/acc.cgi?acc=GSM125207
1588	GSM125208	Edinburgh	GSE5462	GPL96	GSM125208	0.011847	0.012302	-0.010689	0.001859	0.003021	0.002994	0.00128	-0.000118	0.001794	1	2	2	3	http://www.ncbi.nlm.nih.gov/geo/query/acc.cgi?acc=GSM125208
1589	GSM125209	Edinburgh	GSE5462	GPL96	GSM125209	-0.007776	0.016251	-0.008985	0.00227	0.003496	0.001158	-0.001865	-3.3e-05	0.000689	1	2	2	3	http://www.ncbi.nlm.nih.gov/geo/query/acc.cgi?acc=GSM125209
1590	GSM125210	Edinburgh	GSE5462	GPL96	GSM125210	-0.008698	0.015369	-0.012238	0.004442	0.002875	0.000477	9.5e-05	0.000222	0.000917	1	2	2	3	http://www.ncbi.nlm.nih.gov/geo/query/acc.cgi?acc=GSM125210
1591	GSM125211	Edinburgh	GSE5462	GPL96	GSM125211	-9.7e-05	0.017558	0.005856	0.001759	0.002473	-0.000642	6.9e-05	-0.002202	-7.6e-05	1	1	2	2	http://www.ncbi.nlm.nih.gov/geo/query/acc.cgi?acc=GSM125211
1592	GSM125212	Edinburgh	GSE5462	GPL96	GSM125212	-0.003906	0.017634	0.00047	0.003785	0.001519	-6.4e-05	-0.002727	-0.002472	-0.000936	1	1	2	2	http://www.ncbi.nlm.nih.gov/geo/query/acc.cgi?acc=GSM125212
1593	GSM125213	Edinburgh	GSE5462	GPL96	GSM125213	-0.001012	0.01357	-0.004882	0.001806	0.003905	0.001621	-0.001097	0.001782	0.001553	1	1	2	3	http://www.ncbi.nlm.nih.gov/geo/query/acc.cgi?acc=GSM125213
1594	GSM125214	Edinburgh	GSE5462	GPL96	GSM125214	-0.001411	0.015254	-0.007669	0.00241	0.003628	0.00076	-0.001962	0.000774	0.0008	1	1	2	3	http://www.ncbi.nlm.nih.gov/geo/query/acc.cgi?acc=GSM125214
1595	GSM125215	Edinburgh	GSE5462	GPL96	GSM125215	-0.006901	0.01458	-0.009637	0.003622	0.006292	0.001576	0.001029	0.001816	0.002678	1	2	2	3	http://www.ncbi.nlm.nih.gov/geo/query/acc.cgi?acc=GSM125215
1596	GSM125216	Edinburgh	GSE5462	GPL96	GSM125216	-0.006972	0.012026	-0.011383	0.004395	0.00474	0.000831	-0.002108	0.000413	0.000969	1	2	2	3	http://www.ncbi.nlm.nih.gov/geo/query/acc.cgi?acc=GSM125216
1597	GSM125217	Edinburgh	GSE5462	GPL96	GSM125217	-0.004211	0.016221	-0.009069	0.007272	0.004846	0.001977	-0.000382	0.002288	0.002182	1	2	2	3	http://www.ncbi.nlm.nih.gov/geo/query/acc.cgi?acc=GSM125217
1598	GSM125218	Edinburgh	GSE5462	GPL96	GSM125218	-0.002674	0.011938	-0.009935	0.008083	0.004306	0.002478	-0.000925	0.002503	0.00209	1	2	2	3	http://www.ncbi.nlm.nih.gov/geo/query/acc.cgi?acc=GSM125218
1599	GSM125219	Edinburgh	GSE5462	GPL96	GSM125219	-0.004054	0.017762	-0.001014	0.002898	0.002762	0.001914	0.000952	-0.001409	0.001055	1	1	2	3	http://www.ncbi.nlm.nih.gov/geo/query/acc.cgi?acc=GSM125219
1600	GSM125220	Edinburgh	GSE5462	GPL96	GSM125220	-0.000791	0.018978	-0.006198	0.004907	0.001979	-0.000227	-0.003914	-0.00116	-0.00083	1	1	2	2	http://www.ncbi.nlm.nih.gov/geo/query/acc.cgi?acc=GSM125220
1601	GSM125221	Edinburgh	GSE5462	GPL96	GSM125221	-0.007087	0.016583	-0.001603	0.00495	0.001897	0.001767	0.000437	0.001183	0.001321	1	1	2	3	http://www.ncbi.nlm.nih.gov/geo/query/acc.cgi?acc=GSM125221
1602	GSM125222	Edinburgh	GSE5462	GPL96	GSM125222	-0.008266	0.016846	-0.005936	0.005431	0.002251	0.000417	-0.003042	0.000751	9.4e-05	1	1	2	2	http://www.ncbi.nlm.nih.gov/geo/query/acc.cgi?acc=GSM125222
1603	GSM125223	Edinburgh	GSE5462	GPL96	GSM125223	-0.004052	0.014697	-0.006019	0.005986	0.007294	0.002778	-0.005189	0.00311	0.001998	1	1	2	3	http://www.ncbi.nlm.nih.gov/geo/query/acc.cgi?acc=GSM125223
1604	GSM125224	Edinburgh	GSE5462	GPL96	GSM125224	-0.00589	0.015074	-0.010799	0.00529	0.005309	0.002592	-0.0003	0.001913	0.002379	1	2	2	3	http://www.ncbi.nlm.nih.gov/geo/query/acc.cgi?acc=GSM125224
1605	GSM125225	Edinburgh	GSE5462	GPL96	GSM125225	-0.002993	0.017367	-0.010619	0.005612	0.004357	0.00128	0.000913	0.001207	0.001939	1	2	2	3	http://www.ncbi.nlm.nih.gov/geo/query/acc.cgi?acc=GSM125225
1606	GSM125226	Edinburgh	GSE5462	GPL96	GSM125226	-0.01047	0.018322	-0.004506	0.009641	0.00362	0.000758	-0.000314	0.001152	0.001304	1	1	2	3	http://www.ncbi.nlm.nih.gov/geo/query/acc.cgi?acc=GSM125226
1607	GSM125227	Edinburgh	GSE5462	GPL96	GSM125227	-0.001056	0.018085	-0.010798	0.004185	0.006126	0.001443	-0.002241	-0.000572	0.001189	1	2	2	3	http://www.ncbi.nlm.nih.gov/geo/query/acc.cgi?acc=GSM125227
1608	GSM125228	Edinburgh	GSE5462	GPL96	GSM125228	-0.002	0.014358	-0.007112	0.005653	0.006973	0.001023	-0.002047	-0.000595	0.001339	1	1	2	3	http://www.ncbi.nlm.nih.gov/geo/query/acc.cgi?acc=GSM125228
1609	GSM125229	Edinburgh	GSE5462	GPL96	GSM125229	-0.007561	0.016977	0.000524	0.005617	0.002406	0.000489	-0.001079	-0.000383	0.000358	1	1	2	3	http://www.ncbi.nlm.nih.gov/geo/query/acc.cgi?acc=GSM125229
1610	GSM125230	Edinburgh	GSE5462	GPL96	GSM125230	-0.000198	0.016087	-0.003431	0.00456	0.00059	-1.1e-05	-0.001391	-0.000246	-0.000264	1	1	2	2	http://www.ncbi.nlm.nih.gov/geo/query/acc.cgi?acc=GSM125230
1611	GSM125231	Edinburgh	GSE5462	GPL96	GSM125231	-0.00239	0.014012	-0.013374	0.004443	0.002613	-0.000118	-0.000419	-0.001831	6.1e-05	1	2	2	2	http://www.ncbi.nlm.nih.gov/geo/query/acc.cgi?acc=GSM125231
1612	GSM125232	Edinburgh	GSE5462	GPL96	GSM125232	-0.001212	0.009281	-0.010836	0.002211	0.001101	-0.000605	-0.001299	-0.002124	-0.000732	1	2	2	2	http://www.ncbi.nlm.nih.gov/geo/query/acc.cgi?acc=GSM125232
1613	GSM125233	Edinburgh	GSE5462	GPL96	GSM125233	-0.004807	0.017212	-0.013444	0.00339	0.001174	0.001636	-0.000955	-0.000843	0.000253	1	2	2	2	http://www.ncbi.nlm.nih.gov/geo/query/acc.cgi?acc=GSM125233
1614	GSM125234	Edinburgh	GSE5462	GPL96	GSM125234	-0.007947	0.015402	-0.006572	0.003953	0.00214	-0.000656	-0.00063	-0.001509	-0.000164	1	1	2	2	http://www.ncbi.nlm.nih.gov/geo/query/acc.cgi?acc=GSM125234
1615	GSM125235	Edinburgh	GSE5462	GPL96	GSM125235	-0.000229	0.018881	-0.006724	0.005066	0.00172	0.000905	-0.002007	-0.000882	-6.6e-05	1	1	2	2	http://www.ncbi.nlm.nih.gov/geo/query/acc.cgi?acc=GSM125235
1616	GSM125236	Edinburgh	GSE5462	GPL96	GSM125236	0.001209	0.017615	-0.010747	0.005159	0.000448	0.002086	-0.002037	-0.0005	-1e-06	1	2	2	2	http://www.ncbi.nlm.nih.gov/geo/query/acc.cgi?acc=GSM125236
1617	GSM125237	Edinburgh	GSE5462	GPL96	GSM125237	-0.004775	0.018169	0.002318	0.005254	0.000949	0.001748	0.001754	-0.000636	0.000954	1	1	2	3	http://www.ncbi.nlm.nih.gov/geo/query/acc.cgi?acc=GSM125237
1618	GSM125238	Edinburgh	GSE5462	GPL96	GSM125238	-0.007431	0.017746	-0.004685	0.004789	0.0005	0.00091	-0.000711	-0.003034	-0.000584	1	1	2	2	http://www.ncbi.nlm.nih.gov/geo/query/acc.cgi?acc=GSM125238
1619	GSM151259	London	GSE6532	GPL570	GSM151259	-0.001274	0.010755	-0.009459	0.00387	-0.001552	0.001669	0.002142	-0.00189	9.2e-05	1	2	2	2	http://www.ncbi.nlm.nih.gov/geo/query/acc.cgi?acc=GSM151259
1620	GSM151260	London	GSE6532	GPL570	GSM151260	-0.014262	0.014282	0.000603	0.005639	-0.002289	-0.000215	-0.001857	-0.00254	-0.001725	1	1	2	2	http://www.ncbi.nlm.nih.gov/geo/query/acc.cgi?acc=GSM151260
1621	GSM151261	London	GSE6532	GPL570	GSM151261	0.001267	0.012719	-0.001523	0.005188	-0.001418	0.000688	-0.001242	-0.001067	-0.00076	1	1	2	2	http://www.ncbi.nlm.nih.gov/geo/query/acc.cgi?acc=GSM151261
1622	GSM151262	London	GSE6532	GPL570	GSM151262	0.000128	0.013909	-0.005632	0.006297	-0.003402	-0.00182	-0.002774	-0.005746	-0.003436	1	1	2	2	http://www.ncbi.nlm.nih.gov/geo/query/acc.cgi?acc=GSM151262
1623	GSM151263	London	GSE6532	GPL570	GSM151263	-0.005681	0.014573	0.000298	0.006825	-0.003824	-0.002371	-0.010244	-0.005084	-0.005381	1	1	2	2	http://www.ncbi.nlm.nih.gov/geo/query/acc.cgi?acc=GSM151263
1624	GSM151264	London	GSE6532	GPL570	GSM151264	-0.007839	0.013321	-0.0042	0.004229	-0.00239	0.000146	-0.001546	-0.002906	-0.001674	1	1	2	2	http://www.ncbi.nlm.nih.gov/geo/query/acc.cgi?acc=GSM151264
1625	GSM151265	London	GSE6532	GPL570	GSM151265	-0.006624	0.014228	0.002998	0.006072	-0.001305	-4.3e-05	-0.000636	-0.003344	-0.001332	1	1	2	2	http://www.ncbi.nlm.nih.gov/geo/query/acc.cgi?acc=GSM151265
1626	GSM151266	London	GSE6532	GPL570	GSM151266	-0.011653	0.014943	0.002931	0.00511	-0.000731	-0.000147	-0.000192	-0.002943	-0.001003	1	1	2	2	http://www.ncbi.nlm.nih.gov/geo/query/acc.cgi?acc=GSM151266
1627	GSM151267	London	GSE6532	GPL570	GSM151267	0.000347	0.01406	-0.016316	0.009544	-0.000661	0.002022	0.000952	-0.001085	0.000307	1	2	2	3	http://www.ncbi.nlm.nih.gov/geo/query/acc.cgi?acc=GSM151267
1628	GSM151268	London	GSE6532	GPL570	GSM151268	-0.010349	0.013658	-0.00528	0.004802	-0.0006	0.003103	0.003096	-0.001241	0.00109	1	1	2	3	http://www.ncbi.nlm.nih.gov/geo/query/acc.cgi?acc=GSM151268
1629	GSM151269	London	GSE6532	GPL570	GSM151269	-0.00081	0.010614	-0.003977	0.013926	0.001275	0.002152	0.000806	-0.000419	0.000954	1	1	1	3	http://www.ncbi.nlm.nih.gov/geo/query/acc.cgi?acc=GSM151269
1630	GSM151270	London	GSE6532	GPL570	GSM151270	0.002704	0.011407	0.00027	0.005441	-0.00414	-0.00258	-0.002551	-0.010674	-0.004986	1	1	2	2	http://www.ncbi.nlm.nih.gov/geo/query/acc.cgi?acc=GSM151270
1631	GSM151271	London	GSE6532	GPL570	GSM151271	0.002848	0.013735	-0.005525	0.004845	-0.000532	0.003058	0.002924	0.000342	0.001448	1	1	2	3	http://www.ncbi.nlm.nih.gov/geo/query/acc.cgi?acc=GSM151271
1632	GSM151272	London	GSE6532	GPL570	GSM151272	-0.002883	0.013415	0.003849	0.007429	-0.001779	0.001096	-0.000522	-0.00195	-0.000789	1	1	2	2	http://www.ncbi.nlm.nih.gov/geo/query/acc.cgi?acc=GSM151272
1633	GSM151273	London	GSE6532	GPL570	GSM151273	-0.008139	0.013811	-0.00187	0.005276	-0.000863	-2.3e-05	0.000356	-0.000935	-0.000366	1	1	2	2	http://www.ncbi.nlm.nih.gov/geo/query/acc.cgi?acc=GSM151273
1634	GSM151274	London	GSE6532	GPL570	GSM151274	-0.005421	0.01289	-0.011063	0.00545	-0.002571	-0.000844	-0.000218	-0.004447	-0.00202	1	2	2	2	http://www.ncbi.nlm.nih.gov/geo/query/acc.cgi?acc=GSM151274
1635	GSM151275	London	GSE6532	GPL570	GSM151275	-0.006507	0.011126	-0.010658	0.009704	0.000383	0.001625	0.000868	-0.0005	0.000594	1	2	2	3	http://www.ncbi.nlm.nih.gov/geo/query/acc.cgi?acc=GSM151275
1636	GSM151276	London	GSE6532	GPL570	GSM151276	-6.7e-05	0.012792	-0.000303	0.007607	-0.003615	-0.002299	-0.00336	-0.003645	-0.00323	1	1	2	2	http://www.ncbi.nlm.nih.gov/geo/query/acc.cgi?acc=GSM151276
1637	GSM151277	London	GSE6532	GPL570	GSM151277	-0.004374	0.013547	-0.014723	0.003181	0.000778	0.002235	0.001851	0.000184	0.001262	1	2	2	3	http://www.ncbi.nlm.nih.gov/geo/query/acc.cgi?acc=GSM151277
1638	GSM151278	London	GSE6532	GPL570	GSM151278	0.004201	0.013593	-0.000963	0.006878	-0.001603	-0.00073	-0.001863	-0.006538	-0.002684	1	1	2	2	http://www.ncbi.nlm.nih.gov/geo/query/acc.cgi?acc=GSM151278
1639	GSM151279	London	GSE6532	GPL570	GSM151279	0.001442	0.013176	-0.013414	0.008287	-0.003281	-0.001734	-0.003338	-0.002838	-0.002798	1	2	2	2	http://www.ncbi.nlm.nih.gov/geo/query/acc.cgi?acc=GSM151279
1640	GSM151280	London	GSE6532	GPL570	GSM151280	-0.012405	0.015426	-0.005158	0.008213	-0.00406	-0.001262	-0.001828	-0.009532	-0.00417	1	1	2	2	http://www.ncbi.nlm.nih.gov/geo/query/acc.cgi?acc=GSM151280
1641	GSM151281	London	GSE6532	GPL570	GSM151281	-0.001621	0.013665	0.003816	0.006093	-0.001657	-0.0005	-0.002116	-0.003601	-0.001969	1	1	2	2	http://www.ncbi.nlm.nih.gov/geo/query/acc.cgi?acc=GSM151281
1642	GSM151282	London	GSE6532	GPL570	GSM151282	-0.005147	0.011317	-0.010506	0.013789	-0.00221	-0.000467	-0.002767	-0.00239	-0.001959	1	2	1	3	http://www.ncbi.nlm.nih.gov/geo/query/acc.cgi?acc=GSM151282
1643	GSM151283	London	GSE6532	GPL570	GSM151283	-0.013743	0.013481	-0.01415	0.010241	-0.002427	-0.001068	-0.002035	-0.004281	-0.002453	1	2	2	2	http://www.ncbi.nlm.nih.gov/geo/query/acc.cgi?acc=GSM151283
1644	GSM151284	London	GSE6532	GPL570	GSM151284	-0.010782	0.01394	-0.004653	0.009645	-0.000736	-0.001273	-0.001317	-0.002348	-0.001419	1	1	2	2	http://www.ncbi.nlm.nih.gov/geo/query/acc.cgi?acc=GSM151284
1645	GSM151285	London	GSE6532	GPL570	GSM151285	-8.1e-05	0.013735	-0.011444	0.008465	-0.001317	0.001221	0.00087	-0.003244	-0.000617	1	2	2	2	http://www.ncbi.nlm.nih.gov/geo/query/acc.cgi?acc=GSM151285
1646	GSM151286	London	GSE6532	GPL570	GSM151286	-0.007296	0.015249	0.000499	0.007307	-0.000179	0.001404	0.001559	-0.001402	0.000346	1	1	2	3	http://www.ncbi.nlm.nih.gov/geo/query/acc.cgi?acc=GSM151286
1647	GSM151287	London	GSE6532	GPL570	GSM151287	-0.006431	0.012395	-0.010121	0.005854	8.5e-05	-0.000509	-0.001506	-0.0033	-0.001308	1	2	2	2	http://www.ncbi.nlm.nih.gov/geo/query/acc.cgi?acc=GSM151287
1648	GSM151288	London	GSE6532	GPL570	GSM151288	-0.00085	0.013694	-0.002637	0.00474	-0.000113	0.000479	-0.000966	-0.001853	-0.000613	1	1	2	2	http://www.ncbi.nlm.nih.gov/geo/query/acc.cgi?acc=GSM151288
1649	GSM151289	London	GSE6532	GPL570	GSM151289	-0.000117	0.012811	-0.001119	0.006248	-0.002147	0.000843	0.000798	-0.001687	-0.000548	1	1	2	2	http://www.ncbi.nlm.nih.gov/geo/query/acc.cgi?acc=GSM151289
1650	GSM151290	London	GSE6532	GPL570	GSM151290	0.004701	0.010318	0.002133	0.005846	-0.001809	-0.00158	-0.001186	-0.003868	-0.002111	1	1	2	2	http://www.ncbi.nlm.nih.gov/geo/query/acc.cgi?acc=GSM151290
1651	GSM151291	London	GSE6532	GPL570	GSM151291	-0.001731	0.012554	-0.014093	0.006503	-0.00121	-0.000971	-0.001765	-0.002535	-0.00162	1	2	2	2	http://www.ncbi.nlm.nih.gov/geo/query/acc.cgi?acc=GSM151291
1652	GSM151292	London	GSE6532	GPL570	GSM151292	0.003996	0.012884	-0.000556	0.00785	-0.002313	-0.001011	-0.004472	-0.005101	-0.003224	1	1	2	2	http://www.ncbi.nlm.nih.gov/geo/query/acc.cgi?acc=GSM151292
1653	GSM151293	London	GSE6532	GPL570	GSM151293	-0.010352	0.013405	0.000865	0.006289	-0.00138	-0.000836	-0.00086	-0.003431	-0.001627	1	1	2	2	http://www.ncbi.nlm.nih.gov/geo/query/acc.cgi?acc=GSM151293
1654	GSM151294	London	GSE6532	GPL570	GSM151294	-0.001565	0.014645	0.000809	0.007346	-0.000779	-0.003152	-0.000677	-0.006305	-0.002728	1	1	2	2	http://www.ncbi.nlm.nih.gov/geo/query/acc.cgi?acc=GSM151294
1655	GSM151295	London	GSE6532	GPL570	GSM151295	-0.001262	0.005089	-0.014625	0.012927	-0.000344	0.002985	0.003735	-0.000754	0.001406	2	2	2	4	http://www.ncbi.nlm.nih.gov/geo/query/acc.cgi?acc=GSM151295
1656	GSM151296	London	GSE6532	GPL570	GSM151296	-0.004334	0.014476	-2.1e-05	0.006021	-1.1e-05	0.002705	0.002854	-0.007633	-0.000521	1	1	2	2	http://www.ncbi.nlm.nih.gov/geo/query/acc.cgi?acc=GSM151296
1657	GSM151297	London	GSE6532	GPL570	GSM151297	0.002802	0.013774	-0.006508	0.004754	0.000103	0.000868	0.000733	-0.001386	7.9e-05	1	1	2	2	http://www.ncbi.nlm.nih.gov/geo/query/acc.cgi?acc=GSM151297
1658	GSM151298	London	GSE6532	GPL570	GSM151298	-0.010695	0.01278	-0.003822	0.012926	0.00119	0.001287	0.000491	-0.000811	0.000539	1	1	2	3	http://www.ncbi.nlm.nih.gov/geo/query/acc.cgi?acc=GSM151298
1659	GSM151299	London	GSE6532	GPL570	GSM151299	0.005318	0.012803	-0.003984	0.007452	-0.002483	-0.000903	-0.001912	-0.00065	-0.001487	1	1	2	2	http://www.ncbi.nlm.nih.gov/geo/query/acc.cgi?acc=GSM151299
1660	GSM151300	London	GSE6532	GPL570	GSM151300	-0.007318	0.013336	-0.005237	0.005703	0.000304	-0.00025	-0.001862	-0.002274	-0.00102	1	1	2	2	http://www.ncbi.nlm.nih.gov/geo/query/acc.cgi?acc=GSM151300
1661	GSM151301	London	GSE6532	GPL570	GSM151301	-0.00183	0.013893	-0.013734	0.007412	-0.001967	0.002068	0.002032	-0.002501	-9.2e-05	1	2	2	2	http://www.ncbi.nlm.nih.gov/geo/query/acc.cgi?acc=GSM151301
1662	GSM151302	London	GSE6532	GPL570	GSM151302	-0.000524	0.013977	-0.001912	0.003	0.000953	0.000669	0.001693	-0.002081	0.000309	1	1	2	3	http://www.ncbi.nlm.nih.gov/geo/query/acc.cgi?acc=GSM151302
1663	GSM151303	London	GSE6532	GPL570	GSM151303	0.003046	0.013033	-0.000809	0.006082	-0.004068	-0.002064	-0.008664	-0.004708	-0.004876	1	1	2	2	http://www.ncbi.nlm.nih.gov/geo/query/acc.cgi?acc=GSM151303
1664	GSM151304	London	GSE6532	GPL570	GSM151304	0.004828	0.013525	0.001714	0.006047	-0.001636	-0.003315	-0.004255	-0.005459	-0.003666	1	1	2	2	http://www.ncbi.nlm.nih.gov/geo/query/acc.cgi?acc=GSM151304
1665	GSM151305	London	GSE6532	GPL570	GSM151305	-0.002248	0.014344	0.004563	0.007487	-0.002251	-0.002131	-0.001089	-0.002572	-0.002011	1	1	2	2	http://www.ncbi.nlm.nih.gov/geo/query/acc.cgi?acc=GSM151305
1666	GSM151306	London	GSE6532	GPL570	GSM151306	-0.002881	0.01233	0.002442	0.007022	-0.001258	0.000334	-0.000485	-0.00846	-0.002467	1	1	2	2	http://www.ncbi.nlm.nih.gov/geo/query/acc.cgi?acc=GSM151306
1667	GSM151307	London	GSE6532	GPL570	GSM151307	-0.00116	0.01411	0.002332	0.007388	-0.00171	-0.000545	-0.001436	-0.003805	-0.001874	1	1	2	2	http://www.ncbi.nlm.nih.gov/geo/query/acc.cgi?acc=GSM151307
1668	GSM151308	London	GSE6532	GPL570	GSM151308	-0.002586	0.014035	-0.005266	0.007831	-0.001038	-0.001641	0.000641	-0.001778	-0.000954	1	1	2	2	http://www.ncbi.nlm.nih.gov/geo/query/acc.cgi?acc=GSM151308
1669	GSM151309	London	GSE6532	GPL570	GSM151309	-0.000551	0.002259	-0.015096	0.013037	0.001114	0.002853	0.003571	0.00071	0.002062	2	2	2	4	http://www.ncbi.nlm.nih.gov/geo/query/acc.cgi?acc=GSM151309
1670	GSM151310	London	GSE6532	GPL570	GSM151310	-0.011236	0.01462	0.001913	0.005221	0.00069	0.00103	0.001542	-0.001176	0.000522	1	1	2	3	http://www.ncbi.nlm.nih.gov/geo/query/acc.cgi?acc=GSM151310
1671	GSM151311	London	GSE6532	GPL570	GSM151311	-2e-05	0.01158	0.0022	0.0076	-0.000567	-0.001783	-0.00211	-0.00378	-0.00206	1	1	2	2	http://www.ncbi.nlm.nih.gov/geo/query/acc.cgi?acc=GSM151311
1672	GSM151312	London	GSE6532	GPL570	GSM151312	-0.004894	0.013889	0.001437	0.007412	-0.001403	-0.000676	-0.000755	-0.00194	-0.001193	1	1	2	2	http://www.ncbi.nlm.nih.gov/geo/query/acc.cgi?acc=GSM151312
1673	GSM151313	London	GSE6532	GPL570	GSM151313	-0.015183	0.013901	-0.015098	0.006882	-0.000507	0.000244	-0.000452	-0.00107	-0.000446	1	2	2	2	http://www.ncbi.nlm.nih.gov/geo/query/acc.cgi?acc=GSM151313
1674	GSM151314	London	GSE6532	GPL570	GSM151314	0.001636	0.015144	0.000501	0.007241	-0.001706	-0.000788	-0.001667	-0.003214	-0.001844	1	1	2	2	http://www.ncbi.nlm.nih.gov/geo/query/acc.cgi?acc=GSM151314
1675	GSM151315	London	GSE6532	GPL570	GSM151315	-0.004739	0.014247	0.005099	0.006396	0.000111	0.00015	0.000654	-0.000972	-1.4e-05	1	1	2	2	http://www.ncbi.nlm.nih.gov/geo/query/acc.cgi?acc=GSM151315
1676	GSM151316	London	GSE6532	GPL570	GSM151316	-0.010258	0.015564	0.002569	0.008802	-0.0005	-0.000356	-0.001546	-0.005593	-0.001999	1	1	2	2	http://www.ncbi.nlm.nih.gov/geo/query/acc.cgi?acc=GSM151316
1677	GSM151317	London	GSE6532	GPL570	GSM151317	-0.003258	0.014752	0.003264	0.007209	-0.001024	-0.000348	-0.000329	-0.000213	-0.000478	1	1	2	2	http://www.ncbi.nlm.nih.gov/geo/query/acc.cgi?acc=GSM151317
1678	GSM151318	London	GSE6532	GPL570	GSM151318	-0.012095	0.015212	0.005974	0.008461	0.001032	0.000677	0.001386	-0.000796	0.000575	1	1	2	3	http://www.ncbi.nlm.nih.gov/geo/query/acc.cgi?acc=GSM151318
1679	GSM151319	London	GSE6532	GPL570	GSM151319	0.004066	0.014982	-0.012349	0.007187	-0.00309	-0.001747	-0.001679	-0.006544	-0.003265	1	2	2	2	http://www.ncbi.nlm.nih.gov/geo/query/acc.cgi?acc=GSM151319
1680	GSM151320	London	GSE6532	GPL570	GSM151320	-0.013791	0.013872	-0.01425	0.014219	-9.1e-05	0.00227	0.003932	0.000306	0.001604	1	2	1	3	http://www.ncbi.nlm.nih.gov/geo/query/acc.cgi?acc=GSM151320
1681	GSM151321	London	GSE6532	GPL570	GSM151321	-0.002499	0.014437	-0.005827	0.007533	0.000943	0.000114	-0.000771	-0.001271	-0.000246	1	1	2	2	http://www.ncbi.nlm.nih.gov/geo/query/acc.cgi?acc=GSM151321
1682	GSM151322	London	GSE6532	GPL570	GSM151322	-0.002552	0.013821	-0.008822	0.007517	-0.000946	-0.000212	-0.003357	-0.004881	-0.002349	1	2	2	2	http://www.ncbi.nlm.nih.gov/geo/query/acc.cgi?acc=GSM151322
1683	GSM151323	London	GSE6532	GPL570	GSM151323	-0.011316	0.015171	0.00569	0.008662	1.5e-05	-0.001413	-0.000353	-0.001752	-0.000876	1	1	2	2	http://www.ncbi.nlm.nih.gov/geo/query/acc.cgi?acc=GSM151323
1684	GSM151324	London	GSE6532	GPL570	GSM151324	0.005834	0.011005	-0.000602	0.006566	-0.001547	0.000656	0.000804	-0.007254	-0.001835	1	1	2	2	http://www.ncbi.nlm.nih.gov/geo/query/acc.cgi?acc=GSM151324
1685	GSM151325	London	GSE6532	GPL570	GSM151325	-0.002357	0.012257	0.000255	0.008108	-0.001315	0.000561	0.000611	-0.002004	-0.000537	1	1	2	2	http://www.ncbi.nlm.nih.gov/geo/query/acc.cgi?acc=GSM151325
1686	GSM151326	London	GSE6532	GPL570	GSM151326	-0.004054	0.015125	-0.00166	0.00837	0.000338	0.000385	0.001719	-0.002465	-6e-06	1	1	2	2	http://www.ncbi.nlm.nih.gov/geo/query/acc.cgi?acc=GSM151326
1687	GSM151327	London	GSE6532	GPL570	GSM151327	-0.009661	0.015422	0.004262	0.005725	0.000835	0.001328	0.002772	-5.8e-05	0.001219	1	1	2	3	http://www.ncbi.nlm.nih.gov/geo/query/acc.cgi?acc=GSM151327
1688	GSM151328	London	GSE6532	GPL570	GSM151328	-0.009966	0.014924	-0.010513	0.006776	0.00019	6.4e-05	0.000108	0.000253	0.000154	1	2	2	2	http://www.ncbi.nlm.nih.gov/geo/query/acc.cgi?acc=GSM151328
1689	GSM151329	London	GSE6532	GPL570	GSM151329	-0.001493	0.01343	0.004083	0.004625	-0.000957	-0.000369	-0.000249	-0.00318	-0.001189	1	1	2	2	http://www.ncbi.nlm.nih.gov/geo/query/acc.cgi?acc=GSM151329
1690	GSM151330	London	GSE6532	GPL570	GSM151330	-0.003008	0.013819	-0.001347	0.006854	-0.001264	-0.000276	9.8e-05	-0.002679	-0.00103	1	1	2	2	http://www.ncbi.nlm.nih.gov/geo/query/acc.cgi?acc=GSM151330
1691	GSM151331	London	GSE6532	GPL570	GSM151331	-0.001123	0.010728	-0.001744	0.006654	-0.001789	-7.6e-05	-0.000837	-0.003361	-0.001516	1	1	2	2	http://www.ncbi.nlm.nih.gov/geo/query/acc.cgi?acc=GSM151331
1692	GSM151332	London	GSE6532	GPL570	GSM151332	-0.002146	0.013885	8.7e-05	0.007119	-0.001622	-0.000411	-0.002218	-0.004172	-0.002106	1	1	2	2	http://www.ncbi.nlm.nih.gov/geo/query/acc.cgi?acc=GSM151332
1693	GSM151333	London	GSE6532	GPL570	GSM151333	0.004497	0.012071	-0.000444	0.005523	-0.001645	6.1e-05	-0.001654	-0.007226	-0.002616	1	1	2	2	http://www.ncbi.nlm.nih.gov/geo/query/acc.cgi?acc=GSM151333
1694	GSM151334	London	GSE6532	GPL570	GSM151334	-0.003944	0.014336	0.005717	0.009478	-0.003433	-0.009053	-0.008572	-0.004417	-0.006369	1	1	2	2	http://www.ncbi.nlm.nih.gov/geo/query/acc.cgi?acc=GSM151334
1695	GSM151335	London	GSE6532	GPL570	GSM151335	-0.000243	0.014572	0.005075	0.007632	-0.003797	-0.002623	-0.002698	-0.00355	-0.003167	1	1	2	2	http://www.ncbi.nlm.nih.gov/geo/query/acc.cgi?acc=GSM151335
1696	GSM151336	London	GSE6532	GPL570	GSM151336	0.003544	0.014656	-0.00668	0.005519	0.001777	0.000443	0.00368	-0.000435	0.001366	1	1	2	3	http://www.ncbi.nlm.nih.gov/geo/query/acc.cgi?acc=GSM151336
1697	GSM151337	London	GSE6532	GPL570	GSM151337	0.002969	0.012734	-0.004883	0.008207	-0.000736	-0.000979	-0.001774	-0.002041	-0.001383	1	1	2	2	http://www.ncbi.nlm.nih.gov/geo/query/acc.cgi?acc=GSM151337
1698	GSM151338	London	GSE6532	GPL570	GSM151338	0.00121	0.015376	-0.002767	-0.001437	-0.001326	-0.000512	0.000688	-0.003575	-0.001181	1	1	2	2	http://www.ncbi.nlm.nih.gov/geo/query/acc.cgi?acc=GSM151338
1699	GSM151339	London	GSE6532	GPL570	GSM151339	-0.000143	0.014422	0.002477	0.00575	-0.002026	-0.001633	-0.002604	-0.004242	-0.002626	1	1	2	2	http://www.ncbi.nlm.nih.gov/geo/query/acc.cgi?acc=GSM151339
1700	GSM151340	London	GSE6532	GPL570	GSM151340	0.004256	0.011695	-0.005505	0.00634	0.000463	0.002039	0.0029	0.000328	0.001433	1	1	2	3	http://www.ncbi.nlm.nih.gov/geo/query/acc.cgi?acc=GSM151340
1701	GSM151341	London	GSE6532	GPL570	GSM151341	-0.014073	0.014505	-0.002165	0.006422	0.001785	0.000938	0.004625	0.000225	0.001893	1	1	2	3	http://www.ncbi.nlm.nih.gov/geo/query/acc.cgi?acc=GSM151341
1702	GSM151342	London	GSE6532	GPL570	GSM151342	-0.011954	0.015302	0.002317	0.008384	-0.001817	-0.0025	-0.006452	-0.007634	-0.004601	1	1	2	2	http://www.ncbi.nlm.nih.gov/geo/query/acc.cgi?acc=GSM151342
1703	GSM151343	London	GSE6532	GPL570	GSM151343	-0.009497	0.010548	-0.005805	0.011141	0.001449	0.002607	0.003997	-0.001564	0.001622	1	1	2	3	http://www.ncbi.nlm.nih.gov/geo/query/acc.cgi?acc=GSM151343
1704	GSM151344	London	GSE6532	GPL570	GSM151344	-0.003007	0.014585	-0.000359	0.006467	-0.001088	0.001535	0.002318	-0.001338	0.000357	1	1	2	3	http://www.ncbi.nlm.nih.gov/geo/query/acc.cgi?acc=GSM151344
1705	GSM151345	London	GSE6532	GPL570	GSM151345	0.001754	0.013685	-0.011856	0.007404	-0.001513	-0.00109	0.000412	-0.002255	-0.001112	1	2	2	2	http://www.ncbi.nlm.nih.gov/geo/query/acc.cgi?acc=GSM151345
1706	GSM150943	Oxford-Tamoxifen	GSE6532	GPL96	GSM150943	0.008732	0.012408	0.00064	0.012791	0.000874	0.000808	0.000173	-0.000135	0.00043	1	1	2	3	http://www.ncbi.nlm.nih.gov/geo/query/acc.cgi?acc=GSM150943
1707	GSM150944	Oxford-Tamoxifen	GSE6532	GPL96	GSM150944	0.006597	0.013023	-0.011308	0.006993	-0.000126	0.001475	0.000373	-0.001731	-2e-06	1	2	2	2	http://www.ncbi.nlm.nih.gov/geo/query/acc.cgi?acc=GSM150944
1708	GSM150945	Oxford-Tamoxifen	GSE6532	GPL96	GSM150945	-0.008468	0.016317	-0.003916	0.00779	0.001399	0.00379	0.001904	0.000489	0.001896	1	1	2	3	http://www.ncbi.nlm.nih.gov/geo/query/acc.cgi?acc=GSM150945
1709	GSM150946	Oxford-Tamoxifen	GSE6532	GPL96	GSM150946	-0.006478	0.016967	-0.008023	0.008267	0.000619	0.002522	0.002239	0.000691	0.001518	1	2	2	3	http://www.ncbi.nlm.nih.gov/geo/query/acc.cgi?acc=GSM150946
1710	GSM150947	Oxford-Tamoxifen	GSE6532	GPL96	GSM150947	0.000668	0.014536	-0.008945	0.007545	0.000386	0.001762	-0.000238	-0.005191	-0.00082	1	2	2	2	http://www.ncbi.nlm.nih.gov/geo/query/acc.cgi?acc=GSM150947
1711	GSM150948	Oxford-Tamoxifen	GSE6532	GPL96	GSM150948	0.000715	0.01616	-0.000534	0.007435	0.001372	0.001628	0.001883	-0.001658	0.000806	1	1	2	3	http://www.ncbi.nlm.nih.gov/geo/query/acc.cgi?acc=GSM150948
1712	GSM150949	Oxford-Tamoxifen	GSE6532	GPL96	GSM150949	-0.002556	0.016034	-0.000348	0.008674	-7e-05	0.000152	0.000489	-0.002173	-0.0004	1	1	2	2	http://www.ncbi.nlm.nih.gov/geo/query/acc.cgi?acc=GSM150949
1713	GSM150950	Oxford-Tamoxifen	GSE6532	GPL96	GSM150950	-0.004211	0.016376	-0.004433	0.009329	0.002112	0.003798	0.002407	0.001205	0.00238	1	1	2	3	http://www.ncbi.nlm.nih.gov/geo/query/acc.cgi?acc=GSM150950
1714	GSM150951	Oxford-Tamoxifen	GSE6532	GPL96	GSM150951	-0.001828	0.016408	0.000402	0.006573	0.000718	0.001687	-0.001834	-0.001618	-0.000262	1	1	2	2	http://www.ncbi.nlm.nih.gov/geo/query/acc.cgi?acc=GSM150951
1715	GSM150952	Oxford-Tamoxifen	GSE6532	GPL96	GSM150952	0.00098	0.016264	-0.010367	0.008774	-0.000815	-0.000109	-0.007584	-0.002059	-0.002642	1	2	2	2	http://www.ncbi.nlm.nih.gov/geo/query/acc.cgi?acc=GSM150952
1716	GSM150953	Oxford-Tamoxifen	GSE6532	GPL96	GSM150953	0.001512	0.015712	-0.005888	0.011249	-0.002047	0.000929	-0.004785	-0.001162	-0.001766	1	1	2	2	http://www.ncbi.nlm.nih.gov/geo/query/acc.cgi?acc=GSM150953
1717	GSM150954	Oxford-Tamoxifen	GSE6532	GPL96	GSM150954	0.007298	0.01077	-0.001135	0.00757	-0.00163	0.000694	-0.006193	-0.007829	-0.00374	1	1	2	2	http://www.ncbi.nlm.nih.gov/geo/query/acc.cgi?acc=GSM150954
1718	GSM150955	Oxford-Tamoxifen	GSE6532	GPL96	GSM150955	-0.007803	0.017651	0.001516	0.007327	0.000213	0.00188	0.000547	-0.005087	-0.000612	1	1	2	2	http://www.ncbi.nlm.nih.gov/geo/query/acc.cgi?acc=GSM150955
1719	GSM150956	Oxford-Tamoxifen	GSE6532	GPL96	GSM150956	0.001671	0.0123	0.001593	0.006715	0.000682	0.001693	0.000791	-0.001023	0.000536	1	1	2	3	http://www.ncbi.nlm.nih.gov/geo/query/acc.cgi?acc=GSM150956
1720	GSM150957	Oxford-Tamoxifen	GSE6532	GPL96	GSM150957	8.2e-05	0.010596	-0.011199	0.007594	0.000419	0.001841	0.001541	-0.001176	0.000656	1	2	2	3	http://www.ncbi.nlm.nih.gov/geo/query/acc.cgi?acc=GSM150957
1721	GSM150958	Oxford-Tamoxifen	GSE6532	GPL96	GSM150958	0.005505	0.014149	0.004154	0.007458	-0.000646	0.000609	-0.00444	-0.003106	-0.001896	1	1	2	2	http://www.ncbi.nlm.nih.gov/geo/query/acc.cgi?acc=GSM150958
1722	GSM150959	Oxford-Tamoxifen	GSE6532	GPL96	GSM150959	-0.009286	0.017504	0.00041	0.01114	-0.001233	0.001369	-0.003204	-0.002046	-0.001278	1	1	2	2	http://www.ncbi.nlm.nih.gov/geo/query/acc.cgi?acc=GSM150959
1723	GSM150960	Oxford-Tamoxifen	GSE6532	GPL96	GSM150960	-0.002862	0.016059	-0.011374	0.012147	0.002059	0.002376	0.002657	0.001171	0.002066	1	2	2	3	http://www.ncbi.nlm.nih.gov/geo/query/acc.cgi?acc=GSM150960
1724	GSM150961	Oxford-Tamoxifen	GSE6532	GPL96	GSM150961	-0.003829	0.013169	-0.00012	0.00756	-0.00025	0.002184	0.001992	-0.003451	0.000119	1	1	2	2	http://www.ncbi.nlm.nih.gov/geo/query/acc.cgi?acc=GSM150961
1725	GSM150962	Oxford-Tamoxifen	GSE6532	GPL96	GSM150962	-0.001843	0.016534	-0.003713	0.007493	0.001885	0.0033	0.002567	0.002626	0.002595	1	1	2	3	http://www.ncbi.nlm.nih.gov/geo/query/acc.cgi?acc=GSM150962
1726	GSM150963	Oxford-Tamoxifen	GSE6532	GPL96	GSM150963	0.008194	0.015161	-0.004789	0.011039	-1.1e-05	0.001921	0.002304	-0.002517	0.000424	1	1	2	3	http://www.ncbi.nlm.nih.gov/geo/query/acc.cgi?acc=GSM150963
1727	GSM150964	Oxford-Tamoxifen	GSE6532	GPL96	GSM150964	-0.005373	0.013802	0.005927	0.007544	0.001811	0.001739	0.00178	0.000317	0.001412	1	1	2	3	http://www.ncbi.nlm.nih.gov/geo/query/acc.cgi?acc=GSM150964
1728	GSM150965	Oxford-Tamoxifen	GSE6532	GPL96	GSM150965	0.004257	0.016566	-0.004152	0.007343	-0.000175	0.000337	0.000699	-0.001561	-0.000175	1	1	2	2	http://www.ncbi.nlm.nih.gov/geo/query/acc.cgi?acc=GSM150965
1729	GSM150966	Oxford-Tamoxifen	GSE6532	GPL96	GSM150966	-0.002809	0.012346	0.005509	0.009237	0.001792	0.001436	0.002505	-0.001655	0.00102	1	1	2	3	http://www.ncbi.nlm.nih.gov/geo/query/acc.cgi?acc=GSM150966
1730	GSM150967	Oxford-Tamoxifen	GSE6532	GPL96	GSM150967	-1.8e-05	0.014428	-0.013895	0.005518	0.002058	0.001979	0.001135	-0.000807	0.001091	1	2	2	3	http://www.ncbi.nlm.nih.gov/geo/query/acc.cgi?acc=GSM150967
1731	GSM150968	Oxford-Tamoxifen	GSE6532	GPL96	GSM150968	0.005164	0.015656	-0.004361	0.008475	-0.003237	-0.000237	-0.000643	-0.00303	-0.001787	1	1	2	2	http://www.ncbi.nlm.nih.gov/geo/query/acc.cgi?acc=GSM150968
1732	GSM150969	Oxford-Tamoxifen	GSE6532	GPL96	GSM150969	-0.008764	0.014456	0.001754	0.007198	0.000538	0.0004	0.002112	-0.000483	0.000642	1	1	2	3	http://www.ncbi.nlm.nih.gov/geo/query/acc.cgi?acc=GSM150969
1733	GSM150970	Oxford-Tamoxifen	GSE6532	GPL96	GSM150970	-0.000622	0.017078	-0.004424	0.007982	0.000558	0.002767	0.003438	-0.000328	0.001609	1	1	2	3	http://www.ncbi.nlm.nih.gov/geo/query/acc.cgi?acc=GSM150970
1734	GSM150971	Oxford-Tamoxifen	GSE6532	GPL96	GSM150971	-0.005836	0.018935	-0.005587	0.008125	0.003297	0.00298	0.001333	-0.000429	0.001795	1	1	2	3	http://www.ncbi.nlm.nih.gov/geo/query/acc.cgi?acc=GSM150971
1735	GSM150972	Oxford-Tamoxifen	GSE6532	GPL96	GSM150972	-0.000288	0.016217	-0.01465	0.007323	0.001547	0.003334	0.002654	-0.000374	0.00179	1	2	2	3	http://www.ncbi.nlm.nih.gov/geo/query/acc.cgi?acc=GSM150972
1736	GSM150973	Oxford-Tamoxifen	GSE6532	GPL96	GSM150973	0.000393	0.016335	0.001805	0.007184	-0.000994	0.000566	-0.0024	-0.007857	-0.002671	1	1	2	2	http://www.ncbi.nlm.nih.gov/geo/query/acc.cgi?acc=GSM150973
1737	GSM150974	Oxford-Tamoxifen	GSE6532	GPL96	GSM150974	-0.003847	0.015839	-0.013288	0.010785	-0.00215	-0.001417	-0.004788	-0.008735	-0.004273	1	2	2	2	http://www.ncbi.nlm.nih.gov/geo/query/acc.cgi?acc=GSM150974
1738	GSM150975	Oxford-Tamoxifen	GSE6532	GPL96	GSM150975	-0.001462	0.014882	-0.003286	0.006668	-0.000109	-0.000412	0.000121	-0.002133	-0.000633	1	1	2	2	http://www.ncbi.nlm.nih.gov/geo/query/acc.cgi?acc=GSM150975
1739	GSM150976	Oxford-Tamoxifen	GSE6532	GPL96	GSM150976	-0.003039	0.01501	-0.001861	0.007353	0.000699	0.00348	0.003133	0.001103	0.002104	1	1	2	3	http://www.ncbi.nlm.nih.gov/geo/query/acc.cgi?acc=GSM150976
1740	GSM150977	Oxford-Tamoxifen	GSE6532	GPL96	GSM150977	-0.010156	0.017198	0.002482	0.007322	0.000383	0.002181	0.002916	-0.001854	0.000906	1	1	2	3	http://www.ncbi.nlm.nih.gov/geo/query/acc.cgi?acc=GSM150977
1741	GSM150978	Oxford-Tamoxifen	GSE6532	GPL96	GSM150978	0.005737	0.010834	-0.001402	0.009918	8.4e-05	-0.000222	5.2e-05	-0.003214	-0.000825	1	1	2	2	http://www.ncbi.nlm.nih.gov/geo/query/acc.cgi?acc=GSM150978
1742	GSM150979	Oxford-Tamoxifen	GSE6532	GPL96	GSM150979	0.002718	0.011644	-0.006064	0.00841	-0.000376	0.001116	-0.001121	-0.000456	-0.000209	1	1	2	2	http://www.ncbi.nlm.nih.gov/geo/query/acc.cgi?acc=GSM150979
1743	GSM150980	Oxford-Tamoxifen	GSE6532	GPL96	GSM150980	-0.001464	0.014573	9.2e-05	0.009879	-0.000245	0.000794	0.001462	-0.002374	-9.1e-05	1	1	2	2	http://www.ncbi.nlm.nih.gov/geo/query/acc.cgi?acc=GSM150980
1744	GSM150981	Oxford-Tamoxifen	GSE6532	GPL96	GSM150981	-0.008966	0.017134	0.006197	0.006494	-0.002204	0.002103	-0.000974	-0.000501	-0.000394	1	1	2	2	http://www.ncbi.nlm.nih.gov/geo/query/acc.cgi?acc=GSM150981
1745	GSM150982	Oxford-Tamoxifen	GSE6532	GPL96	GSM150982	-0.006883	0.015256	-0.010203	0.010228	-0.00016	0.000154	0.000205	7.3e-05	6.8e-05	1	2	2	2	http://www.ncbi.nlm.nih.gov/geo/query/acc.cgi?acc=GSM150982
1746	GSM150983	Oxford-Tamoxifen	GSE6532	GPL96	GSM150983	-0.010953	0.01713	-0.009712	0.008089	-0.001105	-0.000119	0.000283	-0.000266	-0.000302	1	2	2	2	http://www.ncbi.nlm.nih.gov/geo/query/acc.cgi?acc=GSM150983
1747	GSM150984	Oxford-Tamoxifen	GSE6532	GPL96	GSM150984	-0.002836	0.016897	-0.012293	0.0186	0.001327	0.000683	-0.00026	-0.000188	0.000391	1	2	1	3	http://www.ncbi.nlm.nih.gov/geo/query/acc.cgi?acc=GSM150984
1748	GSM150985	Oxford-Tamoxifen	GSE6532	GPL96	GSM150985	0.002104	0.015258	-0.001543	0.007516	0.003105	0.002021	0.001014	0.002107	0.002062	1	1	2	3	http://www.ncbi.nlm.nih.gov/geo/query/acc.cgi?acc=GSM150985
1749	GSM150986	Oxford-Tamoxifen	GSE6532	GPL96	GSM150986	0.003628	0.016617	0.000175	0.007585	0.000338	-0.000451	-0.000894	-0.007369	-0.002094	1	1	2	2	http://www.ncbi.nlm.nih.gov/geo/query/acc.cgi?acc=GSM150986
1750	GSM150987	Oxford-Tamoxifen	GSE6532	GPL96	GSM150987	-0.005225	0.013158	-0.006813	0.006407	0.000367	0.001813	0.001609	-0.001098	0.000673	1	1	2	3	http://www.ncbi.nlm.nih.gov/geo/query/acc.cgi?acc=GSM150987
1751	GSM150988	Oxford-Tamoxifen	GSE6532	GPL96	GSM150988	-0.007724	0.016762	0.005082	0.010081	0.000928	0.001222	0.00052	-0.000427	0.000561	1	1	2	3	http://www.ncbi.nlm.nih.gov/geo/query/acc.cgi?acc=GSM150988
1752	GSM150989	Oxford-Tamoxifen	GSE6532	GPL96	GSM150989	-0.014081	0.018295	-0.007922	0.007021	0.001067	0.000341	-0.00056	-0.002462	-0.000404	1	2	2	2	http://www.ncbi.nlm.nih.gov/geo/query/acc.cgi?acc=GSM150989
1753	GSM150990	Oxford-Tamoxifen	GSE6532	GPL96	GSM150990	-0.000718	0.017199	0.005364	0.007393	-0.000232	0.001833	0.000195	-0.002103	-7.7e-05	1	1	2	2	http://www.ncbi.nlm.nih.gov/geo/query/acc.cgi?acc=GSM150990
1754	GSM150991	Oxford-Tamoxifen	GSE6532	GPL96	GSM150991	-0.007444	0.014031	-0.002539	0.008945	0.000822	0.000771	0.000941	-0.004986	-0.000613	1	1	2	2	http://www.ncbi.nlm.nih.gov/geo/query/acc.cgi?acc=GSM150991
1755	GSM150992	Oxford-Tamoxifen	GSE6532	GPL96	GSM150992	0.005043	0.006157	-0.010813	0.017842	-0.000418	0.001272	0.00122	0.000461	0.000634	2	2	1	1	http://www.ncbi.nlm.nih.gov/geo/query/acc.cgi?acc=GSM150992
1756	GSM150993	Oxford-Tamoxifen	GSE6532	GPL96	GSM150993	-0.002575	0.016342	0.005081	0.007867	0.000247	0.001082	0.002096	-0.001612	0.000453	1	1	2	3	http://www.ncbi.nlm.nih.gov/geo/query/acc.cgi?acc=GSM150993
1757	GSM150994	Oxford-Tamoxifen	GSE6532	GPL96	GSM150994	-0.002171	0.016204	0.005243	0.009421	0.00075	0.001261	0.001555	-0.00096	0.000651	1	1	2	3	http://www.ncbi.nlm.nih.gov/geo/query/acc.cgi?acc=GSM150994
1758	GSM150995	Oxford-Tamoxifen	GSE6532	GPL96	GSM150995	0.007347	0.015369	-0.004945	0.00595	0.001579	0.00079	0.001649	-0.005764	-0.000436	1	1	2	2	http://www.ncbi.nlm.nih.gov/geo/query/acc.cgi?acc=GSM150995
1759	GSM150996	Oxford-Tamoxifen	GSE6532	GPL96	GSM150996	-0.002291	0.017663	0.002058	0.005589	0.002098	0.003094	0.002213	0.000264	0.001917	1	1	2	3	http://www.ncbi.nlm.nih.gov/geo/query/acc.cgi?acc=GSM150996
1760	GSM150997	Oxford-Tamoxifen	GSE6532	GPL96	GSM150997	-0.000875	0.010825	-0.000634	0.004776	0.001872	0.000293	0.001831	-0.000822	0.000794	1	1	2	3	http://www.ncbi.nlm.nih.gov/geo/query/acc.cgi?acc=GSM150997
1761	GSM150998	Oxford-Tamoxifen	GSE6532	GPL96	GSM150998	0.003006	0.013131	-0.008693	0.007158	0.001922	0.002951	0.000811	-0.004323	0.00034	1	2	2	3	http://www.ncbi.nlm.nih.gov/geo/query/acc.cgi?acc=GSM150998
1762	GSM150999	Oxford-Tamoxifen	GSE6532	GPL96	GSM150999	-0.005969	0.012131	0.001794	0.008686	0.003768	0.001864	0.001555	0.000502	0.001922	1	1	2	3	http://www.ncbi.nlm.nih.gov/geo/query/acc.cgi?acc=GSM150999
1763	GSM151000	Oxford-Tamoxifen	GSE6532	GPL96	GSM151000	0.005382	0.011756	0.001076	0.006884	-0.001973	-9.6e-05	-0.001628	-0.002775	-0.001618	1	1	2	2	http://www.ncbi.nlm.nih.gov/geo/query/acc.cgi?acc=GSM151000
1764	GSM151001	Oxford-Tamoxifen	GSE6532	GPL96	GSM151001	0.001451	0.012316	-0.009409	0.014725	0.001273	0.00472	0.0052	0.00225	0.003361	1	2	1	3	http://www.ncbi.nlm.nih.gov/geo/query/acc.cgi?acc=GSM151001
1765	GSM151002	Oxford-Tamoxifen	GSE6532	GPL96	GSM151002	-0.00149	0.017315	-0.00417	0.008642	0.000718	0.001878	0.004666	-0.002241	0.001255	1	1	2	3	http://www.ncbi.nlm.nih.gov/geo/query/acc.cgi?acc=GSM151002
1766	GSM151003	Oxford-Tamoxifen	GSE6532	GPL96	GSM151003	0.001676	0.013796	0.004161	0.006633	0.001759	0.000741	0.001655	-0.001303	0.000713	1	1	2	3	http://www.ncbi.nlm.nih.gov/geo/query/acc.cgi?acc=GSM151003
1767	GSM151004	Oxford-Tamoxifen	GSE6532	GPL96	GSM151004	-0.005548	0.016227	0.002223	0.007145	-0.000421	0.001496	0.002371	-0.001223	0.000556	1	1	2	3	http://www.ncbi.nlm.nih.gov/geo/query/acc.cgi?acc=GSM151004
1768	GSM151005	Oxford-Tamoxifen	GSE6532	GPL96	GSM151005	0.001558	0.013064	0.001148	0.005624	-0.000459	0.000306	0.00223	-0.003328	-0.000313	1	1	2	2	http://www.ncbi.nlm.nih.gov/geo/query/acc.cgi?acc=GSM151005
1769	GSM151006	Oxford-Tamoxifen	GSE6532	GPL96	GSM151006	-0.001623	0.011635	-0.002165	0.007642	-0.000628	0.000821	0.001378	-0.004112	-0.000635	1	1	2	2	http://www.ncbi.nlm.nih.gov/geo/query/acc.cgi?acc=GSM151006
1770	GSM151007	Oxford-Tamoxifen	GSE6532	GPL96	GSM151007	0.00032	0.015049	0.006132	0.007617	0.000281	0.00108	0.000761	-0.000671	0.000363	1	1	2	3	http://www.ncbi.nlm.nih.gov/geo/query/acc.cgi?acc=GSM151007
1771	GSM151008	Oxford-Tamoxifen	GSE6532	GPL96	GSM151008	-0.000958	0.008032	-0.011368	0.017077	0.000785	-0.000132	-7.6e-05	-0.002441	-0.000466	1	2	1	3	http://www.ncbi.nlm.nih.gov/geo/query/acc.cgi?acc=GSM151008
1772	GSM151009	Oxford-Tamoxifen	GSE6532	GPL96	GSM151009	-0.001326	0.012704	0.004671	0.009497	0.000311	0.001058	0.001599	-0.003838	-0.000218	1	1	2	2	http://www.ncbi.nlm.nih.gov/geo/query/acc.cgi?acc=GSM151009
1773	GSM151010	Oxford-Tamoxifen	GSE6532	GPL96	GSM151010	-0.001226	0.010803	-0.00195	0.011147	-0.001464	-0.000298	-0.000797	-0.003243	-0.001451	1	1	2	2	http://www.ncbi.nlm.nih.gov/geo/query/acc.cgi?acc=GSM151010
1774	GSM151011	Oxford-Tamoxifen	GSE6532	GPL96	GSM151011	-0.004724	0.014059	-0.009936	0.009123	-0.000261	0.000614	-0.000548	-0.002542	-0.000684	1	2	2	2	http://www.ncbi.nlm.nih.gov/geo/query/acc.cgi?acc=GSM151011
1775	GSM65340	Oxford-Tamoxifen	GSE6532	GPL96	GSM65340	0.00208	0.012306	-0.009223	0.008621	-0.001978	-0.001734	-0.002473	-0.005047	-0.002808	1	2	2	2	http://www.ncbi.nlm.nih.gov/geo/query/acc.cgi?acc=GSM65340
1776	GSM65341	Oxford-Tamoxifen	GSE6532	GPL96	GSM65341	-0.004444	0.016766	0.007839	0.007047	0.000974	0.002467	0.000289	0.000554	0.001071	1	1	2	3	http://www.ncbi.nlm.nih.gov/geo/query/acc.cgi?acc=GSM65341
1777	GSM65342	Oxford-Tamoxifen	GSE6532	GPL96	GSM65342	-0.003752	0.014963	0.004925	0.008382	-0.001276	-0.001744	-0.002409	-0.00477	-0.00255	1	1	2	2	http://www.ncbi.nlm.nih.gov/geo/query/acc.cgi?acc=GSM65342
1778	GSM65343	Oxford-Tamoxifen	GSE6532	GPL96	GSM65343	0.003398	0.011773	-0.004891	0.010589	0.000375	0.002184	0.000677	-0.000864	0.000593	1	1	2	3	http://www.ncbi.nlm.nih.gov/geo/query/acc.cgi?acc=GSM65343
1779	GSM65344	Oxford-Tamoxifen	GSE6532	GPL96	GSM65344	-0.002883	0.015998	-0.012467	0.006472	0.002491	0.004436	0.003545	0.001307	0.002945	1	2	2	3	http://www.ncbi.nlm.nih.gov/geo/query/acc.cgi?acc=GSM65344
1780	GSM65345	Oxford-Tamoxifen	GSE6532	GPL96	GSM65345	-0.003406	0.01568	6.5e-05	0.00955	0.000688	0.000737	-0.000346	-0.001294	-5.4e-05	1	1	2	2	http://www.ncbi.nlm.nih.gov/geo/query/acc.cgi?acc=GSM65345
1781	GSM65346	Oxford-Tamoxifen	GSE6532	GPL96	GSM65346	0.007374	0.010529	0.000706	0.007804	-0.001646	0.000449	-0.008991	-0.008969	-0.004789	1	1	2	2	http://www.ncbi.nlm.nih.gov/geo/query/acc.cgi?acc=GSM65346
1782	GSM65347	Oxford-Tamoxifen	GSE6532	GPL96	GSM65347	0.002448	0.009566	-0.01007	0.007514	-0.000957	0.001115	0.001437	-0.004807	-0.000803	1	2	2	2	http://www.ncbi.nlm.nih.gov/geo/query/acc.cgi?acc=GSM65347
1783	GSM65348	Oxford-Tamoxifen	GSE6532	GPL96	GSM65348	-0.001564	0.015785	-0.003884	0.007984	0.000735	0.000433	-0.000722	-0.002014	-0.000392	1	1	2	2	http://www.ncbi.nlm.nih.gov/geo/query/acc.cgi?acc=GSM65348
1784	GSM65349	Oxford-Tamoxifen	GSE6532	GPL96	GSM65349	0.002312	0.010973	0.003642	0.007649	-0.001421	9.5e-05	-0.001244	-0.002113	-0.001171	1	1	2	2	http://www.ncbi.nlm.nih.gov/geo/query/acc.cgi?acc=GSM65349
1785	GSM65350	Oxford-Tamoxifen	GSE6532	GPL96	GSM65350	-0.003368	0.006117	-0.003	0.009268	0.002524	0.003489	0.003874	0.000539	0.002606	2	1	2	4	http://www.ncbi.nlm.nih.gov/geo/query/acc.cgi?acc=GSM65350
1786	GSM65351	Oxford-Tamoxifen	GSE6532	GPL96	GSM65351	-0.000458	0.012197	-0.012408	0.009428	0.000109	-0.000587	0.001046	-0.001689	-0.00028	1	2	2	2	http://www.ncbi.nlm.nih.gov/geo/query/acc.cgi?acc=GSM65351
1787	GSM65352	Oxford-Tamoxifen	GSE6532	GPL96	GSM65352	-0.011007	0.013831	-0.014745	0.00494	-0.000624	0.002164	0.002332	-0.000582	0.000822	1	2	2	3	http://www.ncbi.nlm.nih.gov/geo/query/acc.cgi?acc=GSM65352
1788	GSM65353	Oxford-Tamoxifen	GSE6532	GPL96	GSM65353	-0.005296	0.016373	0.005077	0.009347	0.000205	0.00151	0.001481	0.000104	0.000825	1	1	2	3	http://www.ncbi.nlm.nih.gov/geo/query/acc.cgi?acc=GSM65353
1789	GSM65354	Oxford-Tamoxifen	GSE6532	GPL96	GSM65354	-0.000141	0.016501	-0.009548	0.010241	0.000747	0.002112	0.001946	-0.000497	0.001077	1	2	2	3	http://www.ncbi.nlm.nih.gov/geo/query/acc.cgi?acc=GSM65354
1790	GSM65355	Oxford-Tamoxifen	GSE6532	GPL96	GSM65355	0.008474	0.012548	-0.000174	0.008326	-0.002765	-0.001242	-0.000384	-0.004351	-0.002185	1	1	2	2	http://www.ncbi.nlm.nih.gov/geo/query/acc.cgi?acc=GSM65355
1791	GSM65356	Oxford-Tamoxifen	GSE6532	GPL96	GSM65356	0.003795	0.01291	-0.002373	0.006268	0.001359	0.000647	0.000379	-0.002437	-1.3e-05	1	1	2	2	http://www.ncbi.nlm.nih.gov/geo/query/acc.cgi?acc=GSM65356
1792	GSM65357	Oxford-Tamoxifen	GSE6532	GPL96	GSM65357	0.001174	0.015997	-0.004382	0.005762	0.000414	0.001055	0.000936	-0.001843	0.000141	1	1	2	2	http://www.ncbi.nlm.nih.gov/geo/query/acc.cgi?acc=GSM65357
1793	GSM65358	Oxford-Tamoxifen	GSE6532	GPL96	GSM65358	0.000462	0.018072	-0.002335	0.00699	0.001724	0.001746	-0.001673	-0.002833	-0.000259	1	1	2	2	http://www.ncbi.nlm.nih.gov/geo/query/acc.cgi?acc=GSM65358
1794	GSM65359	Oxford-Tamoxifen	GSE6532	GPL96	GSM65359	-0.002204	0.015539	-0.001959	0.007242	0.00134	0.00262	0.002736	0.000126	0.001706	1	1	2	3	http://www.ncbi.nlm.nih.gov/geo/query/acc.cgi?acc=GSM65359
1795	GSM65360	Oxford-Tamoxifen	GSE6532	GPL96	GSM65360	-0.001698	0.016375	0.001126	0.008321	-0.000452	0.001106	0.000967	-0.004182	-0.00064	1	1	2	2	http://www.ncbi.nlm.nih.gov/geo/query/acc.cgi?acc=GSM65360
1796	GSM65361	Oxford-Tamoxifen	GSE6532	GPL96	GSM65361	0.002317	0.015761	0.00612	0.008367	-0.000405	0.000541	0.000437	-0.002246	-0.000418	1	1	2	2	http://www.ncbi.nlm.nih.gov/geo/query/acc.cgi?acc=GSM65361
1797	GSM65362	Oxford-Tamoxifen	GSE6532	GPL96	GSM65362	0.00424	0.011602	-0.001365	0.008145	-0.001451	4.1e-05	6e-06	-0.001803	-0.000802	1	1	2	2	http://www.ncbi.nlm.nih.gov/geo/query/acc.cgi?acc=GSM65362
1798	GSM65363	Oxford-Tamoxifen	GSE6532	GPL96	GSM65363	0.003102	0.016745	0.003484	0.00586	-0.002854	-0.002045	-0.002164	-0.001324	-0.002097	1	1	2	2	http://www.ncbi.nlm.nih.gov/geo/query/acc.cgi?acc=GSM65363
1799	GSM65364	Oxford-Tamoxifen	GSE6532	GPL96	GSM65364	-0.0068	0.015051	0.001648	0.009804	0.001233	0.002689	0.003222	-0.00052	0.001656	1	1	2	3	http://www.ncbi.nlm.nih.gov/geo/query/acc.cgi?acc=GSM65364
1800	GSM65365	Oxford-Tamoxifen	GSE6532	GPL96	GSM65365	-0.000536	0.016626	-0.000289	0.008325	-0.000825	0.000257	-0.001302	-0.004262	-0.001533	1	1	2	2	http://www.ncbi.nlm.nih.gov/geo/query/acc.cgi?acc=GSM65365
1801	GSM65366	Oxford-Tamoxifen	GSE6532	GPL96	GSM65366	-0.001725	0.017381	0.00023	0.007932	-0.000648	0.000294	-0.005036	-0.003229	-0.002155	1	1	2	2	http://www.ncbi.nlm.nih.gov/geo/query/acc.cgi?acc=GSM65366
1802	GSM65367	Oxford-Tamoxifen	GSE6532	GPL96	GSM65367	0.002967	0.007261	-0.006054	0.013001	0.000183	0.001948	-0.000929	8.7e-05	0.000322	2	1	2	4	http://www.ncbi.nlm.nih.gov/geo/query/acc.cgi?acc=GSM65367
1803	GSM65368	Oxford-Tamoxifen	GSE6532	GPL96	GSM65368	5e-05	0.017136	-0.000393	0.008338	-0.002428	0.000334	-0.003319	-0.005835	-0.002812	1	1	2	2	http://www.ncbi.nlm.nih.gov/geo/query/acc.cgi?acc=GSM65368
1804	GSM65369	Oxford-Tamoxifen	GSE6532	GPL96	GSM65369	-0.006764	0.015418	-0.001211	0.005301	0.001198	0.001709	-0.001224	0.000433	0.000529	1	1	2	3	http://www.ncbi.nlm.nih.gov/geo/query/acc.cgi?acc=GSM65369
1805	GSM65370	Oxford-Tamoxifen	GSE6532	GPL96	GSM65370	-0.001116	0.015171	-0.012693	0.014294	0.001838	0.004669	0.002822	0.000974	0.002576	1	2	1	3	http://www.ncbi.nlm.nih.gov/geo/query/acc.cgi?acc=GSM65370
1806	GSM65371	Oxford-Tamoxifen	GSE6532	GPL96	GSM65371	-0.004	0.018136	-0.003176	0.010192	0.002905	0.00479	0.005543	0.000451	0.003422	1	1	2	3	http://www.ncbi.nlm.nih.gov/geo/query/acc.cgi?acc=GSM65371
1807	GSM65372	Oxford-Tamoxifen	GSE6532	GPL96	GSM65372	-0.001548	0.015149	-0.003089	0.015023	-0.001953	0.001586	0.000226	6.9e-05	-1.8e-05	1	1	1	3	http://www.ncbi.nlm.nih.gov/geo/query/acc.cgi?acc=GSM65372
1808	GSM65373	Oxford-Tamoxifen	GSE6532	GPL96	GSM65373	-0.000903	0.017973	-0.011923	0.008276	-0.005902	0.001006	-0.000158	-0.004055	-0.002277	1	2	2	2	http://www.ncbi.nlm.nih.gov/geo/query/acc.cgi?acc=GSM65373
1809	GSM65374	Oxford-Tamoxifen	GSE6532	GPL96	GSM65374	-0.012052	0.010508	3.1e-05	0.006026	0.003477	0.002963	0.004769	-0.001771	0.00236	1	1	2	3	http://www.ncbi.nlm.nih.gov/geo/query/acc.cgi?acc=GSM65374
1810	GSM65375	Oxford-Tamoxifen	GSE6532	GPL96	GSM65375	-0.008174	0.011529	-0.012364	0.006487	0.002741	0.003109	0.002767	-0.000155	0.002116	1	2	2	3	http://www.ncbi.nlm.nih.gov/geo/query/acc.cgi?acc=GSM65375
1811	GSM65376	Oxford-Tamoxifen	GSE6532	GPL96	GSM65376	0.004621	0.012776	0.003333	0.006301	0.001035	0.002357	0.002595	-0.000582	0.001351	1	1	2	3	http://www.ncbi.nlm.nih.gov/geo/query/acc.cgi?acc=GSM65376
1812	GSM65377	Oxford-Tamoxifen	GSE6532	GPL96	GSM65377	-0.008205	0.015189	-0.006563	0.010027	0.001174	0.002609	0.002327	-0.000946	0.001291	1	1	2	3	http://www.ncbi.nlm.nih.gov/geo/query/acc.cgi?acc=GSM65377
1813	GSM65378	Oxford-Tamoxifen	GSE6532	GPL96	GSM65378	0.003014	0.013682	0.005749	0.00704	-0.000476	0.001845	0.003744	-0.00085	0.001066	1	1	2	3	http://www.ncbi.nlm.nih.gov/geo/query/acc.cgi?acc=GSM65378
1814	GSM65379	Oxford-Tamoxifen	GSE6532	GPL96	GSM65379	0.00336	0.016814	-0.001753	0.007352	0.001763	0.000395	-0.000403	-0.005099	-0.000836	1	1	2	2	http://www.ncbi.nlm.nih.gov/geo/query/acc.cgi?acc=GSM65379
1815	GSM152338	Berlin	GSE6596	GPL96	GSM152338	0.00824	0.015933	-0.009505	0.008532	0.00176	0.005636	0.000889	0.000309	0.002148	1	2	2	3	http://www.ncbi.nlm.nih.gov/geo/query/acc.cgi?acc=GSM152338
1816	GSM152339	Berlin	GSE6596	GPL96	GSM152339	1.6e-05	0.005467	-0.015143	0.004068	0.00172	0.00442	-0.000654	0.000555	0.00151	2	2	2	4	http://www.ncbi.nlm.nih.gov/geo/query/acc.cgi?acc=GSM152339
1817	GSM152340	Berlin	GSE6596	GPL96	GSM152340	-0.008223	0.016011	-0.003579	0.006682	0.002612	0.00284	-0.000878	0.000237	0.001203	1	1	2	3	http://www.ncbi.nlm.nih.gov/geo/query/acc.cgi?acc=GSM152340
1818	GSM152341	Berlin	GSE6596	GPL96	GSM152341	-0.002633	0.017067	0.000552	0.004441	0.002823	0.003146	-0.000515	-0.000959	0.001124	1	1	2	3	http://www.ncbi.nlm.nih.gov/geo/query/acc.cgi?acc=GSM152341
1819	GSM152342	Berlin	GSE6596	GPL96	GSM152342	0.002472	0.004484	-0.011168	0.016891	0.002745	0.003493	0.001121	0.001951	0.002328	2	2	1	1	http://www.ncbi.nlm.nih.gov/geo/query/acc.cgi?acc=GSM152342
1820	GSM152343	Berlin	GSE6596	GPL96	GSM152343	-0.005891	0.004675	-0.010321	0.009384	0.001917	0.004342	0.000328	0	0.001647	2	2	2	4	http://www.ncbi.nlm.nih.gov/geo/query/acc.cgi?acc=GSM152343
1821	GSM152344	Berlin	GSE6596	GPL96	GSM152344	0.009031	0.001854	-0.015874	0.013487	-0.000342	0.002835	0.000596	-0.002743	8.7e-05	2	2	2	4	http://www.ncbi.nlm.nih.gov/geo/query/acc.cgi?acc=GSM152344
1822	GSM152345	Berlin	GSE6596	GPL96	GSM152345	0.001857	0.015232	-0.010021	0.004736	0.00136	0.003842	0.001326	-0.001485	0.001261	1	2	2	3	http://www.ncbi.nlm.nih.gov/geo/query/acc.cgi?acc=GSM152345
1823	GSM152346	Berlin	GSE6596	GPL96	GSM152346	0.001764	0.011518	-0.001228	0.014332	0.003693	0.002559	-0.001426	0.001382	0.001552	1	1	1	3	http://www.ncbi.nlm.nih.gov/geo/query/acc.cgi?acc=GSM152346
1824	GSM152347	Berlin	GSE6596	GPL96	GSM152347	0.003951	0.016437	-0.001376	0.003154	0	0.007239	0.004501	0.000262	0.003001	1	1	2	3	http://www.ncbi.nlm.nih.gov/geo/query/acc.cgi?acc=GSM152347
1825	GSM152348	Berlin	GSE6596	GPL96	GSM152348	-0.002502	0.010185	-0.010391	0.003487	0.001341	0.000779	-0.00285	-0.006159	-0.001722	1	2	2	2	http://www.ncbi.nlm.nih.gov/geo/query/acc.cgi?acc=GSM152348
1826	GSM152349	Berlin	GSE6596	GPL96	GSM152349	0.015126	0.001775	-0.01466	0.005712	0.004131	0.006275	0.001291	0.005754	0.004363	2	2	2	4	http://www.ncbi.nlm.nih.gov/geo/query/acc.cgi?acc=GSM152349
1827	GSM152350	Berlin	GSE6596	GPL96	GSM152350	0.012424	0.012047	0.002638	0.006555	-0.002863	-0.000968	-0.004972	-0.001314	-0.002529	1	1	2	2	http://www.ncbi.nlm.nih.gov/geo/query/acc.cgi?acc=GSM152350
1828	GSM152351	Berlin	GSE6596	GPL96	GSM152351	-0.010791	0.014465	0.004217	0.003482	0.001099	0.004445	0.001973	0.000631	0.002037	1	1	2	3	http://www.ncbi.nlm.nih.gov/geo/query/acc.cgi?acc=GSM152351
1829	GSM152352	Berlin	GSE6596	GPL96	GSM152352	0.017024	0.005388	-0.015867	0.005176	0.000432	0.003425	0.002592	0.002041	0.002122	2	2	2	4	http://www.ncbi.nlm.nih.gov/geo/query/acc.cgi?acc=GSM152352
1830	GSM152353	Berlin	GSE6596	GPL96	GSM152353	-0.002393	0.012063	-0.004776	0.009796	0.000524	0.004182	0.002121	-0.00151	0.001329	1	1	2	3	http://www.ncbi.nlm.nih.gov/geo/query/acc.cgi?acc=GSM152353
1831	GSM152354	Berlin	GSE6596	GPL96	GSM152354	-0.00738	0.015334	-0.015289	0.005698	0.004055	0.004186	0.000765	0.003697	0.003176	1	2	2	3	http://www.ncbi.nlm.nih.gov/geo/query/acc.cgi?acc=GSM152354
1832	GSM152355	Berlin	GSE6596	GPL96	GSM152355	-0.001787	0.014121	-0.003356	0.007017	0.001031	0.0014	-0.00693	-0.000373	-0.001218	1	1	2	2	http://www.ncbi.nlm.nih.gov/geo/query/acc.cgi?acc=GSM152355
1833	GSM152356	Berlin	GSE6596	GPL96	GSM152356	0.007835	0.013911	-0.001078	0.004527	0.001847	0.003002	-0.008277	-0.000514	-0.000986	1	1	2	2	http://www.ncbi.nlm.nih.gov/geo/query/acc.cgi?acc=GSM152356
1834	GSM152357	Berlin	GSE6596	GPL96	GSM152357	0.010902	0.00475	-0.01098	0.001201	0.002599	0.003971	-0.000629	-0.001032	0.001227	2	2	2	4	http://www.ncbi.nlm.nih.gov/geo/query/acc.cgi?acc=GSM152357
1835	GSM152358	Berlin	GSE6596	GPL96	GSM152358	0.004786	0.014218	-0.009589	0.013214	0.000122	0.001861	-0.000511	-0.001087	9.6e-05	1	2	2	2	http://www.ncbi.nlm.nih.gov/geo/query/acc.cgi?acc=GSM152358
1836	GSM152359	Berlin	GSE6596	GPL96	GSM152359	0.001565	0.017244	2.1e-05	0.007368	0.003006	0.001887	-0.003024	-0.00168	4.7e-05	1	1	2	2	http://www.ncbi.nlm.nih.gov/geo/query/acc.cgi?acc=GSM152359
1837	GSM152360	Berlin	GSE6596	GPL96	GSM152360	0.008843	0.014096	0.001835	0.002309	0.001417	0.00235	-0.002718	-0.00256	-0.000378	1	1	2	2	http://www.ncbi.nlm.nih.gov/geo/query/acc.cgi?acc=GSM152360
1838	GSM152361	Berlin	GSE6596	GPL96	GSM152361	0.00582	0.005656	-0.011718	0.002399	0.003809	0.004484	0.000951	-0.000405	0.00221	2	2	2	4	http://www.ncbi.nlm.nih.gov/geo/query/acc.cgi?acc=GSM152361
1839	GSM177921	TransBIG	GSE7390	GPL96	GSM177921	-0.000836	0.013528	0.000705	0.010342	-0.001149	0.001489	-0.000235	-0.005171	-0.001267	1	1	2	2	http://www.ncbi.nlm.nih.gov/geo/query/acc.cgi?acc=GSM177921
1840	GSM177922	TransBIG	GSE7390	GPL96	GSM177922	0.003464	0.013008	-0.004721	0.008903	-0.001847	0.000411	-0.008108	-0.011212	-0.005189	1	1	2	2	http://www.ncbi.nlm.nih.gov/geo/query/acc.cgi?acc=GSM177922
1841	GSM177923	TransBIG	GSE7390	GPL96	GSM177923	0.01041	-0.000212	-0.005338	0.004674	0.003771	0.002496	0.002204	0.000425	0.002224	2	1	2	4	http://www.ncbi.nlm.nih.gov/geo/query/acc.cgi?acc=GSM177923
1842	GSM177924	TransBIG	GSE7390	GPL96	GSM177924	-0.00013	0.014405	0.000648	0.008031	0.000285	0.001218	-0.001529	-0.004663	-0.001172	1	1	2	2	http://www.ncbi.nlm.nih.gov/geo/query/acc.cgi?acc=GSM177924
1843	GSM177925	TransBIG	GSE7390	GPL96	GSM177925	0.004326	-0.003033	-0.01237	0.002057	0.004853	0.005354	0.004774	0.003139	0.00453	2	2	2	4	http://www.ncbi.nlm.nih.gov/geo/query/acc.cgi?acc=GSM177925
1844	GSM177926	TransBIG	GSE7390	GPL96	GSM177926	-0.009351	0.014599	5.3e-05	0.008445	0.003836	0.005142	0.004769	0.000719	0.003616	1	1	2	3	http://www.ncbi.nlm.nih.gov/geo/query/acc.cgi?acc=GSM177926
1845	GSM177927	TransBIG	GSE7390	GPL96	GSM177927	-0.004796	-0.000107	-0.015268	0.018252	0.001172	0.002371	0.0004	-0.000266	0.000919	2	2	1	1	http://www.ncbi.nlm.nih.gov/geo/query/acc.cgi?acc=GSM177927
1846	GSM177928	TransBIG	GSE7390	GPL96	GSM177928	-0.005248	0.012916	-0.008771	0.00925	-0.000815	0.000863	-0.002324	-0.002085	-0.00109	1	2	2	2	http://www.ncbi.nlm.nih.gov/geo/query/acc.cgi?acc=GSM177928
1847	GSM177929	TransBIG	GSE7390	GPL96	GSM177929	-0.001403	0.008098	-0.00544	0.007261	0.00064	0.001698	0.002117	-0.001428	0.000757	1	1	2	3	http://www.ncbi.nlm.nih.gov/geo/query/acc.cgi?acc=GSM177929
1848	GSM177930	TransBIG	GSE7390	GPL96	GSM177930	0.004808	0.01241	-0.003868	0.008381	-0.003492	0.000134	-0.003438	-0.002391	-0.002297	1	1	2	2	http://www.ncbi.nlm.nih.gov/geo/query/acc.cgi?acc=GSM177930
1849	GSM177931	TransBIG	GSE7390	GPL96	GSM177931	0.001342	0.011066	0.000557	0.008534	-0.002684	-0.000988	-0.00823	-0.011952	-0.005964	1	1	2	2	http://www.ncbi.nlm.nih.gov/geo/query/acc.cgi?acc=GSM177931
1850	GSM177932	TransBIG	GSE7390	GPL96	GSM177932	0.000911	0.012501	-0.009818	0.007111	-0.000531	0.001291	-0.000709	-0.004428	-0.001094	1	2	2	2	http://www.ncbi.nlm.nih.gov/geo/query/acc.cgi?acc=GSM177932
1851	GSM177933	TransBIG	GSE7390	GPL96	GSM177933	-0.009492	0.010549	-0.002754	0.008287	-0.002312	0.001697	-0.00509	-0.003443	-0.002287	1	1	2	2	http://www.ncbi.nlm.nih.gov/geo/query/acc.cgi?acc=GSM177933
1852	GSM177934	TransBIG	GSE7390	GPL96	GSM177934	-0.006338	0.014591	-0.002277	0.016816	0.001707	0.003906	0.000129	0.002303	0.002011	1	1	1	3	http://www.ncbi.nlm.nih.gov/geo/query/acc.cgi?acc=GSM177934
1853	GSM177935	TransBIG	GSE7390	GPL96	GSM177935	0.014176	-0.000994	-0.014966	0.006348	0.002677	0.002091	0.003263	0.001581	0.002403	2	2	2	4	http://www.ncbi.nlm.nih.gov/geo/query/acc.cgi?acc=GSM177935
1854	GSM177936	TransBIG	GSE7390	GPL96	GSM177936	-0.000345	0.013155	-0.001922	0.008918	-0.001478	-0.001035	-0.003523	-0.002119	-0.002039	1	1	2	2	http://www.ncbi.nlm.nih.gov/geo/query/acc.cgi?acc=GSM177936
1855	GSM177937	TransBIG	GSE7390	GPL96	GSM177937	0.011161	0.002532	-0.0147	0.007699	0.004728	0.005555	0.00602	0.00248	0.004696	2	2	2	4	http://www.ncbi.nlm.nih.gov/geo/query/acc.cgi?acc=GSM177937
1856	GSM177938	TransBIG	GSE7390	GPL96	GSM177938	0.007793	0.014386	-0.009226	0.009799	-0.000521	0.000235	-0.000938	-0.0043	-0.001381	1	2	2	2	http://www.ncbi.nlm.nih.gov/geo/query/acc.cgi?acc=GSM177938
1857	GSM177939	TransBIG	GSE7390	GPL96	GSM177939	0.001587	-0.002973	-0.012194	0.016451	0.001688	0.003174	0.002746	0.000202	0.001953	2	2	1	1	http://www.ncbi.nlm.nih.gov/geo/query/acc.cgi?acc=GSM177939
1858	GSM177940	TransBIG	GSE7390	GPL96	GSM177940	-0.001527	0.013668	-0.001527	0.007843	-0.003158	-7.8e-05	0.00044	-0.003236	-0.001508	1	1	2	2	http://www.ncbi.nlm.nih.gov/geo/query/acc.cgi?acc=GSM177940
1859	GSM177941	TransBIG	GSE7390	GPL96	GSM177941	-0.001789	0.01426	-0.005241	0.006349	-0.006551	-0.000126	-0.000907	-0.007987	-0.003893	1	1	2	2	http://www.ncbi.nlm.nih.gov/geo/query/acc.cgi?acc=GSM177941
1860	GSM177942	TransBIG	GSE7390	GPL96	GSM177942	-0.004405	0.009403	-0.003684	0.009996	0.000412	0.001365	0.000953	-0.002628	2.6e-05	1	1	2	2	http://www.ncbi.nlm.nih.gov/geo/query/acc.cgi?acc=GSM177942
1861	GSM177943	TransBIG	GSE7390	GPL96	GSM177943	0.015232	0.000406	-0.014191	0.004595	0.001802	0.004341	0.003351	0.000432	0.002482	2	2	2	4	http://www.ncbi.nlm.nih.gov/geo/query/acc.cgi?acc=GSM177943
1862	GSM177944	TransBIG	GSE7390	GPL96	GSM177944	-0.012942	-0.002293	-0.01627	0.002441	0.003698	0.006237	0.005596	0.002367	0.004475	2	2	2	4	http://www.ncbi.nlm.nih.gov/geo/query/acc.cgi?acc=GSM177944
1863	GSM177945	TransBIG	GSE7390	GPL96	GSM177945	-0.000891	0.011298	-0.000382	0.007354	0.000356	0.001654	0.001171	-0.001934	0.000312	1	1	2	3	http://www.ncbi.nlm.nih.gov/geo/query/acc.cgi?acc=GSM177945
1864	GSM177946	TransBIG	GSE7390	GPL96	GSM177946	-0.00307	0.009571	-0.006527	0.005804	0.004695	0.00583	0.005108	0.003276	0.004727	1	1	2	3	http://www.ncbi.nlm.nih.gov/geo/query/acc.cgi?acc=GSM177946
1865	GSM177947	TransBIG	GSE7390	GPL96	GSM177947	0.002498	0.011817	0.00015	0.00812	-1.2e-05	0.000849	-0.0002	-0.003548	-0.000728	1	1	2	2	http://www.ncbi.nlm.nih.gov/geo/query/acc.cgi?acc=GSM177947
1866	GSM177948	TransBIG	GSE7390	GPL96	GSM177948	0.002178	0.01074	-0.003154	0.005783	-0.001928	-0.0003	-0.002303	-0.004406	-0.002234	1	1	2	2	http://www.ncbi.nlm.nih.gov/geo/query/acc.cgi?acc=GSM177948
1867	GSM177949	TransBIG	GSE7390	GPL96	GSM177949	0.004075	0.011175	-0.01015	0.007433	-0.000436	0.002563	0.001512	-0.004665	-0.000257	1	2	2	2	http://www.ncbi.nlm.nih.gov/geo/query/acc.cgi?acc=GSM177949
1868	GSM177950	TransBIG	GSE7390	GPL96	GSM177950	-0.010251	0.01157	-0.000299	0.007713	-0.002712	-0.000597	-0.004155	-0.002861	-0.002581	1	1	2	2	http://www.ncbi.nlm.nih.gov/geo/query/acc.cgi?acc=GSM177950
1869	GSM177951	TransBIG	GSE7390	GPL96	GSM177951	0.004443	0.011537	0.00106	0.007119	-0.002954	-0.000757	-0.002752	-0.007548	-0.003503	1	1	2	2	http://www.ncbi.nlm.nih.gov/geo/query/acc.cgi?acc=GSM177951
1870	GSM177952	TransBIG	GSE7390	GPL96	GSM177952	-0.008685	0.008611	0.000345	0.004935	-0.000765	-0.001332	-0.010856	-0.00338	-0.004083	1	1	2	2	http://www.ncbi.nlm.nih.gov/geo/query/acc.cgi?acc=GSM177952
1871	GSM177953	TransBIG	GSE7390	GPL96	GSM177953	-0.002647	0.012028	-0.005267	0.009696	-0.000891	0.001205	0.000262	-0.00152	-0.000236	1	1	2	2	http://www.ncbi.nlm.nih.gov/geo/query/acc.cgi?acc=GSM177953
1872	GSM177954	TransBIG	GSE7390	GPL96	GSM177954	0.01117	-0.003532	-0.010543	0.006828	0.003401	0.002773	0.003322	0.003322	0.003204	2	2	2	4	http://www.ncbi.nlm.nih.gov/geo/query/acc.cgi?acc=GSM177954
1873	GSM177955	TransBIG	GSE7390	GPL96	GSM177955	0.001991	0.010348	0.001834	0.008252	-0.000314	0.000341	-0.006942	-0.003327	-0.00256	1	1	2	2	http://www.ncbi.nlm.nih.gov/geo/query/acc.cgi?acc=GSM177955
1874	GSM177956	TransBIG	GSE7390	GPL96	GSM177956	-0.003361	-0.002267	-0.011817	0.005602	0.001921	0.003281	0.002321	0.00048	0.002001	2	2	2	4	http://www.ncbi.nlm.nih.gov/geo/query/acc.cgi?acc=GSM177956
1875	GSM177957	TransBIG	GSE7390	GPL96	GSM177957	0.006439	0.01161	-0.014041	0.005611	-0.008507	-0.002069	0.000207	-0.001836	-0.003051	1	2	2	2	http://www.ncbi.nlm.nih.gov/geo/query/acc.cgi?acc=GSM177957
1876	GSM177958	TransBIG	GSE7390	GPL96	GSM177958	-0.013048	0.012415	-0.003189	0.005114	-2.3e-05	0.001582	0.001028	-0.000975	0.000403	1	1	2	3	http://www.ncbi.nlm.nih.gov/geo/query/acc.cgi?acc=GSM177958
1877	GSM177959	TransBIG	GSE7390	GPL96	GSM177959	-0.009679	0.0023	-0.010488	0.01443	0.000733	0.000227	-0.000202	-0.001996	-0.000309	2	2	1	1	http://www.ncbi.nlm.nih.gov/geo/query/acc.cgi?acc=GSM177959
1878	GSM177960	TransBIG	GSE7390	GPL96	GSM177960	0.001325	0.014122	-0.012612	0.007551	0.001166	0.003842	0.005114	0.000265	0.002597	1	2	2	3	http://www.ncbi.nlm.nih.gov/geo/query/acc.cgi?acc=GSM177960
1879	GSM177961	TransBIG	GSE7390	GPL96	GSM177961	0.001834	0.008871	0.000427	0.008368	-0.000427	0.000176	-0.001055	-0.003795	-0.001275	1	1	2	2	http://www.ncbi.nlm.nih.gov/geo/query/acc.cgi?acc=GSM177961
1880	GSM177962	TransBIG	GSE7390	GPL96	GSM177962	-0.002059	0.013707	0.006202	0.010632	-0.000938	0.002085	-5.2e-05	-0.001954	-0.000215	1	1	2	2	http://www.ncbi.nlm.nih.gov/geo/query/acc.cgi?acc=GSM177962
1881	GSM177963	TransBIG	GSE7390	GPL96	GSM177963	0.013507	-0.004383	-0.010339	0.003645	-0.002954	0.001691	0.0005	-0.000262	-0.000256	2	2	2	4	http://www.ncbi.nlm.nih.gov/geo/query/acc.cgi?acc=GSM177963
1882	GSM177964	TransBIG	GSE7390	GPL96	GSM177964	0.003014	0.008228	0.002568	0.009224	-0.002044	-9e-06	-0.005686	-0.00173	-0.002367	1	1	2	2	http://www.ncbi.nlm.nih.gov/geo/query/acc.cgi?acc=GSM177964
1883	GSM177965	TransBIG	GSE7390	GPL96	GSM177965	0.002837	0.013677	0.003372	0.006611	9e-06	0.002275	0.000375	-0.001258	0.00035	1	1	2	3	http://www.ncbi.nlm.nih.gov/geo/query/acc.cgi?acc=GSM177965
1884	GSM177966	TransBIG	GSE7390	GPL96	GSM177966	0.007607	-0.001972	-0.011936	0.005097	0.001742	0.002587	0.001588	-0.000743	0.001293	2	2	2	4	http://www.ncbi.nlm.nih.gov/geo/query/acc.cgi?acc=GSM177966
1885	GSM177967	TransBIG	GSE7390	GPL96	GSM177967	-0.000359	0.011665	-0.004461	0.008717	-0.000333	-0.000872	-0.002128	-0.000718	-0.001013	1	1	2	2	http://www.ncbi.nlm.nih.gov/geo/query/acc.cgi?acc=GSM177967
1886	GSM177968	TransBIG	GSE7390	GPL96	GSM177968	0.008933	0.006103	-0.011919	0.014617	0.001388	0.003824	0.003039	0.00055	0.0022	2	2	1	1	http://www.ncbi.nlm.nih.gov/geo/query/acc.cgi?acc=GSM177968
1887	GSM177969	TransBIG	GSE7390	GPL96	GSM177969	0.004093	0.01347	0.00067	0.006623	-0.000124	0.001166	-0.000546	-0.000571	-1.9e-05	1	1	2	2	http://www.ncbi.nlm.nih.gov/geo/query/acc.cgi?acc=GSM177969
1888	GSM177970	TransBIG	GSE7390	GPL96	GSM177970	0.011654	-0.000342	-0.011339	0.007734	0.002973	0.003025	0.004104	0.00242	0.003131	2	2	2	4	http://www.ncbi.nlm.nih.gov/geo/query/acc.cgi?acc=GSM177970
1889	GSM177885	TransBIG	GSE7390	GPL96	GSM177885	-0.008272	0.000598	-0.008246	0.006139	0.001405	0.003096	0.002107	-0.001587	0.001255	2	2	2	4	http://www.ncbi.nlm.nih.gov/geo/query/acc.cgi?acc=GSM177885
1890	GSM177886	TransBIG	GSE7390	GPL96	GSM177886	-0.004984	0.011809	-0.001522	0.00464	0.001547	0.003707	0.002823	0.00054	0.002154	1	1	2	3	http://www.ncbi.nlm.nih.gov/geo/query/acc.cgi?acc=GSM177886
1891	GSM177887	TransBIG	GSE7390	GPL96	GSM177887	0.013355	7.8e-05	-0.006677	0.005694	0.001423	0.002485	0.001915	-0.000751	0.001268	2	1	2	4	http://www.ncbi.nlm.nih.gov/geo/query/acc.cgi?acc=GSM177887
1892	GSM177888	TransBIG	GSE7390	GPL96	GSM177888	-0.001102	0.012021	-0.000709	0.00685	7e-06	0.002126	0.000105	-0.000394	0.000461	1	1	2	3	http://www.ncbi.nlm.nih.gov/geo/query/acc.cgi?acc=GSM177888
1893	GSM177889	TransBIG	GSE7390	GPL96	GSM177889	-0.001454	0.011579	-0.013518	0.006274	-0.004387	0.001785	-0.000485	-0.003265	-0.001588	1	2	2	2	http://www.ncbi.nlm.nih.gov/geo/query/acc.cgi?acc=GSM177889
1894	GSM177890	TransBIG	GSE7390	GPL96	GSM177890	0.003668	0.010672	-0.01462	0.007998	-0.001324	0.000739	-0.001146	-0.003566	-0.001324	1	2	2	2	http://www.ncbi.nlm.nih.gov/geo/query/acc.cgi?acc=GSM177890
1895	GSM177891	TransBIG	GSE7390	GPL96	GSM177891	0.009524	-0.002589	-0.006178	0.006496	0.001856	0.003565	0.002296	0.001343	0.002265	2	1	2	4	http://www.ncbi.nlm.nih.gov/geo/query/acc.cgi?acc=GSM177891
1896	GSM177892	TransBIG	GSE7390	GPL96	GSM177892	0.001545	0.013957	-0.014781	0.007082	7.7e-05	0.000592	-0.001442	-0.001519	-0.000573	1	2	2	2	http://www.ncbi.nlm.nih.gov/geo/query/acc.cgi?acc=GSM177892
1897	GSM177893	TransBIG	GSE7390	GPL96	GSM177893	-0.003348	0.015089	0.006283	0.009364	-0.001504	0.002038	-0.001941	-2.4e-05	-0.000358	1	1	2	2	http://www.ncbi.nlm.nih.gov/geo/query/acc.cgi?acc=GSM177893
1898	GSM177894	TransBIG	GSE7390	GPL96	GSM177894	0.00609	0.009945	-0.009097	0.007041	0.001876	0.001773	0.002544	-0.000308	0.001471	1	2	2	3	http://www.ncbi.nlm.nih.gov/geo/query/acc.cgi?acc=GSM177894
1899	GSM177895	TransBIG	GSE7390	GPL96	GSM177895	-0.009872	0.012461	-0.001751	0.016115	0.001193	0.003655	0.002106	0.00137	0.002081	1	1	1	3	http://www.ncbi.nlm.nih.gov/geo/query/acc.cgi?acc=GSM177895
1900	GSM177896	TransBIG	GSE7390	GPL96	GSM177896	0.000614	0.011711	0.006572	0.007901	-0.000205	0.000358	0.000486	-0.001713	-0.000269	1	1	2	2	http://www.ncbi.nlm.nih.gov/geo/query/acc.cgi?acc=GSM177896
1901	GSM177897	TransBIG	GSE7390	GPL96	GSM177897	0.010162	-0.001044	-0.011156	0.006673	0.004635	0.006011	0.004202	0.002547	0.004349	2	2	2	4	http://www.ncbi.nlm.nih.gov/geo/query/acc.cgi?acc=GSM177897
1902	GSM177898	TransBIG	GSE7390	GPL96	GSM177898	0.000938	0.004362	-0.013163	0.00766	0.000203	0.001522	0.001268	-0.002283	0.000178	2	2	2	4	http://www.ncbi.nlm.nih.gov/geo/query/acc.cgi?acc=GSM177898
1903	GSM177899	TransBIG	GSE7390	GPL96	GSM177899	0.002166	0.001046	-0.011899	0.006278	-0.001411	0.001801	0.001849	9.7e-05	0.000584	2	2	2	4	http://www.ncbi.nlm.nih.gov/geo/query/acc.cgi?acc=GSM177899
1904	GSM177900	TransBIG	GSE7390	GPL96	GSM177900	-0.010682	0.01407	-0.011325	0.009198	0.001904	0.002695	0.001014	-0.00042	0.001298	1	2	2	3	http://www.ncbi.nlm.nih.gov/geo/query/acc.cgi?acc=GSM177900
1905	GSM177901	TransBIG	GSE7390	GPL96	GSM177901	0.004001	0.007541	0.000769	0.006233	0.001949	0.00118	0.002001	-0.00059	0.001135	1	1	2	3	http://www.ncbi.nlm.nih.gov/geo/query/acc.cgi?acc=GSM177901
1906	GSM177902	TransBIG	GSE7390	GPL96	GSM177902	-0.001541	0.000293	-0.012251	0.015919	-0.000122	0.002617	0.001565	0.001223	0.001321	2	2	1	1	http://www.ncbi.nlm.nih.gov/geo/query/acc.cgi?acc=GSM177902
1907	GSM177903	TransBIG	GSE7390	GPL96	GSM177903	-0.010332	-0.000128	-0.01606	0.009948	0.001253	0.003529	0.001892	-0.001049	0.001406	2	2	2	4	http://www.ncbi.nlm.nih.gov/geo/query/acc.cgi?acc=GSM177903
1908	GSM177904	TransBIG	GSE7390	GPL96	GSM177904	0.00426	0.01079	0.006	0.007311	0.00116	0.001941	7.6e-05	-0.000731	0.000611	1	1	2	3	http://www.ncbi.nlm.nih.gov/geo/query/acc.cgi?acc=GSM177904
1909	GSM177905	TransBIG	GSE7390	GPL96	GSM177905	0.001325	0.009251	-0.002757	0.006998	0.000424	0.000398	-0.006415	-0.001034	-0.001657	1	1	2	2	http://www.ncbi.nlm.nih.gov/geo/query/acc.cgi?acc=GSM177905
1910	GSM177906	TransBIG	GSE7390	GPL96	GSM177906	0.015674	-0.003449	-0.004478	0.008828	0.006975	0.007181	0.006486	0.004761	0.006351	2	1	2	4	http://www.ncbi.nlm.nih.gov/geo/query/acc.cgi?acc=GSM177906
1911	GSM177907	TransBIG	GSE7390	GPL96	GSM177907	0.005408	0.0116	0.002848	0.006349	-0.003109	0.000575	-0.001594	-0.002586	-0.001679	1	1	2	2	http://www.ncbi.nlm.nih.gov/geo/query/acc.cgi?acc=GSM177907
1912	GSM177908	TransBIG	GSE7390	GPL96	GSM177908	-0.002602	0.014897	0.005102	0.011122	0.000612	0.00301	0.002015	-0.000408	0.001307	1	1	2	3	http://www.ncbi.nlm.nih.gov/geo/query/acc.cgi?acc=GSM177908
1913	GSM177909	TransBIG	GSE7390	GPL96	GSM177909	0.01123	-0.001716	-0.010246	0.00482	0.001968	0.003609	0.004694	0.001211	0.00287	2	2	2	4	http://www.ncbi.nlm.nih.gov/geo/query/acc.cgi?acc=GSM177909
1914	GSM177910	TransBIG	GSE7390	GPL96	GSM177910	-0.004065	0.017106	0.002481	0.00887	-0.00037	0.002349	-0.005464	0.000185	-0.000825	1	1	2	2	http://www.ncbi.nlm.nih.gov/geo/query/acc.cgi?acc=GSM177910
1915	GSM177911	TransBIG	GSE7390	GPL96	GSM177911	0.000278	0.013816	-0.005279	0.009194	-0.007628	-0.001414	-0.002602	-0.009017	-0.005165	1	1	2	2	http://www.ncbi.nlm.nih.gov/geo/query/acc.cgi?acc=GSM177911
1916	GSM177912	TransBIG	GSE7390	GPL96	GSM177912	0.012599	0.010634	-0.001615	0.008453	-0.001911	0.000323	-0.003877	-0.000835	-0.001575	1	1	2	2	http://www.ncbi.nlm.nih.gov/geo/query/acc.cgi?acc=GSM177912
1917	GSM177913	TransBIG	GSE7390	GPL96	GSM177913	0.012725	-2.6e-05	-0.011578	0.008237	0.001479	0.003647	0.00278	0.002703	0.002652	2	2	2	4	http://www.ncbi.nlm.nih.gov/geo/query/acc.cgi?acc=GSM177913
1918	GSM177914	TransBIG	GSE7390	GPL96	GSM177914	-0.000486	0.011747	-0.001792	0.007269	-0.001126	0.000947	-0.002713	-0.00302	-0.001478	1	1	2	2	http://www.ncbi.nlm.nih.gov/geo/query/acc.cgi?acc=GSM177914
1919	GSM177915	TransBIG	GSE7390	GPL96	GSM177915	-0.014188	0.011513	-0.001172	0.012863	0.000713	0.000458	-0.001044	-0.000815	-0.000172	1	1	2	2	http://www.ncbi.nlm.nih.gov/geo/query/acc.cgi?acc=GSM177915
1920	GSM177916	TransBIG	GSE7390	GPL96	GSM177916	-0.001484	0.013479	0.00176	0.006664	0.002615	0.001836	0.002213	-0.000126	0.001635	1	1	2	3	http://www.ncbi.nlm.nih.gov/geo/query/acc.cgi?acc=GSM177916
1921	GSM177917	TransBIG	GSE7390	GPL96	GSM177917	-0.004512	0.016086	0.003318	0.010883	0.000796	0.001885	0.000372	-0.000425	0.000657	1	1	2	3	http://www.ncbi.nlm.nih.gov/geo/query/acc.cgi?acc=GSM177917
1922	GSM177918	TransBIG	GSE7390	GPL96	GSM177918	-0.002544	0.001064	-0.004699	0.013966	0.00109	0.001376	0.002155	-0.000909	0.000928	2	1	1	1	http://www.ncbi.nlm.nih.gov/geo/query/acc.cgi?acc=GSM177918
1923	GSM177919	TransBIG	GSE7390	GPL96	GSM177919	-0.013444	0.017834	0.007224	0.007901	-0.000226	-0.000527	-0.008679	-0.000502	-0.002484	1	1	2	2	http://www.ncbi.nlm.nih.gov/geo/query/acc.cgi?acc=GSM177919
1924	GSM177920	TransBIG	GSE7390	GPL96	GSM177920	-0.008919	0.012311	-0.00103	0.007261	0.002186	0.001306	0.003316	0.002211	0.002255	1	1	2	3	http://www.ncbi.nlm.nih.gov/geo/query/acc.cgi?acc=GSM177920
1925	GSM177975	TransBIG	GSE7390	GPL96	GSM177975	0.013099	0.000551	-0.00735	0.007088	0.003413	0.002914	0.002599	0.001496	0.002606	2	1	2	4	http://www.ncbi.nlm.nih.gov/geo/query/acc.cgi?acc=GSM177975
1926	GSM177988	TransBIG	GSE7390	GPL96	GSM177988	-0.002936	0.00102	-0.012989	7.5e-05	0.003135	0.003708	0.003708	-0.001194	0.002339	2	2	2	4	http://www.ncbi.nlm.nih.gov/geo/query/acc.cgi?acc=GSM177988
1927	GSM177995	TransBIG	GSE7390	GPL96	GSM177995	-0.002116	0.016663	-0.013033	0.011779	0.000209	0.001489	0.001593	-0.00094	0.000588	1	2	2	3	http://www.ncbi.nlm.nih.gov/geo/query/acc.cgi?acc=GSM177995
1928	GSM177996	TransBIG	GSE7390	GPL96	GSM177996	-0.001866	0.012843	0.000933	0.008963	-0.003217	-7e-06	-0.003438	-0.002971	-0.002408	1	1	2	2	http://www.ncbi.nlm.nih.gov/geo/query/acc.cgi?acc=GSM177996
1929	GSM177997	TransBIG	GSE7390	GPL96	GSM177997	-0.008948	0.012344	0.000942	0.005949	0.000768	7.4e-05	-0.000248	-0.00114	-0.000137	1	1	2	2	http://www.ncbi.nlm.nih.gov/geo/query/acc.cgi?acc=GSM177997
1930	GSM177998	TransBIG	GSE7390	GPL96	GSM177998	-0.001375	0.013951	-0.002444	0.008477	0.000662	0.001247	0.00084	-0.001782	0.000242	1	1	2	2	http://www.ncbi.nlm.nih.gov/geo/query/acc.cgi?acc=GSM177998
1931	GSM177999	TransBIG	GSE7390	GPL96	GSM177999	0.013671	0.001894	-0.011207	0.005188	0.003191	0.002802	0.00332	0.001686	0.00275	2	2	2	4	http://www.ncbi.nlm.nih.gov/geo/query/acc.cgi?acc=GSM177999
1932	GSM178000	TransBIG	GSE7390	GPL96	GSM178000	0.002635	0.00793	1.7e-05	0.007125	0.000488	0.002708	0.002025	-0.000244	0.001244	1	1	2	3	http://www.ncbi.nlm.nih.gov/geo/query/acc.cgi?acc=GSM178000
1933	GSM178001	TransBIG	GSE7390	GPL96	GSM178001	0.005294	-0.001034	-0.003378	0.0061	0.00368	0.001739	0.002243	0.003176	0.00271	2	1	2	4	http://www.ncbi.nlm.nih.gov/geo/query/acc.cgi?acc=GSM178001
1934	GSM178002	TransBIG	GSE7390	GPL96	GSM178002	-0.002089	0.013146	0.002013	0.007108	-0.00051	0.000408	-0.00107	-0.00135	-0.00063	1	1	2	2	http://www.ncbi.nlm.nih.gov/geo/query/acc.cgi?acc=GSM178002
1935	GSM178003	TransBIG	GSE7390	GPL96	GSM178003	0.009249	0.00285	-0.014824	0.006549	0.0019	0.002725	0.002775	-0.001325	0.001519	2	2	2	4	http://www.ncbi.nlm.nih.gov/geo/query/acc.cgi?acc=GSM178003
1936	GSM178004	TransBIG	GSE7390	GPL96	GSM178004	-0.008406	0.008967	-0.001503	0.016659	0.000127	0.002293	0.001987	-0.000993	0.000853	1	1	1	3	http://www.ncbi.nlm.nih.gov/geo/query/acc.cgi?acc=GSM178004
1937	GSM178005	TransBIG	GSE7390	GPL96	GSM178005	-0.002108	0.012145	-0.00128	0.006775	0.002911	0.002584	-0.00148	-0.000703	0.000828	1	1	2	3	http://www.ncbi.nlm.nih.gov/geo/query/acc.cgi?acc=GSM178005
1938	GSM178006	TransBIG	GSE7390	GPL96	GSM178006	0.009769	-0.002667	-0.012037	0.016797	0.002667	0.000822	0.002492	0.000947	0.001732	2	2	1	1	http://www.ncbi.nlm.nih.gov/geo/query/acc.cgi?acc=GSM178006
1939	GSM178007	TransBIG	GSE7390	GPL96	GSM178007	-0.005673	0.00828	-6e-06	0.005877	0.000613	0.001508	0.001278	-0.002555	0.000211	1	1	2	2	http://www.ncbi.nlm.nih.gov/geo/query/acc.cgi?acc=GSM178007
1940	GSM178008	TransBIG	GSE7390	GPL96	GSM178008	-0.006733	0.014182	5.1e-05	0.009472	0.002457	0.002765	0.002253	-0.000486	0.001747	1	1	2	3	http://www.ncbi.nlm.nih.gov/geo/query/acc.cgi?acc=GSM178008
1941	GSM178009	TransBIG	GSE7390	GPL96	GSM178009	-0.003969	0.000724	-0.011084	0.006715	0.001972	0.002422	0.002971	0.001323	0.002172	2	2	2	4	http://www.ncbi.nlm.nih.gov/geo/query/acc.cgi?acc=GSM178009
1942	GSM178010	TransBIG	GSE7390	GPL96	GSM178010	0.007603	0.000742	-0.00494	0.01669	0.003072	0.001894	0.003609	0.00151	0.002521	2	1	1	1	http://www.ncbi.nlm.nih.gov/geo/query/acc.cgi?acc=GSM178010
1943	GSM178011	TransBIG	GSE7390	GPL96	GSM178011	0.011884	0.003068	-0.006423	0.005955	0.001664	0.003042	0.003927	-0.000858	0.001944	2	1	2	4	http://www.ncbi.nlm.nih.gov/geo/query/acc.cgi?acc=GSM178011
1944	GSM178012	TransBIG	GSE7390	GPL96	GSM178012	0.009095	0.000355	-0.016594	0.009221	0.004104	0.004535	0.004611	0.003091	0.004085	2	2	2	4	http://www.ncbi.nlm.nih.gov/geo/query/acc.cgi?acc=GSM178012
1945	GSM178017	TransBIG	GSE7390	GPL96	GSM178017	-0.00507	0.004757	-0.004637	0.007977	0.003532	0.0037	0.003916	0.001297	0.003111	2	1	2	4	http://www.ncbi.nlm.nih.gov/geo/query/acc.cgi?acc=GSM178017
1946	GSM178018	TransBIG	GSE7390	GPL96	GSM178018	-0.003039	0.014042	-0.004585	0.008802	0.001127	0.002122	0.00262	0.000576	0.001611	1	1	2	3	http://www.ncbi.nlm.nih.gov/geo/query/acc.cgi?acc=GSM178018
1947	GSM178019	TransBIG	GSE7390	GPL96	GSM178019	0.000773	0.012041	0.000897	0.007305	-0.00167	0.001969	-7.5e-05	-0.007953	-0.001932	1	1	2	2	http://www.ncbi.nlm.nih.gov/geo/query/acc.cgi?acc=GSM178019
1948	GSM178020	TransBIG	GSE7390	GPL96	GSM178020	-0.004143	0.008595	-0.002496	0.012455	0.002496	0.002316	0.002393	0.000875	0.00202	1	1	2	3	http://www.ncbi.nlm.nih.gov/geo/query/acc.cgi?acc=GSM178020
1949	GSM178021	TransBIG	GSE7390	GPL96	GSM178021	0.013039	0.005195	-0.010956	0.002443	0.003343	0.003369	0.003883	0.000617	0.002803	2	2	2	4	http://www.ncbi.nlm.nih.gov/geo/query/acc.cgi?acc=GSM178021
1950	GSM178022	TransBIG	GSE7390	GPL96	GSM178022	0.000458	0.010568	0.000917	0.007436	-0.000255	0.001655	0.000815	-0.001451	0.000191	1	1	2	2	http://www.ncbi.nlm.nih.gov/geo/query/acc.cgi?acc=GSM178022
1951	GSM178023	TransBIG	GSE7390	GPL96	GSM178023	0.005795	0.007238	-0.013584	0.010411	0.00451	0.003199	0.00708	0.003986	0.004694	2	2	2	4	http://www.ncbi.nlm.nih.gov/geo/query/acc.cgi?acc=GSM178023
1952	GSM178024	TransBIG	GSE7390	GPL96	GSM178024	0.008561	0.009647	0.004164	0.010397	-0.002198	-0.00119	-0.007837	-0.003181	-0.003602	1	1	2	2	http://www.ncbi.nlm.nih.gov/geo/query/acc.cgi?acc=GSM178024
1953	GSM178025	TransBIG	GSE7390	GPL96	GSM178025	-0.003454	0.01073	-0.000122	0.007937	0.002548	0.003381	0.003381	0.001813	0.002781	1	1	2	3	http://www.ncbi.nlm.nih.gov/geo/query/acc.cgi?acc=GSM178025
1954	GSM178036	TransBIG	GSE7390	GPL96	GSM178036	-0.01235	0.010694	0.000499	0.014714	0.000631	0.002102	0.001655	-0.001209	0.000795	1	1	1	3	http://www.ncbi.nlm.nih.gov/geo/query/acc.cgi?acc=GSM178036
1955	GSM178037	TransBIG	GSE7390	GPL96	GSM178037	-0.002824	0.010824	0.001486	0.009189	0.001016	-0.000322	-0.001139	-0.00109	-0.000384	1	1	2	2	http://www.ncbi.nlm.nih.gov/geo/query/acc.cgi?acc=GSM178037
1956	GSM178038	TransBIG	GSE7390	GPL96	GSM178038	-0.0108	0.016329	-0.012112	0.008743	0.001929	0.002237	0.003086	0.000463	0.001929	1	2	2	3	http://www.ncbi.nlm.nih.gov/geo/query/acc.cgi?acc=GSM178038
1957	GSM178046	TransBIG	GSE7390	GPL96	GSM178046	-0.004727	0.008799	0.004123	0.007266	0.00093	0.001156	-0.000905	-0.002841	-0.000415	1	1	2	2	http://www.ncbi.nlm.nih.gov/geo/query/acc.cgi?acc=GSM178046
1958	GSM178047	TransBIG	GSE7390	GPL96	GSM178047	0.003594	0.012671	-0.000453	0.010196	-0.000799	0.000932	-0.001012	-0.002422	-0.000825	1	1	2	2	http://www.ncbi.nlm.nih.gov/geo/query/acc.cgi?acc=GSM178047
1959	GSM178048	TransBIG	GSE7390	GPL96	GSM178048	-0.006856	0.017916	-0.000268	0.006775	-0.000536	0.002169	-0.001473	-0.001098	-0.000235	1	1	2	2	http://www.ncbi.nlm.nih.gov/geo/query/acc.cgi?acc=GSM178048
1960	GSM178049	TransBIG	GSE7390	GPL96	GSM178049	0.001727	0.01586	0.003161	0.007226	0.000691	0.002338	0.000956	-0.000452	0.000883	1	1	2	3	http://www.ncbi.nlm.nih.gov/geo/query/acc.cgi?acc=GSM178049
1961	GSM178050	TransBIG	GSE7390	GPL96	GSM178050	-0.009161	0.011564	-0.014042	0.013041	-0.000801	0.003805	0.004105	-0.00025	0.001715	1	2	2	3	http://www.ncbi.nlm.nih.gov/geo/query/acc.cgi?acc=GSM178050
1962	GSM178051	TransBIG	GSE7390	GPL96	GSM178051	0.008587	0.01346	-0.002818	0.00748	0.000263	0.000922	-0.000975	-0.000764	-0.000139	1	1	2	2	http://www.ncbi.nlm.nih.gov/geo/query/acc.cgi?acc=GSM178051
1963	GSM178052	TransBIG	GSE7390	GPL96	GSM178052	-0.00775	0.00156	-0.011001	0.017919	0.002601	0.004967	0.006632	0.002549	0.004187	2	2	1	1	http://www.ncbi.nlm.nih.gov/geo/query/acc.cgi?acc=GSM178052
1964	GSM178053	TransBIG	GSE7390	GPL96	GSM178053	-0.003954	0.010416	-0.013103	0.008161	0.000988	0.002053	0.000558	-0.000228	0.000843	1	2	2	3	http://www.ncbi.nlm.nih.gov/geo/query/acc.cgi?acc=GSM178053
1965	GSM178054	TransBIG	GSE7390	GPL96	GSM178054	-5.2e-05	0.009227	0.002611	0.007651	-0.002843	-0.000362	-0.008891	-0.002921	-0.003754	1	1	2	2	http://www.ncbi.nlm.nih.gov/geo/query/acc.cgi?acc=GSM178054
1966	GSM178055	TransBIG	GSE7390	GPL96	GSM178055	-0.00429	-0.002196	-0.007405	0.001583	0.003549	0.007405	0.006128	0.004086	0.005292	2	1	2	4	http://www.ncbi.nlm.nih.gov/geo/query/acc.cgi?acc=GSM178055
1967	GSM178056	TransBIG	GSE7390	GPL96	GSM178056	-0.002071	0.011695	0.000404	0.007856	-0.000177	0.001111	0.000303	-0.003764	-0.000632	1	1	2	2	http://www.ncbi.nlm.nih.gov/geo/query/acc.cgi?acc=GSM178056
1968	GSM178057	TransBIG	GSE7390	GPL96	GSM178057	-0.002153	0.014475	0.001658	-0.001064	-0.000668	-0.000693	-0.001955	-0.001015	-0.001083	1	1	2	2	http://www.ncbi.nlm.nih.gov/geo/query/acc.cgi?acc=GSM178057
1969	GSM178058	TransBIG	GSE7390	GPL96	GSM178058	-0.001785	0.002826	-0.014475	0.008254	-0.000843	0.001487	-0.001115	-0.001165	-0.000409	2	2	2	4	http://www.ncbi.nlm.nih.gov/geo/query/acc.cgi?acc=GSM178058
1970	GSM178059	TransBIG	GSE7390	GPL96	GSM178059	-0.009733	-0.003868	-0.004482	0.005174	0.001178	0.00333	0.001486	0.000102	0.001524	2	1	2	4	http://www.ncbi.nlm.nih.gov/geo/query/acc.cgi?acc=GSM178059
1971	GSM178060	TransBIG	GSE7390	GPL96	GSM178060	0.000232	0.008624	-0.013052	0.007028	0.000644	0.00121	0.000927	0.000309	0.000772	1	2	2	3	http://www.ncbi.nlm.nih.gov/geo/query/acc.cgi?acc=GSM178060
1972	GSM178061	TransBIG	GSE7390	GPL96	GSM178061	0.001067	0.014536	-0.014435	0.006023	-0.002363	-0.001144	-0.008158	-0.004905	-0.004143	1	2	2	2	http://www.ncbi.nlm.nih.gov/geo/query/acc.cgi?acc=GSM178061
1973	GSM178062	TransBIG	GSE7390	GPL96	GSM178062	0.005417	0.008439	-0.007475	0.0081	-0.00013	2.6e-05	0	-0.002604	-0.000677	1	1	2	2	http://www.ncbi.nlm.nih.gov/geo/query/acc.cgi?acc=GSM178062
1974	GSM178063	TransBIG	GSE7390	GPL96	GSM178063	0.00085	-0.00051	-0.004977	0.01532	0.002379	0.002331	0.002209	0.00017	0.001772	2	1	1	1	http://www.ncbi.nlm.nih.gov/geo/query/acc.cgi?acc=GSM178063
1975	GSM178064	TransBIG	GSE7390	GPL96	GSM178064	-0.006342	0.01399	-0.001853	0.007752	0.001514	0.003628	0.002088	0.001436	0.002167	1	1	2	3	http://www.ncbi.nlm.nih.gov/geo/query/acc.cgi?acc=GSM178064
1976	GSM178065	TransBIG	GSE7390	GPL96	GSM178065	-0.00045	0.000582	-0.013782	0.012194	0.002989	0.003359	0.003148	0.001852	0.002837	2	2	2	4	http://www.ncbi.nlm.nih.gov/geo/query/acc.cgi?acc=GSM178065
1977	GSM178066	TransBIG	GSE7390	GPL96	GSM178066	-0.005673	-0.002118	-0.012657	0.016842	0.001941	0.003177	0.001891	0.000202	0.001803	2	2	1	1	http://www.ncbi.nlm.nih.gov/geo/query/acc.cgi?acc=GSM178066
1978	GSM178067	TransBIG	GSE7390	GPL96	GSM178067	0.000548	0.009129	0.000987	0.008717	-0.001206	0.001892	0.000905	-0.001782	-4.8e-05	1	1	2	2	http://www.ncbi.nlm.nih.gov/geo/query/acc.cgi?acc=GSM178067
1979	GSM178068	TransBIG	GSE7390	GPL96	GSM178068	-0.003764	0.012069	-0.005094	0.007452	0.001405	0.003613	0.002835	0.000652	0.002126	1	1	2	3	http://www.ncbi.nlm.nih.gov/geo/query/acc.cgi?acc=GSM178068
1980	GSM178069	TransBIG	GSE7390	GPL96	GSM178069	-0.003166	0.016725	-0.011344	0.004142	0.002453	0.004432	0.004722	0.000765	0.003093	1	2	2	3	http://www.ncbi.nlm.nih.gov/geo/query/acc.cgi?acc=GSM178069
1981	GSM178070	TransBIG	GSE7390	GPL96	GSM178070	-0.002417	0.014016	0.001538	0.010011	0.000855	2.4e-05	-0.001172	-0.002686	-0.000745	1	1	2	2	http://www.ncbi.nlm.nih.gov/geo/query/acc.cgi?acc=GSM178070
1982	GSM178071	TransBIG	GSE7390	GPL96	GSM178071	0.003163	0.012018	-0.009014	0.007512	-0.002451	-0.001291	-0.001924	-0.003716	-0.002345	1	2	2	2	http://www.ncbi.nlm.nih.gov/geo/query/acc.cgi?acc=GSM178071
1983	GSM178072	TransBIG	GSE7390	GPL96	GSM178072	0.003451	0.009719	0.00335	0.005837	-0.000787	0.000761	-0.00104	-0.000127	-0.000298	1	1	2	2	http://www.ncbi.nlm.nih.gov/geo/query/acc.cgi?acc=GSM178072
1984	GSM178073	TransBIG	GSE7390	GPL96	GSM178073	-0.000282	-0.000666	-0.013832	0.016854	0.001614	0.004944	0.004739	-0.000102	0.002799	2	2	1	1	http://www.ncbi.nlm.nih.gov/geo/query/acc.cgi?acc=GSM178073
1985	GSM178074	TransBIG	GSE7390	GPL96	GSM178074	0.000893	0.010074	-0.015939	0.005891	0.001148	0.002984	0.00227	-0.000153	0.001562	1	2	2	3	http://www.ncbi.nlm.nih.gov/geo/query/acc.cgi?acc=GSM178074
1986	GSM178075	TransBIG	GSE7390	GPL96	GSM178075	0.01492	0.001644	-0.009483	0.005488	0.001821	0.004071	0.002605	0.001037	0.002384	2	2	2	4	http://www.ncbi.nlm.nih.gov/geo/query/acc.cgi?acc=GSM178075
1987	GSM178076	TransBIG	GSE7390	GPL96	GSM178076	-0.002197	0.009617	-0.000801	0.00654	-0.001344	0.000259	-0.000259	-0.00349	-0.001208	1	1	2	2	http://www.ncbi.nlm.nih.gov/geo/query/acc.cgi?acc=GSM178076
1988	GSM178077	TransBIG	GSE7390	GPL96	GSM178077	0.004058	0.012569	-0.000271	0.005239	-0.000566	0.000517	-0.001033	-0.00032	-0.000351	1	1	2	2	http://www.ncbi.nlm.nih.gov/geo/query/acc.cgi?acc=GSM178077
1989	GSM178078	TransBIG	GSE7390	GPL96	GSM178078	0.014006	-0.001881	-0.010022	0.006558	0.00146	0.003143	0.001658	-0.000297	0.001491	2	2	2	4	http://www.ncbi.nlm.nih.gov/geo/query/acc.cgi?acc=GSM178078
1990	GSM178079	TransBIG	GSE7390	GPL96	GSM178079	0.00963	-0.001474	-0.014125	0.005798	0.001646	0.002776	0.002997	-0.000835	0.001646	2	2	2	4	http://www.ncbi.nlm.nih.gov/geo/query/acc.cgi?acc=GSM178079
1991	GSM178080	TransBIG	GSE7390	GPL96	GSM178080	-0.005168	0.013233	0.001827	0.006525	0.001201	0.001931	0.00201	0.001331	0.001618	1	1	2	3	http://www.ncbi.nlm.nih.gov/geo/query/acc.cgi?acc=GSM178080
1992	GSM178081	TransBIG	GSE7390	GPL96	GSM178081	0.002909	0.007115	-0.002354	0.008781	-0.000106	0.002275	-0.001481	-0.002327	-0.00041	2	1	2	4	http://www.ncbi.nlm.nih.gov/geo/query/acc.cgi?acc=GSM178081
1993	GSM178082	TransBIG	GSE7390	GPL96	GSM178082	-0.00052	-0.000768	-0.014065	0.004556	0.002526	0.002179	0.001783	-0.000272	0.001554	2	2	2	4	http://www.ncbi.nlm.nih.gov/geo/query/acc.cgi?acc=GSM178082
1994	GSM177971	TransBIG	GSE7390	GPL96	GSM177971	-0.000472	0.012026	0.003958	0.003279	0.0009	0.001475	0.001146	-0.001682	0.00046	1	1	2	3	http://www.ncbi.nlm.nih.gov/geo/query/acc.cgi?acc=GSM177971
1995	GSM177972	TransBIG	GSE7390	GPL96	GSM177972	0.006972	0.009182	-0.003314	0.014732	0.000697	0.001591	0.000154	-0.002588	-3.7e-05	1	1	1	3	http://www.ncbi.nlm.nih.gov/geo/query/acc.cgi?acc=GSM177972
1996	GSM177973	TransBIG	GSE7390	GPL96	GSM177973	-0.001799	0.016249	-0.002658	0.00766	0.003393	0.003005	0.002468	0.001679	0.002636	1	1	2	3	http://www.ncbi.nlm.nih.gov/geo/query/acc.cgi?acc=GSM177973
1997	GSM177974	TransBIG	GSE7390	GPL96	GSM177974	0.002007	0.012793	-0.004774	0.015338	-0.000564	0.003119	0.00261	-0.000335	0.001208	1	1	1	3	http://www.ncbi.nlm.nih.gov/geo/query/acc.cgi?acc=GSM177974
1998	GSM177976	TransBIG	GSE7390	GPL96	GSM177976	0.008681	0.011384	-0.002149	0.008591	-0.001922	0.000562	0.00204	4.9e-05	0.000182	1	1	2	2	http://www.ncbi.nlm.nih.gov/geo/query/acc.cgi?acc=GSM177976
1999	GSM177977	TransBIG	GSE7390	GPL96	GSM177977	-0.005571	-0.001167	-0.003844	0.014928	0.003922	0.004983	0.006196	0.001335	0.004109	2	1	1	1	http://www.ncbi.nlm.nih.gov/geo/query/acc.cgi?acc=GSM177977
[truncated: 2,468 more rows]

## Sheet: Codebook SuppTab S2
Variable	Information
n4467_Sample_No	singular ID
sample_name	sample name
dataset	dataset
GSE	GEO series
GPL	GEO platform
[truncated: 15 more rows]
